# Supplementary material for: Synthesis of ultra-high molecular weight homo- and copolymers via an ultrasonic emulsion process with a fast rate
Source: Commun Chem. 2024 May 16;7:113. doi: 10.1038/s42004-024-01191-6 (PMC11099186; doi:10.1038/s42004-024-01191-6)
Supplement: Supplementary file 5 — Supplementary Data 2 [file 42004_2024_1191_MOESM5_ESM.xlsx]

## Sheet: H1
time (min)	light scattering data: detector voltage (V) detector 11 Normalized
-0.05979	0.000398833
-0.05126	0.000642148
-0.04273	0.000665986
-0.03419	0.000776706
-0.02566	0.000711703
-0.01713	0.000394088
-0.00859	0.00070023
-5.92267e-05	0.000536694
0.00847	0.000773009
0.01701	0.00141
0.02554	0.00104
0.03407	0.000512003
0.04261	0.000670061
0.05114	0.00052952
0.05967	0.000655809
0.06821	0.000806145
0.07674	0.000384067
0.08527	9.76695e-05
0.09381	0
0.10234	0.00024623
0.11087	0.000516968
0.11941	0.000498179
0.12794	0.000273725
0.13647	0.00116
0.14501	0.00127
0.15354	0.000355214
0.16207	0.000289466
0.17061	0.000754356
0.17914	0.00123
0.18767	0.000791737
0.19621	0.000272006
0.20474	0.000205833
0.21327	0.000224718
0.22181	0.000432347
0.23034	0.000413942
0.23887	0.00066006
0.24741	0.000734394
0.25594	0.000645388
0.26447	0.00058454
0.27301	0.000228518
0.28154	0.000387243
0.29007	0.000714352
0.29861	0.000606583
0.30714	0.000522618
0.31567	0.000401071
0.32421	0.000562631
0.33274	0.000896888
0.34127	0.00075633
0.34981	0.000542089
0.35834	0.000600265
0.36687	0.000713619
0.37541	0.000768231
0.38394	0.000819725
0.39247	0.000863893
0.40101	0.00101
0.40954	0.000719888
0.41807	0.000847886
0.42661	0.000928567
0.43514	0.000878
0.44367	0.00104
0.45221	0.000852156
0.46074	0.000748569
0.46927	0.00107
0.47781	0.00131
0.48634	0.00123
0.49487	0.00139
0.50341	0.00184
0.51194	0.00179
0.52047	0.00134
0.52901	0.00136
0.53754	0.00144
0.54607	0.00107
0.55461	0.000857229
0.56314	0.00122
0.57167	0.00135
0.58021	0.000575228
0.58874	0.000327156
0.59727	0.00103
0.60581	0.00162
0.61434	0.00141
0.62287	0.0012
0.63141	0.00118
0.63994	0.00101
0.64847	0.00146
0.65701	0.00171
0.66554	0.00154
0.67407	0.00176
0.68261	0.00189
0.69114	0.00159
0.69967	0.00156
0.70821	0.00169
0.71674	0.00163
0.72527	0.00188
0.73381	0.0017
0.74234	0.00149
0.75087	0.00187
0.75941	0.00182
0.76794	0.00166
0.77647	0.00163
0.78501	0.00161
0.79354	0.00182
0.80207	0.00173
0.81061	0.00177
0.81914	0.00165
0.82767	0.00143
0.83621	0.00127
0.84474	0.0012
0.85327	0.00132
0.86181	0.00181
0.87034	0.00181
0.87887	0.00159
0.88741	0.00187
0.89594	0.00169
0.90447	0.00146
0.91301	0.00148
0.92154	0.00174
0.93007	0.0022
0.9386	0.0017
0.94714	0.00101
0.95567	0.00125
0.9642	0.00167
0.97274	0.00161
0.98127	0.00127
0.9898	0.001
0.99834	0.00142
1.00687	0.00155
1.0154	0.00142
1.02394	0.00159
1.03247	0.00176
1.041	0.00186
1.04954	0.00154
1.05807	0.00118
1.0666	0.00153
1.07514	0.00153
1.08367	0.00109
1.0922	0.00143
1.10074	0.00166
1.10927	0.00126
1.1178	0.000932749
1.12634	0.00113
1.13487	0.00175
1.1434	0.00176
1.15194	0.00152
1.16047	0.00145
1.169	0.00118
1.17754	0.00127
1.18607	0.00129
1.1946	0.000974729
1.20314	0.00166
1.21167	0.00201
1.2202	0.00176
1.22874	0.0015
1.23727	0.00101
1.2458	0.00104
1.25434	0.00134
1.26287	0.00149
1.2714	0.00127
1.27994	0.00115
1.28847	0.00162
1.297	0.00204
1.30554	0.00162
1.31407	0.00161
1.3226	0.00167
1.33114	0.00153
1.33967	0.00177
1.3482	0.00138
1.35674	0.00117
1.36527	0.00154
1.3738	0.00163
1.38234	0.00138
1.39087	0.00138
1.3994	0.00105
1.40794	0.000719124
1.41647	0.00117
1.425	0.00143
1.43354	0.00102
1.44207	0.00115
1.4506	0.00137
1.45914	0.00128
1.46767	0.00148
1.4762	0.00144
1.48474	0.00135
1.49327	0.00123
1.5018	0.00122
1.51034	0.00138
1.51887	0.00153
1.5274	0.00128
1.53594	0.00146
1.54447	0.00177
1.553	0.00136
1.56154	0.00139
1.57007	0.00127
1.5786	0.00131
1.58714	0.00137
1.59567	0.00129
1.6042	0.00111
1.61274	0.000637584
1.62127	0.000812141
1.6298	0.0012
1.63834	0.00123
1.64687	0.00129
1.6554	0.00152
1.66394	0.00111
1.67247	0.00118
1.681	0.00145
1.68954	0.00115
1.69807	0.00144
1.7066	0.0016
1.71514	0.00118
1.72367	0.00133
1.7322	0.00162
1.74074	0.0014
1.74927	0.0012
1.7578	0.000969203
1.76634	0.000953768
1.77487	0.0014
1.7834	0.00133
1.79194	0.000883482
1.80047	0.000702642
1.809	0.001
1.81754	0.00129
1.82607	0.00139
1.8346	0.00141
1.84314	0.00141
1.85167	0.00156
1.8602	0.00133
1.86874	0.00081312
1.87727	0.00107
1.8858	0.00134
1.89434	0.00112
1.90287	0.00126
1.9114	0.00117
1.91994	0.00121
1.92847	0.00131
1.937	0.000768255
1.94554	0.000776253
1.95407	0.00112
1.9626	0.000817808
1.97114	0.000959796
1.97967	0.00126
1.9882	0.0011
1.99674	0.00114
2.00527	0.00131
2.0138	0.00137
2.02234	0.00119
2.03087	0.000777761
2.0394	0.000810917
2.04794	0.0011
2.05647	0.00112
2.065	0.000995537
2.07354	0.000797331
2.08207	0.000918458
2.0906	0.00105
2.09914	0.00109
2.10767	0.000840217
2.1162	0.00119
2.12474	0.00182
2.13327	0.00123
2.1418	0.000798681
2.15034	0.000893813
2.15887	0.00123
2.1674	0.00133
2.17593	0.000966244
2.18447	0.001
2.193	0.000971518
2.20153	0.00109
2.21007	0.00124
2.2186	0.00145
2.22713	0.00142
2.23567	0.00121
2.2442	0.0014
2.25273	0.00162
2.26127	0.002
2.2698	0.00167
2.27833	0.00125
2.28687	0.00143
2.2954	0.00151
2.30393	0.00133
2.31247	0.00149
2.321	0.00158
2.32953	0.00142
2.33807	0.00122
2.3466	0.00117
2.35513	0.00131
2.36367	0.00115
2.3722	0.00139
2.38073	0.00156
2.38927	0.00127
2.3978	0.00125
2.40633	0.00149
2.41487	0.00157
2.4234	0.00102
2.43193	0.00076538
2.44047	0.000953408
2.449	0.000976186
2.45753	0.00108
2.46607	0.00132
2.4746	0.00126
2.48313	0.00107
2.49167	0.00105
2.5002	0.00133
2.50873	0.00139
2.51727	0.00151
2.5258	0.00149
2.53433	0.00125
2.54287	0.00121
2.5514	0.00119
2.55993	0.00141
2.56847	0.00099043
2.577	0.00104
2.58553	0.00136
2.59407	0.00103
2.6026	0.00134
2.61113	0.0018
2.61967	0.00143
2.6282	0.00161
2.63673	0.00161
2.64527	0.00154
2.6538	0.00147
2.66233	0.00113
2.67087	0.00137
2.6794	0.00116
2.68793	0.000606386
2.69647	0.000576057
2.705	0.000799637
2.71353	0.00147
2.72207	0.00142
2.7306	0.000911329
2.73913	0.00101
2.74767	0.00107
2.7562	0.00115
2.76473	0.00124
2.77327	0.00156
2.7818	0.00175
2.79033	0.00162
2.79887	0.00156
2.8074	0.00143
2.81593	0.00136
2.82447	0.00132
2.833	0.00115
2.84153	0.000991559
2.85007	0.0017
2.8586	0.00171
2.86713	0.00136
2.87567	0.00106
2.8842	0.000662675
2.89273	0.00082023
2.90127	0.00162
2.9098	0.00115
2.91833	0.00109
2.92687	0.00164
2.9354	0.00136
2.94393	0.00131
2.95247	0.00123
2.961	0.00097528
2.96953	0.00078709
2.97807	0.000565202
2.9866	0.000715598
2.99513	0.0012
3.00367	0.00151
3.0122	0.00166
3.02073	0.00129
3.02927	0.00123
3.0378	0.00133
3.04633	0.0014
3.05487	0.00103
3.0634	0.000769979
3.07193	0.00127
3.08047	0.0015
3.089	0.00117
3.09753	0.000861656
3.10607	0.000670397
3.1146	0.000753271
3.12313	0.000852375
3.13167	0.00103
3.1402	0.0011
3.14873	0.00101
3.15727	0.00102
3.1658	0.000893815
3.17433	0.00101
3.18287	0.000852098
3.1914	0.000986449
3.19993	0.00128
3.20847	0.00118
3.217	0.00108
3.22553	0.00107
3.23407	0.000874412
3.2426	0.00113
3.25113	0.00131
3.25967	0.000959811
3.2682	0.00111
3.27673	0.00119
3.28527	0.00123
3.2938	0.00126
3.30233	0.00108
3.31087	0.00115
3.3194	0.00113
3.32793	0.00111
3.33647	0.00133
3.345	0.00125
3.35353	0.0012
3.36207	0.0013
3.3706	0.00112
3.37913	0.000917719
3.38767	0.0013
3.3962	0.00122
3.40473	0.00107
3.41327	0.000960045
3.4218	0.000967126
3.43033	0.00132
3.43886	0.00116
3.4474	0.00111
3.45593	0.00155
3.46446	0.00117
3.473	0.000830266
3.48153	0.00113
3.49006	0.00141
3.4986	0.0016
3.50713	0.00125
3.51566	0.00107
3.5242	0.000988461
3.53273	0.000979617
3.54126	0.00131
3.5498	0.00116
3.55833	0.00114
3.56686	0.00153
3.5754	0.0012
3.58393	0.000926122
3.59246	0.00114
3.601	0.00115
3.60953	0.00128
3.61806	0.00134
3.6266	0.00131
3.63513	0.00113
3.64366	0.000994816
3.6522	0.00113
3.66073	0.00135
3.66926	0.00127
3.6778	0.00124
3.68633	0.00125
3.69486	0.00109
3.7034	0.000964278
3.71193	0.00091957
3.72046	0.00107
3.729	0.00104
3.73753	0.001
3.74606	0.000978944
3.7546	0.000870132
3.76313	0.000812474
3.77166	0.00121
3.7802	0.00137
3.78873	0.0011
3.79726	0.00101
3.8058	0.00126
3.81433	0.00136
3.82286	0.00103
3.8314	0.00103
3.83993	0.00125
3.84846	0.00135
3.857	0.0012
3.86553	0.00137
3.87406	0.00126
3.8826	0.00117
3.89113	0.0015
3.89966	0.00153
3.9082	0.00151
3.91673	0.00131
3.92526	0.00128
3.9338	0.00128
3.94233	0.00112
3.95086	0.000966752
3.9594	0.00132
3.96793	0.00144
3.97646	0.00154
3.985	0.00175
3.99353	0.00165
4.00206	0.00191
4.0106	0.00148
4.01913	0.00102
4.02766	0.00128
4.0362	0.00148
4.04473	0.00155
4.05326	0.00172
4.0618	0.00158
4.07033	0.0015
4.07886	0.00157
4.0874	0.00159
4.09593	0.00165
4.10446	0.00136
4.113	0.00136
4.12153	0.00171
4.13006	0.00127
4.1386	0.000879686
4.14713	0.00136
4.15566	0.00154
4.1642	0.00149
4.17273	0.00152
4.18126	0.00167
4.1898	0.00164
4.19833	0.00144
4.20686	0.0018
4.2154	0.00214
4.22393	0.00164
4.23246	0.00136
4.241	0.00162
4.24953	0.00145
4.25806	0.00143
4.2666	0.00183
4.27513	0.00188
4.28366	0.00163
4.2922	0.00181
4.30073	0.00145
4.30926	0.00103
4.3178	0.0014
4.32633	0.00199
4.33486	0.0018
4.3434	0.00185
4.35193	0.00203
4.36046	0.00187
4.369	0.00158
4.37753	0.00165
4.38606	0.00168
4.3946	0.00169
4.40313	0.00162
4.41166	0.00132
4.4202	0.0016
4.42873	0.00152
4.43726	0.00181
4.4458	0.00214
4.45433	0.00178
4.46286	0.00195
4.4714	0.00191
4.47993	0.00176
4.48846	0.00178
4.497	0.00151
4.50553	0.00182
4.51406	0.00218
4.5226	0.00196
4.53113	0.0018
4.53966	0.00172
4.5482	0.00206
4.55673	0.00216
4.56526	0.00203
4.5738	0.00218
4.58233	0.00207
4.59086	0.00185
4.5994	0.0017
4.60793	0.00185
4.61646	0.00218
4.625	0.00221
4.63353	0.00206
4.64206	0.00243
4.6506	0.00227
4.65913	0.00181
4.66766	0.00194
4.67619	0.00224
4.68473	0.00238
4.69326	0.00211
4.70179	0.00214
4.71033	0.00241
4.71886	0.00216
4.72739	0.0022
4.73593	0.0025
4.74446	0.00283
4.75299	0.00256
4.76153	0.00214
4.77006	0.00229
4.77859	0.0024
4.78713	0.00271
4.79566	0.00273
4.80419	0.00259
4.81273	0.00275
4.82126	0.00222
4.82979	0.00224
4.83833	0.00247
4.84686	0.00253
4.85539	0.0025
4.86393	0.00214
4.87246	0.00228
4.88099	0.0026
4.88953	0.00269
4.89806	0.00281
4.90659	0.00251
4.91513	0.00242
4.92366	0.00277
4.93219	0.00232
4.94073	0.00191
4.94926	0.00243
4.95779	0.00254
4.96633	0.00246
4.97486	0.00239
4.98339	0.00222
4.99193	0.0022
5.00046	0.00242
5.00899	0.0023
5.01753	0.0021
5.02606	0.00213
5.03459	0.00239
5.04313	0.00269
5.05166	0.00258
5.06019	0.00259
5.06873	0.00226
5.07726	0.00256
5.08579	0.00275
5.09433	0.00199
5.10286	0.00193
5.11139	0.00244
5.11993	0.00248
5.12846	0.00243
5.13699	0.00254
5.14553	0.00241
5.15406	0.00227
5.16259	0.00236
5.17113	0.00248
5.17966	0.00237
5.18819	0.00229
5.19673	0.00275
5.20526	0.00286
5.21379	0.00302
5.22233	0.00296
5.23086	0.00264
5.23939	0.00299
5.24793	0.00287
5.25646	0.00275
5.26499	0.00264
5.27353	0.00308
5.28206	0.00359
5.29059	0.00327
5.29913	0.00302
5.30766	0.00292
5.31619	0.0028
5.32473	0.00292
5.33326	0.00331
5.34179	0.00309
5.35033	0.00277
5.35886	0.0028
5.36739	0.00314
5.37593	0.0032
5.38446	0.00353
5.39299	0.00368
5.40153	0.00349
5.41006	0.00329
5.41859	0.00298
5.42713	0.00298
5.43566	0.00301
5.44419	0.00299
5.45273	0.00314
5.46126	0.00349
5.46979	0.00358
5.47833	0.0035
5.48686	0.0034
5.49539	0.00309
5.50393	0.00304
5.51246	0.00344
5.52099	0.00352
5.52953	0.00353
5.53806	0.00358
5.54659	0.00379
5.55513	0.00359
5.56366	0.00355
5.57219	0.0035
5.58073	0.00331
5.58926	0.00317
5.59779	0.00303
5.60633	0.0033
5.61486	0.0033
5.62339	0.00343
5.63193	0.00357
5.64046	0.0037
5.64899	0.00361
5.65753	0.00331
5.66606	0.0036
5.67459	0.00409
5.68313	0.00421
5.69166	0.00445
5.70019	0.00469
5.70873	0.00489
5.71726	0.0049
5.72579	0.0047
5.73433	0.00449
5.74286	0.00474
5.75139	0.00539
5.75993	0.00549
5.76846	0.00484
5.77699	0.00485
5.78553	0.0047
5.79406	0.00422
5.80259	0.00517
5.81113	0.0059
5.81966	0.00601
5.82819	0.00545
5.83673	0.00521
5.84526	0.0057
5.85379	0.00649
5.86233	0.00651
5.87086	0.0067
5.87939	0.00689
5.88793	0.00607
5.89646	0.00612
5.90499	0.00605
5.91352	0.00597
5.92206	0.0063
5.93059	0.00624
5.93912	0.0073
5.94766	0.00748
5.95619	0.00673
5.96472	0.00677
5.97326	0.00656
5.98179	0.00666
5.99032	0.00683
5.99886	0.00753
6.00739	0.00745
6.01592	0.00738
6.02446	0.00754
6.03299	0.00773
6.04152	0.00778
6.05006	0.00655
6.05859	0.00674
6.06712	0.0075
6.07566	0.00701
6.08419	0.00705
6.09272	0.00681
6.10126	0.00644
6.10979	0.00634
6.11832	0.00684
6.12686	0.00702
6.13539	0.0069
6.14392	0.00703
6.15246	0.0067
6.16099	0.00699
6.16952	0.00733
6.17806	0.00688
6.18659	0.00715
6.19512	0.00712
6.20366	0.00718
6.21219	0.00717
6.22072	0.00765
6.22926	0.00719
6.23779	0.00632
6.24632	0.00669
6.25486	0.00677
6.26339	0.0065
6.27192	0.00666
6.28046	0.0067
6.28899	0.00653
6.29752	0.00664
6.30606	0.0068
6.31459	0.00699
6.32312	0.00763
6.33166	0.00745
6.34019	0.00667
6.34872	0.00672
6.35726	0.00656
6.36579	0.00651
6.37432	0.00672
6.38286	0.00643
6.39139	0.00645
6.39992	0.00646
6.40846	0.00655
6.41699	0.00675
6.42552	0.00684
6.43406	0.00606
6.44259	0.00559
6.45112	0.00597
6.45966	0.00584
6.46819	0.00528
6.47672	0.00521
6.48526	0.00544
6.49379	0.0056
6.50232	0.00595
6.51086	0.00607
6.51939	0.00595
6.52792	0.00544
6.53646	0.00509
6.54499	0.00567
6.55352	0.00557
6.56206	0.00549
6.57059	0.00584
6.57912	0.00578
6.58766	0.00558
6.59619	0.0054
6.60472	0.00492
6.61326	0.00495
6.62179	0.00537
6.63032	0.00501
6.63886	0.00447
6.64739	0.00425
6.65592	0.00469
6.66446	0.00544
6.67299	0.00535
6.68152	0.00493
6.69006	0.00461
6.69859	0.00436
6.70712	0.0046
6.71566	0.00422
6.72419	0.00411
6.73272	0.00486
6.74126	0.0051
6.74979	0.00502
6.75832	0.00479
6.76686	0.00434
6.77539	0.00413
6.78392	0.00445
6.79246	0.00444
6.80099	0.00397
6.80952	0.00386
6.81806	0.00403
6.82659	0.00468
6.83512	0.00479
6.84366	0.00434
6.85219	0.00419
6.86072	0.00394
6.86926	0.00399
6.87779	0.0042
6.88632	0.0041
6.89486	0.00388
6.90339	0.0039
6.91192	0.0043
6.92046	0.00398
6.92899	0.00365
6.93752	0.00463
6.94606	0.00481
6.95459	0.00428
6.96312	0.00437
6.97166	0.00409
6.98019	0.0039
6.98872	0.00422
6.99726	0.00381
7.00579	0.00379
7.01432	0.00358
7.02286	0.00319
7.03139	0.00361
7.03992	0.00368
7.04846	0.00342
7.05699	0.00359
7.06552	0.00349
7.07406	0.00345
7.08259	0.00388
7.09112	0.00339
7.09966	0.00271
7.10819	0.00293
7.11672	0.00359
7.12526	0.00368
7.13379	0.00344
7.14232	0.00305
7.15086	0.00303
7.15939	0.0036
7.16792	0.00322
7.17645	0.00294
7.18499	0.00318
7.19352	0.00322
7.20205	0.00333
7.21059	0.00301
7.21912	0.00282
7.22765	0.00288
7.23619	0.00289
7.24472	0.00285
7.25325	0.0032
7.26179	0.00338
7.27032	0.00321
7.27885	0.00315
7.28739	0.00269
7.29592	0.00295
7.30445	0.00378
7.31299	0.00332
7.32152	0.0026
7.33005	0.00262
7.33859	0.00272
7.34712	0.00331
7.35565	0.00327
7.36419	0.00281
7.37272	0.00286
7.38125	0.00299
7.38979	0.0031
7.39832	0.00302
7.40685	0.00257
7.41539	0.00269
7.42392	0.00308
7.43245	0.00307
7.44099	0.00328
7.44952	0.00297
7.45805	0.00285
7.46659	0.00315
7.47512	0.00299
7.48365	0.00287
7.49219	0.00323
7.50072	0.00307
7.50925	0.00273
7.51779	0.0031
7.52632	0.00338
7.53485	0.00288
7.54339	0.00301
7.55192	0.00308
7.56045	0.00282
7.56899	0.00298
7.57752	0.00303
7.58605	0.00259
7.59459	0.00258
7.60312	0.00261
7.61165	0.00235
7.62019	0.00285
7.62872	0.00329
7.63725	0.00298
7.64579	0.00288
7.65432	0.00302
7.66285	0.00304
7.67139	0.00294
7.67992	0.0026
7.68845	0.0023
7.69699	0.00296
7.70552	0.00305
7.71405	0.00271
7.72259	0.00267
7.73112	0.00243
7.73965	0.00245
7.74819	0.00284
7.75672	0.00295
7.76525	0.00225
7.77379	0.00194
7.78232	0.00224
7.79085	0.00269
7.79939	0.00319
7.80792	0.00312
7.81645	0.00295
7.82499	0.00259
7.83352	0.00253
7.84205	0.00237
7.85059	0.00224
7.85912	0.00233
7.86765	0.00238
7.87619	0.00223
7.88472	0.00192
7.89325	0.00253
7.90179	0.0027
7.91032	0.00277
7.91885	0.00294
7.92739	0.00214
7.93592	0.00232
7.94445	0.00282
7.95299	0.00271
7.96152	0.00264
7.97005	0.00277
7.97859	0.00298
7.98712	0.00265
7.99565	0.00246
8.00419	0.00235
8.01272	0.00238
8.02125	0.00264
8.02979	0.00279
8.03832	0.00243
8.04685	0.00236
8.05539	0.00257
8.06392	0.00297
8.07245	0.00313
8.08099	0.00285
8.08952	0.00314
8.09805	0.00304
8.10659	0.00246
8.11512	0.00247
8.12365	0.00233
8.13219	0.00216
8.14072	0.00203
8.14925	0.00218
8.15779	0.0028
8.16632	0.00275
8.17485	0.00263
8.18339	0.00268
8.19192	0.00306
8.20045	0.00321
8.20899	0.00279
8.21752	0.00241
8.22605	0.00248
8.23459	0.00279
8.24312	0.00313
8.25165	0.0036
8.26019	0.0035
8.26872	0.00277
8.27725	0.00215
8.28579	0.00237
8.29432	0.00232
8.30285	0.00217
8.31139	0.00265
8.31992	0.00295
8.32845	0.00282
8.33699	0.00254
8.34552	0.00232
8.35405	0.00181
8.36259	0.00153
8.37112	0.00213
8.37965	0.00224
8.38819	0.00208
8.39672	0.00247
8.40525	0.00223
8.41378	0.00249
8.42232	0.00321
8.43085	0.00278
8.43938	0.00266
8.44792	0.00252
8.45645	0.0023
8.46498	0.00239
8.47352	0.00223
8.48205	0.00216
8.49058	0.00255
8.49912	0.00234
8.50765	0.002
8.51618	0.00218
8.52472	0.0022
8.53325	0.00221
8.54178	0.00249
8.55032	0.00249
8.55885	0.00272
8.56738	0.00326
8.57592	0.00259
8.58445	0.00243
8.59298	0.00284
8.60152	0.00254
8.61005	0.0022
8.61858	0.00226
8.62712	0.00219
8.63565	0.0023
8.64418	0.00315
8.65272	0.00332
8.66125	0.00218
8.66978	0.00193
8.67832	0.00268
8.68685	0.00273
8.69538	0.00235
8.70392	0.00223
8.71245	0.00224
8.72098	0.00271
8.72952	0.00247
8.73805	0.00234
8.74658	0.00278
8.75512	0.0027
8.76365	0.0024
8.77218	0.00226
8.78072	0.0022
8.78925	0.00208
8.79778	0.00217
8.80632	0.00224
8.81485	0.00223
8.82338	0.00234
8.83192	0.00245
8.84045	0.00264
8.84898	0.00257
8.85752	0.00243
8.86605	0.0025
8.87458	0.00228
8.88312	0.002
8.89165	0.00196
8.90018	0.00226
8.90872	0.00258
8.91725	0.00284
8.92578	0.00257
8.93432	0.00258
8.94285	0.003
8.95138	0.00307
8.95992	0.0025
8.96845	0.00264
8.97698	0.00317
8.98552	0.00286
8.99405	0.00259
9.00258	0.00267
9.01112	0.00258
9.01965	0.00226
9.02818	0.00249
9.03672	0.00296
9.04525	0.00307
9.05378	0.00296
9.06232	0.00269
9.07085	0.00258
9.07938	0.00268
9.08792	0.00304
9.09645	0.00309
9.10498	0.00264
9.11352	0.00265
9.12205	0.00264
9.13058	0.00269
9.13912	0.00328
9.14765	0.0035
9.15618	0.0033
9.16472	0.00299
9.17325	0.00282
9.18178	0.00296
9.19032	0.00279
9.19885	0.00256
9.20738	0.00289
9.21592	0.00298
9.22445	0.00295
9.23298	0.00316
9.24152	0.00381
9.25005	0.00361
9.25858	0.00329
9.26712	0.00323
9.27565	0.00262
9.28418	0.00303
9.29272	0.00321
9.30125	0.00294
9.30978	0.00293
9.31832	0.00265
9.32685	0.00286
9.33538	0.00351
9.34392	0.00327
9.35245	0.00316
9.36098	0.00324
9.36952	0.00351
9.37805	0.00398
9.38658	0.00385
9.39512	0.00332
9.40365	0.00322
9.41218	0.0036
9.42072	0.00424
9.42925	0.00428
9.43778	0.00419
9.44632	0.00424
9.45485	0.00407
9.46338	0.00397
9.47192	0.00396
9.48045	0.00404
9.48898	0.0039
9.49752	0.00383
9.50605	0.00382
9.51458	0.00386
9.52312	0.00411
9.53165	0.00434
9.54018	0.00476
9.54872	0.00466
9.55725	0.00421
9.56578	0.00444
9.57432	0.00502
9.58285	0.00512
9.59138	0.0046
9.59992	0.00452
9.60845	0.00517
9.61698	0.00542
9.62552	0.00549
9.63405	0.00518
9.64258	0.00513
9.65112	0.00573
9.65965	0.00575
9.66818	0.00605
9.67671	0.00597
9.68525	0.00606
9.69378	0.00659
9.70231	0.00643
9.71085	0.00655
9.71938	0.00686
9.72791	0.00691
9.73645	0.00693
9.74498	0.00703
9.75351	0.00722
9.76205	0.00739
9.77058	0.00772
9.77911	0.00763
9.78765	0.00787
9.79618	0.00814
9.80471	0.00809
9.81325	0.00777
9.82178	0.00754
9.83031	0.00803
9.83885	0.00856
9.84738	0.00865
9.85591	0.00847
9.86445	0.00867
9.87298	0.00914
9.88151	0.0092
9.89005	0.00896
9.89858	0.00919
9.90711	0.00956
9.91565	0.00932
9.92418	0.00925
9.93271	0.00942
9.94125	0.0092
9.94978	0.00967
9.95831	0.00973
9.96685	0.00973
9.97538	0.00983
9.98391	0.01006
9.99245	0.01086
10.001	0.01074
10.0095	0.01059
10.0181	0.01065
10.0266	0.01167
10.0351	0.01173
10.0436	0.01155
10.0522	0.0125
10.0607	0.01172
10.0693	0.01067
10.0778	0.0111
10.0863	0.01083
10.0948	0.01115
10.1034	0.01237
10.1119	0.01241
10.1204	0.01215
10.129	0.0124
10.1375	0.01261
10.1461	0.01268
10.1546	0.01351
10.1631	0.01371
10.1716	0.01315
10.1802	0.01322
10.1887	0.0141
10.1973	0.01506
10.2058	0.01634
10.2143	0.01652
10.2228	0.01653
10.2314	0.01775
10.2399	0.01909
10.2485	0.01981
10.257	0.02063
10.2655	0.02216
10.2741	0.02311
10.2826	0.02465
10.2911	0.02631
10.2996	0.02817
10.3082	0.03027
10.3167	0.03212
10.3253	0.03474
10.3338	0.03713
10.3423	0.04024
10.3508	0.04408
10.3594	0.04733
10.3679	0.05265
10.3765	0.05705
10.385	0.06249
10.3935	0.06738
10.402	0.0741
10.4106	0.08097
10.4191	0.08808
10.4276	0.0967
10.4362	0.10595
10.4447	0.11561
10.4533	0.12732
10.4618	0.13804
10.4703	0.15063
10.4788	0.16387
10.4874	0.17833
10.4959	0.19388
10.5045	0.21026
10.513	0.22826
10.5215	0.24797
10.53	0.26676
10.5386	0.28822
10.5471	0.30941
10.5556	0.33254
10.5642	0.35661
10.5727	0.38146
10.5813	0.40605
10.5898	0.43159
10.5983	0.4571
10.6068	0.4831
10.6154	0.51034
10.6239	0.53646
10.6325	0.56295
10.641	0.59005
10.6495	0.61484
10.658	0.64111
10.6666	0.66513
10.6751	0.68891
10.6837	0.71229
10.6922	0.7351
10.7007	0.75781
10.7093	0.77765
10.7178	0.79829
10.7263	0.81685
10.7348	0.83662
10.7434	0.85255
10.7519	0.86858
10.7605	0.88237
10.769	0.89663
10.7775	0.90911
10.786	0.92112
10.7946	0.93198
10.8031	0.94117
10.8117	0.95024
10.8202	0.95769
10.8287	0.96374
10.8372	0.97131
10.8458	0.97664
10.8543	0.98085
10.8628	0.98497
10.8714	0.98859
10.8799	0.99267
10.8885	0.99512
10.897	0.99615
10.9055	0.99758
10.914	0.9986
10.9226	1
10.9311	0.9999
10.9396	0.99796
10.9482	0.99812
10.9567	0.99744
10.9652	0.99588
10.9738	0.99527
10.9823	0.99377
10.9908	0.99153
10.9994	0.98839
11.0079	0.98489
11.0164	0.98327
11.025	0.98151
11.0335	0.97778
11.042	0.97632
11.0506	0.97115
11.0591	0.96698
11.0676	0.96255
11.0762	0.95725
11.0847	0.95198
11.0932	0.94671
11.1018	0.94207
11.1103	0.93756
11.1188	0.93119
11.1274	0.92509
11.1359	0.91773
11.1444	0.91317
11.153	0.90666
11.1615	0.8988
11.17	0.89268
11.1786	0.88453
11.1871	0.877
11.1956	0.86717
11.2042	0.85967
11.2127	0.85096
11.2212	0.84112
11.2298	0.83225
11.2383	0.82348
11.2468	0.81516
11.2554	0.80609
11.2639	0.79469
11.2724	0.78453
11.281	0.77516
11.2895	0.76575
11.298	0.75535
11.3066	0.74459
11.3151	0.7349
11.3236	0.72568
11.3322	0.71636
11.3407	0.70544
11.3492	0.69336
11.3578	0.68419
11.3663	0.67473
11.3748	0.6646
11.3834	0.65533
11.3919	0.64605
11.4004	0.63685
11.409	0.62803
11.4175	0.61988
11.426	0.61076
11.4346	0.60016
11.4431	0.59372
11.4516	0.58516
11.4602	0.57619
11.4687	0.567
11.4772	0.55937
11.4858	0.55185
11.4943	0.54375
11.5028	0.536
11.5114	0.5283
11.5199	0.52151
11.5284	0.5161
11.537	0.50832
11.5455	0.50005
11.554	0.49348
11.5626	0.48567
11.5711	0.47993
11.5796	0.47475
11.5882	0.46778
11.5967	0.46345
11.6052	0.45728
11.6138	0.45015
11.6223	0.44497
11.6308	0.43873
11.6394	0.43229
11.6479	0.42756
11.6564	0.42366
11.665	0.41643
11.6735	0.41086
11.682	0.40764
11.6906	0.40292
11.6991	0.3976
11.7076	0.39301
11.7162	0.38717
11.7247	0.38288
11.7332	0.37866
11.7418	0.37469
11.7503	0.37023
11.7588	0.36551
11.7674	0.36132
11.7759	0.35789
11.7844	0.35207
11.793	0.34952
11.8015	0.34542
11.81	0.34172
11.8186	0.33712
11.8271	0.33269
11.8356	0.328
11.8442	0.32595
11.8527	0.32238
11.8612	0.31844
11.8698	0.31521
11.8783	0.31207
11.8868	0.30775
11.8954	0.30486
11.9039	0.30208
11.9124	0.29923
11.921	0.29717
11.9295	0.29321
11.938	0.28939
11.9466	0.28664
11.9551	0.28311
11.9636	0.2798
11.9722	0.27687
11.9807	0.27471
11.9892	0.27159
11.9978	0.26867
12.0063	0.26482
12.0148	0.2634
12.0234	0.26101
12.0319	0.25732
12.0404	0.25448
12.049	0.25269
12.0575	0.24969
12.066	0.24755
12.0746	0.24718
12.0831	0.24346
12.0916	0.24028
12.1002	0.23835
12.1087	0.23505
12.1172	0.23145
12.1258	0.22994
12.1343	0.22739
12.1428	0.22539
12.1514	0.224
12.1599	0.22042
12.1684	0.21887
12.177	0.2176
12.1855	0.2151
12.194	0.21348
12.2026	0.21071
12.2111	0.20959
12.2196	0.20631
12.2282	0.203
12.2367	0.20204
12.2452	0.20102
12.2538	0.19832
12.2623	0.19609
12.2708	0.195
12.2794	0.19391
12.2879	0.19153
12.2964	0.18927
12.305	0.18682
12.3135	0.18606
12.322	0.18382
12.3306	0.1831
12.3391	0.1813
12.3476	0.17965
12.3562	0.17776
12.3647	0.17487
12.3732	0.17271
12.3818	0.17173
12.3903	0.17161
12.3988	0.16931
12.4074	0.16679
12.4159	0.16529
12.4244	0.16435
12.433	0.16299
12.4415	0.1616
12.45	0.1591
12.4586	0.15695
12.4671	0.15576
12.4756	0.15438
12.4842	0.15399
12.4927	0.15241
12.5012	0.15115
12.5098	0.15044
12.5183	0.14868
12.5268	0.1469
12.5354	0.14595
12.5439	0.14496
12.5524	0.14254
12.561	0.14044
12.5695	0.13992
12.578	0.13849
12.5866	0.13813
12.5951	0.13732
12.6036	0.13639
12.6122	0.13445
12.6207	0.1327
12.6292	0.13288
12.6378	0.13023
12.6463	0.12853
12.6548	0.12773
12.6634	0.12728
12.6719	0.12701
12.6804	0.12526
12.689	0.12421
12.6975	0.12406
12.706	0.12187
12.7146	0.1207
12.7231	0.12053
12.7316	0.11821
12.7402	0.11795
12.7487	0.11748
12.7572	0.11602
12.7658	0.11544
12.7743	0.11392
12.7828	0.11295
12.7914	0.11172
12.7999	0.11066
12.8084	0.11047
12.817	0.10939
12.8255	0.10948
12.834	0.10811
12.8426	0.1067
12.8511	0.10629
12.8596	0.10503
12.8682	0.10375
12.8767	0.1036
12.8852	0.10369
12.8938	0.10285
12.9023	0.10121
12.9108	0.10049
12.9194	0.10006
12.9279	0.0999
12.9364	0.09863
12.945	0.09631
12.9535	0.0961
12.962	0.09684
12.9706	0.09529
12.9791	0.09419
12.9876	0.09523
12.9962	0.09406
13.0047	0.09192
13.0132	0.09115
13.0218	0.09101
13.0303	0.09043
13.0388	0.08942
13.0474	0.0886
13.0559	0.08879
13.0644	0.08798
13.073	0.0866
13.0815	0.08611
13.09	0.08591
13.0986	0.08513
13.1071	0.08487
13.1156	0.08415
13.1242	0.08261
13.1327	0.08193
13.1412	0.08197
13.1498	0.08239
13.1583	0.08223
13.1668	0.08024
13.1754	0.08036
13.1839	0.08138
13.1924	0.07899
13.201	0.07841
13.2095	0.07751
13.218	0.07684
13.2266	0.07828
13.2351	0.07759
13.2436	0.07638
13.2522	0.07564
13.2607	0.07596
13.2692	0.07468
13.2778	0.07296
13.2863	0.07266
13.2948	0.07297
13.3034	0.07325
13.3119	0.07214
13.3204	0.07183
13.329	0.07141
13.3375	0.0708
13.346	0.07086
13.3546	0.06919
13.3631	0.06834
13.3716	0.06917
13.3802	0.06935
13.3887	0.06875
13.3972	0.06863
13.4058	0.06837
13.4143	0.06808
13.4228	0.06714
13.4314	0.06544
13.4399	0.06539
13.4484	0.06605
13.457	0.06612
13.4655	0.06514
13.474	0.06456
13.4826	0.06455
13.4911	0.06499
13.4996	0.06444
13.5082	0.06369
13.5167	0.06315
13.5252	0.0624
13.5338	0.06217
13.5423	0.06167
13.5508	0.06114
13.5594	0.06142
13.5679	0.06155
13.5764	0.06117
13.585	0.06087
13.5935	0.06059
13.602	0.06004
13.6106	0.05944
13.6191	0.05933
13.6276	0.05876
13.6362	0.05876
13.6447	0.05752
13.6532	0.05676
13.6618	0.05708
13.6703	0.0567
13.6788	0.05687
13.6874	0.05692
13.6959	0.05623
13.7044	0.05557
13.713	0.05571
13.7215	0.05501
13.73	0.05449
13.7386	0.05502
13.7471	0.05606
13.7556	0.05511
13.7642	0.05378
13.7727	0.05398
13.7812	0.05444
13.7898	0.05395
13.7983	0.05248
13.8068	0.05245
13.8154	0.05264
13.8239	0.05207
13.8324	0.05212
13.841	0.05127
13.8495	0.05036
13.858	0.05061
13.8666	0.05099
13.8751	0.05059
13.8836	0.05044
13.8922	0.05086
13.9007	0.05081
13.9092	0.05002
13.9178	0.0493
13.9263	0.04874
13.9348	0.04927
13.9434	0.04945
13.9519	0.04812
13.9604	0.04741
13.969	0.04771
13.9775	0.04725
13.986	0.04783
13.9946	0.049
14.0031	0.04868
14.0116	0.04748
14.0202	0.04661
14.0287	0.04675
14.0372	0.04703
14.0458	0.04684
14.0543	0.04567
14.0628	0.04584
14.0714	0.04658
14.0799	0.04597
14.0884	0.04542
14.097	0.04618
14.1055	0.04632
14.114	0.04593
14.1226	0.04613
14.1311	0.04498
14.1396	0.04398
14.1482	0.0437
14.1567	0.04444
14.1652	0.04515
14.1738	0.04422
14.1823	0.04412
14.1908	0.04394
14.1994	0.04326
14.2079	0.0425
14.2164	0.04227
14.225	0.04302
14.2335	0.043
14.242	0.04259
14.2506	0.04236
14.2591	0.04263
14.2676	0.04225
14.2762	0.04183
14.2847	0.04198
14.2932	0.04187
14.3018	0.04132
14.3103	0.04101
14.3188	0.04129
14.3274	0.04151
14.3359	0.04177
14.3444	0.04042
14.353	0.0398
14.3615	0.04018
14.37	0.03981
14.3786	0.04035
14.3871	0.0407
14.3956	0.04013
14.4042	0.03988
14.4127	0.03938
14.4212	0.03895
14.4298	0.03881
14.4383	0.03851
14.4468	0.03922
14.4554	0.03901
14.4639	0.03806
14.4724	0.03856
14.481	0.03853
14.4895	0.03823
14.498	0.03854
14.5066	0.03887
14.5151	0.03868
14.5236	0.0381
14.5322	0.03732
14.5407	0.03694
14.5492	0.03658
14.5578	0.03631
14.5663	0.03718
14.5748	0.0378
14.5834	0.03739
14.5919	0.03696
14.6004	0.03683
14.609	0.03665
14.6175	0.03577
14.626	0.0358
14.6346	0.0362
14.6431	0.03627
14.6516	0.03638
14.6602	0.03588
14.6687	0.03569
14.6772	0.0363
14.6858	0.03636
14.6943	0.03592
14.7028	0.03614
14.7114	0.03579
14.7199	0.03513
14.7284	0.03521
14.737	0.03501
14.7455	0.03497
14.754	0.03556
14.7626	0.03514
14.7711	0.03401
14.7796	0.0334
14.7882	0.03327
14.7967	0.03342
14.8052	0.0337
14.8138	0.03361
14.8223	0.03394
14.8308	0.03386
14.8394	0.03349
14.8479	0.03337
14.8564	0.03368
14.865	0.03332
14.8735	0.03312
14.882	0.03344
14.8906	0.03327
14.8991	0.03301
14.9076	0.03284
14.9162	0.03222
14.9247	0.03219
14.9332	0.03283
14.9418	0.03242
14.9503	0.03206
14.9588	0.03202
14.9674	0.03152
14.9759	0.03093
14.9844	0.03169
14.993	0.03307
15.0015	0.03238
15.01	0.03117
15.0186	0.03024
15.0271	0.03042
15.0356	0.03112
15.0442	0.03113
15.0527	0.03052
15.0612	0.03038
15.0698	0.03048
15.0783	0.03017
15.0868	0.03017
15.0954	0.03016
15.1039	0.03027
15.1124	0.03026
15.121	0.02978
15.1295	0.03052
15.138	0.03081
15.1466	0.03056
15.1551	0.03046
15.1636	0.02965
15.1722	0.02905
15.1807	0.02895
15.1892	0.02952
15.1978	0.03002
15.2063	0.02938
15.2148	0.02803
15.2234	0.0283
15.2319	0.02912
15.2404	0.02865
15.249	0.02869
15.2575	0.02873
15.266	0.02859
15.2746	0.02832
15.2831	0.02838
15.2916	0.02808
15.3002	0.02747
15.3087	0.02781
15.3172	0.02788
15.3258	0.02761
15.3343	0.0272
15.3428	0.02774
15.3514	0.02814
15.3599	0.02752
15.3684	0.02763
15.377	0.02814
15.3855	0.02739
15.394	0.02727
15.4026	0.02854
15.4111	0.02823
15.4196	0.02663
15.4282	0.02613
15.4367	0.02604
15.4452	0.02631
15.4538	0.02635
15.4623	0.0266
15.4708	0.0271
15.4794	0.02673
15.4879	0.02606
15.4964	0.0256
15.505	0.02572
15.5135	0.02579
15.522	0.02559
15.5306	0.02615
15.5391	0.02597
15.5476	0.02541
15.5562	0.0257
15.5647	0.02518
15.5732	0.02497
15.5818	0.02552
15.5903	0.02595
15.5988	0.02553
15.6074	0.02515
15.6159	0.02523
15.6244	0.02494
15.633	0.02408
15.6415	0.02398
15.65	0.02531
15.6586	0.02564
15.6671	0.02576
15.6756	0.02657
15.6842	0.02545
15.6927	0.02439
15.7012	0.02425
15.7098	0.02434
15.7183	0.02444
15.7268	0.02472
15.7354	0.02434
15.7439	0.0235
15.7524	0.02486
15.761	0.02542
15.7695	0.02493
15.778	0.02448
15.7866	0.024
15.7951	0.02431
15.8036	0.02381
15.8122	0.02311
15.8207	0.0239
15.8292	0.02391
15.8378	0.02337
15.8463	0.02367
15.8548	0.0238
15.8634	0.02422
15.8719	0.02382
15.8804	0.02318
15.889	0.02329
15.8975	0.02252
15.906	0.02196
15.9146	0.0224
15.9231	0.02296
15.9316	0.0229
15.9402	0.02285
15.9487	0.02304
15.9572	0.02274
15.9658	0.02189
15.9743	0.02187
15.9828	0.02226
15.9914	0.02154
15.9999	0.02201
16.0084	0.02218
16.017	0.022
16.0255	0.02224
16.034	0.02187
16.0426	0.02213
16.0511	0.02299
16.0596	0.02279
16.0682	0.02225
16.0767	0.02187
16.0852	0.02179
16.0938	0.02235
16.1023	0.0217
16.1108	0.02139
16.1194	0.02176
16.1279	0.02146
16.1364	0.02093
16.145	0.0211
16.1535	0.02138
16.162	0.02101
16.1706	0.02102
16.1791	0.02099
16.1876	0.02083
16.1962	0.02143
16.2047	0.02215
16.2132	0.02185
16.2218	0.02132
16.2303	0.02077
16.2388	0.02054
16.2474	0.02043
16.2559	0.02011
16.2644	0.02053
16.273	0.02136
16.2815	0.02158
16.29	0.02129
16.2986	0.02157
16.3071	0.02188
16.3156	0.02041
16.3242	0.02005
16.3327	0.02093
16.3412	0.02046
16.3498	0.02014
16.3583	0.0208
16.3668	0.02058
16.3754	0.02039
16.3839	0.02034
16.3924	0.0202
16.401	0.01993
16.4095	0.01987
16.418	0.02017
16.4266	0.0201
16.4351	0.01974
16.4436	0.01995
16.4522	0.01955
16.4607	0.01834
16.4692	0.01883
16.4778	0.02
16.4863	0.01986
16.4948	0.01998
16.5034	0.01996
16.5119	0.01956
16.5204	0.01948
16.529	0.01882
16.5375	0.0189
16.546	0.01962
16.5546	0.01933
16.5631	0.01901
16.5716	0.0192
16.5802	0.01934
16.5887	0.01908
16.5972	0.01866
16.6058	0.01861
16.6143	0.0189
16.6228	0.01826
16.6314	0.01815
16.6399	0.01903
16.6484	0.0196
16.657	0.01891
16.6655	0.01865
16.674	0.01883
16.6826	0.01879
16.6911	0.01855
16.6996	0.01783
16.7082	0.01779
16.7167	0.01827
16.7252	0.01844
16.7338	0.0182
16.7423	0.01776
16.7508	0.01791
16.7594	0.01834
16.7679	0.01831
16.7764	0.01745
16.785	0.01735
16.7935	0.01826
16.802	0.01825
16.8106	0.01824
16.8191	0.0184
16.8276	0.01851
16.8362	0.01839
16.8447	0.01766
16.8532	0.01701
16.8618	0.01692
16.8703	0.01735
16.8788	0.01826
16.8874	0.01836
16.8959	0.01798
16.9044	0.0177
16.913	0.01713
16.9215	0.01687
16.93	0.01702
16.9386	0.01716
16.9471	0.01739
16.9556	0.01797
16.9642	0.01843
16.9727	0.01737
16.9812	0.0171
16.9898	0.01679
[truncated: 933 more rows]

## Sheet: H2
time (min)	light scattering data: detector voltage (V) detector 11 Normalized
-0.06299	0.00114
-0.05446	0.000946764
-0.04593	0.00125
-0.03739	0.00136
-0.02886	0.000993173
-0.02033	0.0012
-0.01179	0.00159
-0.00326	0.00131
0.00527	0.00129
0.01381	0.00109
0.02234	0.00103
0.03087	0.00172
0.03941	0.00179
0.04794	0.00112
0.05647	0.000977999
0.06501	0.00102
0.07354	0.00114
0.08207	0.00136
0.09061	0.00128
0.09914	0.002
0.10767	0.0019
0.11621	0.0011
0.12474	0.0017
0.13327	0.00162
0.14181	0.000724263
0.15034	0.0011
0.15887	0.00116
0.16741	0.00118
0.17594	0.00123
0.18447	0.000596471
0.19301	0.00119
0.20154	0.00205
0.21007	0.00139
0.21861	0.00128
0.22714	0.000916743
0.23567	0.00117
0.24421	0.00129
0.25274	0.00117
0.26127	0.00137
0.26981	0.00145
0.27834	0.00167
0.28687	0.000794222
0.29541	0.00117
0.30394	0.00134
0.31247	0.00125
0.32101	0.00207
0.32954	0.00127
0.33807	0.000746316
0.34661	0.00109
0.35514	0.00056168
0.36367	0.000437647
0.37221	0.00098968
0.38074	0.000718326
0.38927	0.00061848
0.39781	0.00134
0.40634	0.00151
0.41487	0.00157
0.42341	0.00137
0.43194	0.00104
0.44047	0.0012
0.44901	0.00165
0.45754	0.00219
0.46607	0.00189
0.47461	0.00105
0.48314	0.000881533
0.49167	0.00143
0.50021	0.00165
0.50874	0.00147
0.51727	0.00109
0.52581	0.00139
0.53434	0.00193
0.54287	0.00195
0.55141	0.0013
0.55994	0.00113
0.56847	0.00177
0.57701	0.00169
0.58554	0.00122
0.59407	0.00131
0.60261	0.00153
0.61114	0.00153
0.61967	0.00146
0.62821	0.00149
0.63674	0.00179
0.64527	0.00154
0.65381	0.00177
0.66234	0.00233
0.67087	0.00179
0.67941	0.00154
0.68794	0.00147
0.69647	0.00155
0.70501	0.0017
0.71354	0.0015
0.72207	0.00152
0.73061	0.00169
0.73914	0.00177
0.74767	0.0016
0.75621	0.00113
0.76474	0.00134
0.77327	0.00181
0.78181	0.00187
0.79034	0.00186
0.79887	0.00163
0.80741	0.00187
0.81594	0.0018
0.82447	0.00155
0.83301	0.00159
0.84154	0.00191
0.85007	0.00221
0.85861	0.00156
0.86714	0.00146
0.87567	0.00147
0.88421	0.00129
0.89274	0.00132
0.90127	0.00116
0.90981	0.00173
0.91834	0.00288
0.92687	0.00235
0.93541	0.00195
0.94394	0.00186
0.95247	0.00206
0.96101	0.00184
0.96954	0.00142
0.97807	0.00136
0.98661	0.00169
0.99514	0.00223
1.00367	0.00195
1.01221	0.00155
1.02074	0.00148
1.02927	0.00143
1.03781	0.00142
1.04634	0.00212
1.05487	0.00277
1.06341	0.00177
1.07194	0.00116
1.08047	0.00159
1.08901	0.00157
1.09754	0.00156
1.10607	0.00207
1.11461	0.00171
1.12314	0.00155
1.13167	0.00151
1.14021	0.00096369
1.14874	0.00137
1.15727	0.00101
1.16581	0.000855528
1.17434	0.00159
1.18287	0.0013
1.19141	0.00134
1.19994	0.00165
1.20847	0.00138
1.21701	0.00128
1.22554	0.00131
1.23407	0.00132
1.2426	0.00138
1.25114	0.00111
1.25967	0.00166
1.2682	0.00182
1.27674	0.0013
1.28527	0.00143
1.2938	0.00154
1.30234	0.00152
1.31087	0.0016
1.3194	0.00165
1.32794	0.00173
1.33647	0.00125
1.345	0.001
1.35354	0.00113
1.36207	0.00124
1.3706	0.00174
1.37914	0.00241
1.38767	0.00148
1.3962	0.00153
1.40474	0.002
1.41327	0.00144
1.4218	0.00126
1.43034	0.00095917
1.43887	0.00104
1.4474	0.00173
1.45594	0.00205
1.46447	0.00255
1.473	0.00208
1.48154	0.00135
1.49007	0.00118
1.4986	0.00171
1.50714	0.00192
1.51567	0.000970364
1.5242	0.00115
1.53274	0.00148
1.54127	0.0018
1.5498	0.00194
1.55834	0.00145
1.56687	0.00166
1.5754	0.00189
1.58394	0.00143
1.59247	0.00142
1.601	0.00179
1.60954	0.00203
1.61807	0.00152
1.6266	0.00111
1.63514	0.00117
1.64367	0.00128
1.6522	0.00135
1.66074	0.00151
1.66927	0.001
1.6778	0.000887081
1.68634	0.00106
1.69487	0.000879718
1.7034	0.0014
1.71194	0.0017
1.72047	0.00104
1.729	0.00107
1.73754	0.00132
1.74607	0.000960476
1.7546	0.00106
1.76314	0.00125
1.77167	0.00128
1.7802	0.00144
1.78874	0.00162
1.79727	0.00205
1.8058	0.0017
1.81434	0.00121
1.82287	0.00121
1.8314	0.000948515
1.83994	0.00108
1.84847	0.00117
1.857	0.00104
1.86554	0.000794082
1.87407	0.000908603
1.8826	0.00174
1.89114	0.00166
1.89967	0.000990662
1.9082	0.000802023
1.91674	0.000897193
1.92527	0.001
1.9338	0.00131
1.94234	0.00182
1.95087	0.00167
1.9594	0.00108
1.96794	0.00116
1.97647	0.00141
1.985	0.00144
1.99354	0.000942527
2.00207	0.000507925
2.0106	0.000878742
2.01914	0.000836767
2.02767	0.000621566
2.0362	0.000973113
2.04474	0.00145
2.05327	0.00135
2.0618	0.00104
2.07034	0.00115
2.07887	0.00141
2.0874	0.00141
2.09594	0.00124
2.10447	0.00125
2.113	0.00158
2.12154	0.00187
2.13007	0.00137
2.1386	0.000667322
2.14714	0.0011
2.15567	0.00164
2.1642	0.000655918
2.17274	0.000815223
2.18127	0.00141
2.1898	0.000695475
2.19834	0.000344517
2.20687	0.000662417
2.2154	0.000957092
2.22394	0.00121
2.23247	0.000773235
2.241	0.000833195
2.24954	0.00127
2.25807	0.0013
2.2666	0.00124
2.27514	0.00154
2.28367	0.00194
2.2922	0.0016
2.30074	0.0014
2.30927	0.001
2.3178	0.00105
2.32634	0.00145
2.33487	0.0018
2.3434	0.00151
2.35194	0.000781819
2.36047	0.000673693
2.369	0.000782958
2.37754	0.0012
2.38607	0.00175
2.3946	0.0012
2.40314	0.000653262
2.41167	0.00102
2.4202	0.00126
2.42874	0.00122
2.43727	0.000988074
2.4458	0.000928375
2.45434	0.00139
2.46287	0.00164
2.4714	0.00109
2.47994	0.000692939
2.48847	0.00112
2.497	0.000592667
2.50554	0.00039092
2.51407	0.000743714
2.5226	0.000876773
2.53114	0.00111
2.53967	0.00102
2.5482	0.00158
2.55674	0.00157
2.56527	0.00143
2.5738	0.00151
2.58234	0.00125
2.59087	0.0014
2.5994	0.00134
2.60794	0.001
2.61647	0.000745083
2.625	0.000820644
2.63354	0.00118
2.64207	0.00123
2.6506	0.00105
2.65914	0.00123
2.66767	0.00115
2.6762	0.001
2.68474	0.000953175
2.69327	0.00113
2.7018	0.00106
2.71034	0.00131
2.71887	0.00143
2.7274	0.000829609
2.73594	0.000831221
2.74447	0.000689443
2.753	0.000833073
2.76154	0.000627312
2.77007	0.000532523
2.7786	0.000674781
2.78714	0.00104
2.79567	0.00182
2.8042	0.00131
2.81274	0.000736662
2.82127	0.000837259
2.8298	0.000923322
2.83834	0.000845012
2.84687	0.000719936
2.8554	0.000518207
2.86394	0.00125
2.87247	0.00249
2.881	0.0016
2.88954	0.00115
2.89807	0.00125
2.9066	0.00124
2.91513	0.00102
2.92367	0.000478785
2.9322	0.0011
2.94073	0.00108
2.94927	0.000439215
2.9578	0.000575269
2.96633	0.000911853
2.97487	0.00068359
2.9834	0.000914082
2.99193	0.000835082
3.00047	0.00098808
3.009	0.00179
3.01753	0.000833841
3.02607	0.000529073
3.0346	0.000681354
3.04313	0.000935128
3.05167	0.00116
3.0602	0.00117
3.06873	0.000922984
3.07727	0.00085392
3.0858	0.00103
3.09433	0.000864349
3.10287	0.000829411
3.1114	0.0011
3.11993	0.00126
3.12847	0.000463573
3.137	0.000229476
3.14553	0.000607712
3.15407	0.000543097
3.1626	0.000661036
3.17113	0.000694155
3.17967	0.000956759
3.1882	0.00125
3.19673	0.000463889
3.20527	0.000868079
3.2138	0.00232
3.22233	0.00158
3.23087	0.000773422
3.2394	0.000519609
3.24793	0.000661971
3.25647	0.0013
3.265	0.00106
3.27353	0.000944516
3.28207	0.000926078
3.2906	0.000585404
3.29913	0.000353622
3.30767	0.000846893
3.3162	0.000762161
3.32473	0.000715776
3.33327	0.00117
3.3418	0.00156
3.35033	0.00155
3.35887	0.00117
3.3674	0.000982597
3.37593	0.000725316
3.38447	0.00033588
3.393	0.000450986
3.40153	0.000748179
3.41007	0.000494926
3.4186	0.000419563
3.42713	0.000736009
3.43567	0.000708192
3.4442	0.000735716
3.45273	0.000849889
3.46127	0.000775525
3.4698	0.000940236
3.47833	0.000774098
3.48687	0.000451063
3.4954	0.000524619
3.50393	0.000506829
3.51247	0.00135
3.521	0.00159
3.52953	0.00108
3.53807	0.0011
3.5466	0.000765701
3.55513	0.000795282
3.56367	0.000979256
3.5722	0.00154
3.58073	0.00108
3.58927	0.000525879
3.5978	0.000484058
3.60633	0.000729525
3.61487	0.00134
3.6234	0.000921126
3.63193	0.0011
3.64047	0.00113
3.649	5.72464e-05
3.65753	6.68454e-05
3.66607	0.000172403
3.6746	0.000177546
3.68313	0.000436055
3.69167	0.000436299
3.7002	0.000467376
3.70873	0.000370071
3.71727	0.000165902
3.7258	0.000510666
3.73433	0.000892828
3.74287	0.000805407
3.7514	0.000443203
3.75993	0.000322801
3.76847	0.000658488
3.777	0.000828515
3.78553	0.000693963
3.79407	0.000592892
3.8026	0
3.81113	0.000165534
3.81967	0.00126
3.8282	0.00111
3.83673	0.000726207
3.84527	0.00126
3.8538	0.00117
3.86233	0.00070885
3.87087	0.000642164
3.8794	0.000491824
3.88793	0.000331459
3.89647	0.00074379
3.905	0.000896286
3.91353	0.000795454
3.92207	0.000722172
3.9306	0.000517593
3.93913	0.000634635
3.94767	0.00148
3.9562	0.00184
3.96473	0.00122
3.97327	0.00108
3.9818	0.0014
3.99033	0.0013
3.99887	0.00118
4.0074	0.0014
4.01593	0.000774347
4.02447	0.000752732
4.033	0.000632125
4.04153	0.000927573
4.05007	0.00145
4.0586	0.000532472
4.06713	0.000179932
4.07567	0.000545146
4.0842	0.000932931
4.09273	0.000505085
4.10127	0.00044932
4.1098	0.000653477
4.11833	0.000483624
4.12687	0.000457239
4.1354	0.000499378
4.14393	0.000379984
4.15247	0.000746192
4.161	0.00108
4.16953	0.000963666
4.17807	0.000831419
4.1866	0.000571121
4.19513	0.000606212
4.20367	0.000773073
4.2122	0.00124
4.22073	0.00142
4.22927	0.00112
4.2378	0.00103
4.24633	0.000724698
4.25487	0.000692945
4.2634	0.000362892
4.27193	0.000455782
4.28047	0.000991657
4.289	0.000942105
4.29753	0.000917075
4.30607	0.00098857
4.3146	0.00112
4.32313	0.00175
4.33167	0.0014
4.3402	0.000888591
4.34873	0.000699794
4.35727	0.000605417
4.3658	0.000666914
4.37433	0.000705831
4.38287	0.00070859
4.3914	0.000615511
4.39993	0.000901835
4.40847	0.0011
4.417	0.000963681
4.42553	0.000253088
4.43407	0.000356805
4.4426	0.00123
4.45113	0.00119
4.45967	0.00159
4.4682	0.00212
4.47673	0.00139
4.48527	0.000660759
4.4938	0.00112
4.50233	0.00121
4.51087	0.000736175
4.5194	0.000825308
4.52793	0.00101
4.53647	0.00112
4.545	0.000943499
4.55353	0.00103
4.56207	0.00115
4.5706	0.00113
4.57913	0.00141
4.58766	0.00108
4.5962	0.000859089
4.60473	0.00122
4.61326	0.00172
4.6218	0.00156
4.63033	0.00145
4.63886	0.00145
4.6474	0.00114
4.65593	0.000792483
4.66446	0.000990578
4.673	0.0016
4.68153	0.00151
4.69006	0.00156
4.6986	0.00121
4.70713	0.000851184
4.71566	0.00144
4.7242	0.00174
4.73273	0.00162
4.74126	0.00188
4.7498	0.00222
4.75833	0.0019
4.76686	0.00158
4.7754	0.00124
4.78393	0.0011
4.79246	0.00123
4.801	0.00188
4.80953	0.00195
4.81806	0.00205
4.8266	0.00232
4.83513	0.00192
4.84366	0.0017
4.8522	0.00131
4.86073	0.00128
4.86926	0.00166
4.8778	0.00115
4.88633	0.000993922
4.89486	0.00137
4.9034	0.00134
4.91193	0.00134
4.92046	0.00185
4.929	0.00126
4.93753	0.000888371
4.94606	0.00136
4.9546	0.00171
4.96313	0.00151
4.97166	0.00143
4.9802	0.0014
4.98873	0.00128
4.99726	0.00127
5.0058	0.00103
5.01433	0.00111
5.02286	0.00113
5.0314	0.00105
5.03993	0.00122
5.04846	0.00132
5.057	0.00132
5.06553	0.00114
5.07406	0.00122
5.0826	0.00154
5.09113	0.00157
5.09966	0.00153
5.1082	0.00166
5.11673	0.00158
5.12526	0.00174
5.1338	0.00152
5.14233	0.00135
5.15086	0.00168
5.1594	0.00207
5.16793	0.00229
5.17646	0.00186
5.185	0.00191
5.19353	0.00199
5.20206	0.00202
5.2106	0.00238
5.21913	0.00246
5.22766	0.00228
5.2362	0.00214
5.24473	0.00225
5.25326	0.00247
5.2618	0.0026
5.27033	0.00221
5.27886	0.00208
5.2874	0.00257
5.29593	0.00273
5.30446	0.00246
5.313	0.00232
5.32153	0.00286
5.33006	0.00268
5.3386	0.00279
5.34713	0.00358
5.35566	0.00309
5.3642	0.0029
5.37273	0.00291
5.38126	0.0021
5.3898	0.00219
5.39833	0.0029
5.40686	0.00295
5.4154	0.00321
5.42393	0.00303
5.43246	0.00279
5.441	0.00254
5.44953	0.00235
5.45806	0.00266
5.4666	0.00257
5.47513	0.00196
5.48366	0.00207
5.4922	0.00243
5.50073	0.00267
5.50926	0.00298
5.5178	0.00292
5.52633	0.0027
5.53486	0.00225
5.5434	0.00244
5.55193	0.00264
5.56046	0.00265
5.569	0.00219
5.57753	0.00191
5.58606	0.00209
5.5946	0.00201
5.60313	0.00234
5.61166	0.00298
5.6202	0.0026
5.62873	0.00226
5.63726	0.00207
5.6458	0.0021
5.65433	0.00287
5.66286	0.00278
5.6714	0.00171
5.67993	0.00155
5.68846	0.00227
5.697	0.0025
5.70553	0.0023
5.71406	0.00257
5.7226	0.00268
5.73113	0.00226
5.73966	0.00215
5.7482	0.00225
5.75673	0.00207
5.76526	0.00206
5.7738	0.00248
5.78233	0.00249
5.79086	0.00216
5.7994	0.00225
5.80793	0.00256
5.81646	0.00235
5.825	0.00246
5.83353	0.00261
5.84206	0.00237
5.8506	0.00226
5.85913	0.00226
5.86766	0.00193
5.8762	0.00213
5.88473	0.00246
5.89326	0.00173
5.9018	0.00152
5.91033	0.00177
5.91886	0.00208
5.9274	0.00252
5.93593	0.00243
5.94446	0.00276
5.953	0.00243
5.96153	0.00199
5.97006	0.00192
5.9786	0.00307
5.98713	0.00318
5.99566	0.00195
6.0042	0.00226
6.01273	0.00251
6.02126	0.00219
6.0298	0.00256
6.03833	0.00269
6.04686	0.00197
6.0554	0.00138
6.06393	0.00186
6.07246	0.00209
6.081	0.0019
6.08953	0.00193
6.09806	0.0014
6.1066	0.00197
6.11513	0.00193
6.12366	0.000985105
6.1322	0.00136
6.14073	0.00236
6.14926	0.00254
6.1578	0.00228
6.16633	0.00204
6.17486	0.00204
6.1834	0.00176
6.19193	0.00191
6.20046	0.00171
6.209	0.00141
6.21753	0.00164
6.22606	0.00162
6.2346	0.00131
6.24313	0.00115
6.25166	0.00174
6.26019	0.00161
6.26873	0.0014
6.27726	0.00164
6.28579	0.00165
6.29433	0.00146
6.30286	0.00174
6.31139	0.00196
6.31993	0.00143
6.32846	0.00112
6.33699	0.000975674
6.34553	0.0012
6.35406	0.0013
6.36259	0.00118
6.37113	0.0015
6.37966	0.00153
6.38819	0.00127
6.39673	0.00117
6.40526	0.00099687
6.41379	0.00118
6.42233	0.00113
6.43086	0.000995523
6.43939	0.000418075
6.44793	0.00103
6.45646	0.00172
6.46499	0.00118
6.47353	0.00128
6.48206	0.00103
6.49059	0.00109
6.49913	0.00131
6.50766	0.00148
6.51619	0.00136
6.52473	0.00193
6.53326	0.00175
6.54179	0.000776836
6.55033	0.000904846
6.55886	0.00117
6.56739	0.00143
6.57593	0.000785785
6.58446	0.000612368
6.59299	0.00106
6.60153	0.00124
6.61006	0.00176
6.61859	0.00144
6.62713	0.00107
6.63566	0.000974952
6.64419	0.00114
6.65273	0.00155
6.66126	0.00139
6.66979	0.000735248
6.67833	0.000334402
6.68686	0.000821423
6.69539	0.00151
6.70393	0.0012
6.71246	0.00121
6.72099	0.00149
6.72953	0.000824902
6.73806	0.000565333
6.74659	0.000694699
6.75513	0.00073862
6.76366	0.000520528
6.77219	0.000688497
6.78073	0.00115
6.78926	0.00123
6.79779	0.00086953
6.80633	0.000507673
6.81486	0.000478255
6.82339	0.00105
6.83193	0.00108
6.84046	0.000577941
6.84899	0.00098759
6.85753	0.00172
6.86606	0.000939809
6.87459	0.000523506
6.88313	0.00102
6.89166	0.000883873
6.90019	0.000507889
6.90873	0.000750554
6.91726	0.00136
6.92579	0.00137
6.93433	0.00128
6.94286	0.00153
6.95139	0.00132
6.95993	0.00109
6.96846	0.000844564
6.97699	0.000617789
6.98553	0.00104
6.99406	0.000693415
7.00259	0.000840032
7.01113	0.0012
7.01966	0.000683241
7.02819	0.000443009
7.03673	0.000837666
7.04526	0.00146
7.05379	0.000848383
7.06233	0.000764081
7.07086	0.00167
7.07939	0.00188
7.08793	0.00164
7.09646	0.00107
7.10499	0.000837281
7.11353	0.000950287
7.12206	0.000579019
7.13059	0.000451007
7.13913	0.000895911
7.14766	0.00122
7.15619	0.00116
7.16473	0.00113
7.17326	0.000762322
7.18179	0.000851758
7.19033	0.000871757
7.19886	0.000411826
7.20739	0.00111
7.21593	0.00152
7.22446	0.000797981
7.23299	0.000786278
7.24153	0.00119
7.25006	0.00129
7.25859	0.00115
7.26713	0.00115
7.27566	0.00122
7.28419	0.000843373
7.29273	0.000350479
7.30126	0.00092812
7.30979	0.00101
7.31833	0.00084505
7.32686	0.00124
7.33539	0.00144
7.34393	0.00105
7.35246	0.00109
7.36099	0.00113
7.36953	0.00148
7.37806	0.0015
7.38659	0.00146
7.39513	0.00125
7.40366	0.0015
7.41219	0.0019
7.42073	0.00205
7.42926	0.00178
7.43779	0.00136
7.44633	0.00133
7.45486	0.0016
7.46339	0.00178
7.47193	0.00144
7.48046	0.000914813
7.48899	0.00115
7.49753	0.00162
7.50606	0.00142
7.51459	0.00133
7.52313	0.00159
7.53166	0.00155
7.54019	0.00112
7.54873	0.00116
7.55726	0.00137
7.56579	0.0015
7.57433	0.00131
7.58286	0.0017
7.59139	0.00213
7.59993	0.0017
7.60846	0.00105
7.61699	0.000812506
7.62553	0.00077598
7.63406	0.000899306
7.64259	0.00083365
7.65113	0.000517348
7.65966	0.000575683
7.66819	0.00117
7.67673	0.00138
7.68526	0.000996176
7.69379	0.000894242
7.70233	0.000965067
7.71086	0.000968773
7.71939	0.000541114
7.72793	0.000649063
7.73646	0.000601022
7.74499	0.000261122
7.75353	0.000754069
7.76206	0.000690539
7.77059	0.000604794
7.77913	0.00132
7.78766	0.00127
7.79619	0.00105
7.80473	0.00083817
7.81326	0.000682563
7.82179	0.00061427
7.83033	0.000782725
7.83886	0.00103
7.84739	0.000816832
7.85593	0.000859199
7.86446	0.00126
7.87299	0.0012
7.88153	0.00102
7.89006	0.00077628
7.89859	0.000818732
7.90712	0.000724458
7.91566	0.000625486
7.92419	0.00114
7.93272	0.00101
7.94126	0.000714669
7.94979	0.00118
7.95832	0.00125
7.96686	0.0011
7.97539	0.00118
7.98392	0.00075528
7.99246	0.000943683
8.00099	0.000993454
8.00952	0.00108
8.01806	0.00169
8.02659	0.00127
8.03512	0.00107
8.04366	0.00108
8.05219	0.00141
8.06072	0.00183
8.06926	0.0014
8.07779	0.000895782
8.08632	0.000917715
8.09486	0.00119
8.10339	0.00119
8.11192	0.000804225
8.12046	0.000877112
8.12899	0.00114
8.13752	0.00121
8.14606	0.00119
8.15459	0.00127
8.16312	0.000992829
8.17166	0.000869402
8.18019	0.00105
8.18872	0.00125
8.19726	0.00105
8.20579	0.00111
8.21432	0.00107
8.22286	0.000989311
8.23139	0.0016
8.23992	0.00121
8.24846	0.000638718
8.25699	0.00065926
8.26552	0.00114
8.27406	0.00147
8.28259	0.00105
8.29112	0.00161
8.29966	0.00181
8.30819	0.00131
8.31672	0.00111
8.32526	0.00116
8.33379	0.00164
8.34232	0.00207
8.35086	0.00145
8.35939	0.00069212
8.36792	0.00129
8.37646	0.00167
8.38499	0.00122
8.39352	0.000999232
8.40206	0.00114
8.41059	0.00132
8.41912	0.00126
8.42766	0.00135
8.43619	0.00175
8.44472	0.00153
8.45326	0.00134
8.46179	0.00136
8.47032	0.0016
8.47886	0.00153
8.48739	0.00134
8.49592	0.00142
8.50446	0.00152
8.51299	0.00141
8.52152	0.0012
8.53006	0.00090687
8.53859	0.000770987
8.54712	0.00133
8.55566	0.00152
8.56419	0.00122
8.57272	0.00112
8.58126	0.00117
8.58979	0.00155
8.59832	0.00178
8.60686	0.0014
8.61539	0.001
8.62392	0.000713685
8.63246	0.000956535
8.64099	0.00132
8.64952	0.00127
8.65806	0.00213
8.66659	0.00328
8.67512	0.00201
8.68366	0.00158
8.69219	0.00157
8.70072	0.00152
8.70926	0.00203
8.71779	0.00134
8.72632	0.000862513
8.73486	0.00143
8.74339	0.00131
8.75192	0.00132
8.76046	0.00158
8.76899	0.00162
8.77752	0.00183
8.78606	0.00096927
8.79459	0.00112
8.80312	0.00246
8.81166	0.00236
8.82019	0.00143
8.82872	0.000900689
8.83726	0.00128
8.84579	0.00194
8.85432	0.00166
8.86286	0.00153
8.87139	0.00187
8.87992	0.00221
8.88846	0.00211
8.89699	0.00189
8.90552	0.00182
8.91406	0.00147
8.92259	0.00188
8.93112	0.00239
8.93966	0.0023
8.94819	0.00182
8.95672	0.00197
8.96526	0.00215
8.97379	0.00222
8.98232	0.00218
8.99086	0.00217
8.99939	0.00304
9.00792	0.00292
9.01646	0.0021
9.02499	0.00218
9.03352	0.00245
9.04206	0.00263
9.05059	0.00313
9.05912	0.00276
9.06766	0.00239
9.07619	0.00324
9.08472	0.00307
9.09326	0.00268
9.10179	0.00237
9.11032	0.00236
9.11886	0.00276
9.12739	0.00278
9.13592	0.00257
9.14446	0.00276
9.15299	0.00348
9.16152	0.00387
9.17006	0.0036
9.17859	0.0032
9.18712	0.00333
9.19566	0.0037
9.20419	0.00311
9.21272	0.00285
9.22126	0.0032
9.22979	0.00395
9.23832	0.00384
9.24686	0.00317
9.25539	0.0033
9.26392	0.00335
9.27246	0.00349
9.28099	0.00399
9.28952	0.00426
9.29806	0.00437
9.30659	0.00401
9.31512	0.00426
9.32366	0.00477
9.33219	0.00471
9.34072	0.00444
9.34926	0.00477
9.35779	0.00507
9.36632	0.0047
9.37486	0.00486
9.38339	0.00426
9.39192	0.00418
9.40046	0.00548
9.40899	0.00543
9.41752	0.0046
9.42606	0.00477
9.43459	0.0055
9.44312	0.00605
9.45166	0.00594
9.46019	0.00593
9.46872	0.00609
9.47726	0.006
9.48579	0.00585
9.49432	0.00576
9.50286	0.00622
9.51139	0.00656
9.51992	0.0068
9.52846	0.00651
9.53699	0.00649
9.54552	0.00689
9.55406	0.00697
9.56259	0.00684
9.57112	0.00708
9.57965	0.0074
9.58819	0.00725
9.59672	0.00746
9.60525	0.00771
9.61379	0.00794
9.62232	0.00806
9.63085	0.00888
9.63939	0.00907
9.64792	0.00891
9.65645	0.00868
9.66499	0.00887
9.67352	0.00933
9.68205	0.00957
9.69059	0.00949
9.69912	0.00904
9.70765	0.00936
9.71619	0.00996
9.72472	0.00947
9.73325	0.00916
9.74179	0.00981
9.75032	0.01039
9.75885	0.01039
9.76739	0.01048
9.77592	0.01058
9.78445	0.01068
9.79299	0.01091
9.80152	0.01105
9.81005	0.01142
9.81859	0.01142
9.82712	0.01085
9.83565	0.01088
9.84419	0.01168
9.85272	0.01129
9.86125	0.01103
9.86979	0.01135
9.87832	0.01146
9.88685	0.01155
9.89539	0.01201
9.90392	0.01248
9.91245	0.01181
9.92099	0.0116
9.92952	0.0122
9.93805	0.01245
9.94659	0.01213
9.95512	0.0117
9.96365	0.01221
9.97219	0.01261
9.98072	0.01245
9.98925	0.01214
9.99779	0.01234
10.0063	0.01304
10.0148	0.01307
10.0234	0.01322
10.0319	0.01323
10.0404	0.01338
10.049	0.01352
10.0575	0.01353
10.0661	0.01418
10.0746	0.01505
10.0831	0.01489
10.0916	0.01534
10.1002	0.01575
10.1087	0.01631
10.1173	0.01801
10.1258	0.01781
10.1343	0.0181
10.1428	0.01911
10.1514	0.01933
10.1599	0.0202
10.1684	0.02141
10.177	0.02323
10.1855	0.02436
10.1941	0.02556
10.2026	0.02775
10.2111	0.02891
10.2196	0.03144
10.2282	0.03321
10.2367	0.0343
10.2453	0.03698
10.2538	0.03997
10.2623	0.04215
10.2708	0.0453
10.2794	0.04856
10.2879	0.05178
10.2965	0.05599
10.305	0.06072
10.3135	0.06448
10.3221	0.06954
10.3306	0.07468
10.3391	0.07923
10.3476	0.08591
10.3562	0.09216
10.3647	0.09869
10.3733	0.10519
10.3818	0.11241
10.3903	0.12113
10.3988	0.12906
10.4074	0.13829
10.4159	0.14724
10.4245	0.1569
10.433	0.16702
10.4415	0.17765
10.45	0.18967
10.4586	0.20066
10.4671	0.21205
10.4756	0.22369
10.4842	0.23645
10.4927	0.25084
10.5013	0.26557
10.5098	0.28015
10.5183	0.2928
10.5268	0.30761
10.5354	0.32415
10.5439	0.34038
10.5525	0.35651
10.561	0.3711
10.5695	0.38829
10.578	0.40327
10.5866	0.41996
10.5951	0.43651
10.6037	0.45275
10.6122	0.4681
10.6207	0.48494
10.6293	0.50176
10.6378	0.51805
10.6463	0.53548
10.6548	0.55182
10.6634	0.5669
10.6719	0.58343
10.6805	0.60065
10.689	0.61316
10.6975	0.62815
10.706	0.64316
10.7146	0.65926
10.7231	0.67385
10.7317	0.68742
10.7402	0.70147
10.7487	0.71532
10.7573	0.72768
10.7658	0.74154
10.7743	0.75509
10.7828	0.76689
10.7914	0.77737
10.7999	0.79008
10.8085	0.80306
10.817	0.81342
10.8255	0.82553
10.834	0.83436
10.8426	0.84416
10.8511	0.85639
10.8597	0.86474
10.8682	0.87223
10.8767	0.88191
10.8852	0.88995
10.8938	0.89509
10.9023	0.90391
10.9108	0.91334
10.9194	0.92014
10.9279	0.92692
10.9365	0.93291
10.945	0.9397
10.9535	0.94801
10.962	0.95177
10.9706	0.95526
10.9791	0.9604
10.9877	0.96586
10.9962	0.96864
11.0047	0.97184
11.0132	0.9773
11.0218	0.98158
11.0303	0.98472
11.0389	0.98638
11.0474	0.98801
11.0559	0.99224
11.0645	0.9914
11.073	0.99239
11.0815	0.99503
11.09	0.99776
11.0986	0.99784
11.1071	0.99808
11.1157	0.99872
11.1242	0.99764
11.1327	0.99867
11.1412	0.99899
11.1498	0.99732
11.1583	0.99826
11.1669	1
11.1754	0.99828
11.1839	0.99561
11.1924	0.99259
11.201	0.99087
11.2095	0.99191
11.218	0.99072
11.2266	0.98876
11.2351	0.98607
11.2437	0.98344
11.2522	0.97998
11.2607	0.97575
11.2692	0.97631
11.2778	0.97456
11.2863	0.97272
11.2949	0.96879
11.3034	0.96653
11.3119	0.9655
11.3204	0.96077
11.329	0.95884
11.3375	0.95341
11.346	0.94999
11.3546	0.94466
11.3631	0.94117
11.3717	0.9393
11.3802	0.93547
11.3887	0.92899
11.3972	0.92651
11.4058	0.92429
11.4143	0.92115
11.4229	0.91806
11.4314	0.91251
11.4399	0.90594
11.4484	0.90227
11.457	0.89927
11.4655	0.89558
11.4741	0.89021
11.4826	0.8847
11.4911	0.8781
11.4997	0.87142
11.5082	0.86879
11.5167	0.86469
11.5252	0.85947
11.5338	0.85396
11.5423	0.84713
11.5509	0.84365
11.5594	0.83821
11.5679	0.83142
11.5764	0.82688
11.585	0.81905
11.5935	0.81398
11.6021	0.80956
11.6106	0.80303
11.6191	0.79572
11.6276	0.78857
11.6362	0.78476
11.6447	0.78003
11.6532	0.7743
11.6618	0.76903
11.6703	0.76537
11.6789	0.75785
11.6874	0.75232
11.6959	0.74628
11.7044	0.74042
11.713	0.73346
11.7215	0.72813
11.7301	0.72209
11.7386	0.71823
11.7471	0.71252
11.7556	0.70897
11.7642	0.70313
11.7727	0.69715
11.7812	0.68847
11.7898	0.67894
11.7983	0.67402
11.8069	0.66635
11.8154	0.66238
11.8239	0.657
11.8324	0.65219
11.841	0.64848
11.8495	0.64396
11.8581	0.63533
11.8666	0.62875
11.8751	0.62478
11.8836	0.61821
11.8922	0.61147
11.9007	0.60727
11.9093	0.60257
11.9178	0.59481
11.9263	0.59204
11.9349	0.58685
11.9434	0.5807
11.9519	0.57704
11.9604	0.57288
11.969	0.56481
11.9775	0.55835
11.9861	0.5551
11.9946	0.55199
12.0031	0.54256
12.0116	0.53664
12.0202	0.53224
12.0287	0.52761
12.0373	0.52293
12.0458	0.5155
12.0543	0.51139
12.0628	0.50666
12.0714	0.5026
12.0799	0.49834
12.0884	0.49306
12.097	0.48904
12.1055	0.48243
12.1141	0.4785
12.1226	0.47537
12.1311	0.46793
12.1396	0.46163
12.1482	0.45824
12.1567	0.45596
12.1653	0.45152
12.1738	0.4458
12.1823	0.44153
12.1908	0.43994
12.1994	0.43516
12.2079	0.4277
12.2165	0.42494
12.225	0.42375
12.2335	0.41986
12.2421	0.4144
12.2506	0.41102
12.2591	0.40813
12.2676	0.4037
12.2762	0.40053
12.2847	0.39601
12.2933	0.38935
12.3018	0.38521
12.3103	0.38284
12.3188	0.37975
12.3274	0.37633
12.3359	0.37448
12.3445	0.37135
12.353	0.36699
12.3615	0.36443
12.3701	0.36009
12.3786	0.35728
12.3871	0.35336
12.3956	0.35018
12.4042	0.34735
12.4127	0.3456
12.4213	0.34072
12.4298	0.33821
12.4383	0.33631
12.4468	0.33389
12.4554	0.33036
12.4639	0.32755
12.4725	0.32502
12.481	0.32165
12.4895	0.31911
12.498	0.31772
12.5066	0.3153
12.5151	0.31133
12.5236	0.30838
12.5322	0.3069
12.5407	0.30407
12.5493	0.3021
12.5578	0.30008
12.5663	0.29556
12.5748	0.29182
12.5834	0.28918
12.5919	0.28759
12.6005	0.28694
12.609	0.28474
12.6175	0.28214
12.626	0.28224
12.6346	0.27744
12.6431	0.27392
12.6517	0.2722
12.6602	0.26988
12.6687	0.26889
12.6773	0.26726
12.6858	0.26513
12.6943	0.26453
12.7028	0.26356
12.7114	0.2595
12.7199	0.25729
12.7285	0.25564
12.737	0.25572
12.7455	0.25435
12.754	0.25195
12.7626	0.25001
12.7711	0.24955
12.7797	0.2479
12.7882	0.24499
12.7967	0.24206
12.8052	0.23901
12.8138	0.23594
12.8223	0.23603
12.8308	0.23821
12.8394	0.23385
12.8479	0.23288
12.8565	0.23228
12.865	0.22989
12.8735	0.22944
12.882	0.22793
12.8906	0.22718
12.8991	0.22799
12.9077	0.22302
12.9162	0.22027
12.9247	0.21874
12.9332	0.219
12.9418	0.21958
12.9503	0.21652
12.9588	0.21588
12.9674	0.21624
12.9759	0.21342
12.9845	0.21203
12.993	0.20993
13.0015	0.20786
13.01	0.20877
13.0186	0.2086
13.0271	0.20649
13.0357	0.20323
13.0442	0.20151
13.0527	0.20186
13.0612	0.20084
13.0698	0.19835
13.0783	0.19945
13.0869	0.19806
13.0954	0.19479
13.1039	0.19619
13.1125	0.19606
13.121	0.19205
13.1295	0.19058
13.138	0.19012
13.1466	0.1902
13.1551	0.19191
13.1637	0.18952
13.1722	0.18623
13.1807	0.18508
13.1892	0.1843
13.1978	0.18461
13.2063	0.18334
13.2149	0.18109
13.2234	0.18031
13.2319	0.18012
13.2404	0.18128
13.249	0.17999
13.2575	0.17718
13.266	0.17646
13.2746	0.17602
13.2831	0.17606
13.2917	0.17389
13.3002	0.17349
13.3087	0.17729
13.3172	0.17447
13.3258	0.17133
13.3343	0.17331
13.3429	0.17198
13.3514	0.17081
13.3599	0.17081
13.3684	0.1677
13.377	0.16627
13.3855	0.1671
13.3941	0.16672
13.4026	0.16573
13.4111	0.16498
13.4197	0.16416
13.4282	0.16265
13.4367	0.16061
13.4452	0.1615
13.4538	0.16353
13.4623	0.16099
13.4709	0.16019
13.4794	0.16082
13.4879	0.16031
13.4964	0.15877
13.505	0.15847
13.5135	0.15905
13.5221	0.1568
13.5306	0.15494
13.5391	0.15386
13.5477	0.15492
13.5562	0.15469
13.5647	0.15322
13.5732	0.15158
13.5818	0.15142
13.5903	0.1517
13.5989	0.15055
13.6074	0.15162
13.6159	0.15093
13.6244	0.14885
13.633	0.14877
13.6415	0.1477
13.6501	0.14741
13.6586	0.14718
13.6671	0.14475
13.6756	0.14438
13.6842	0.14446
13.6927	0.14517
13.7012	0.14363
13.7098	0.1421
13.7183	0.1429
13.7269	0.14296
13.7354	0.1419
13.7439	0.14082
13.7524	0.1417
13.761	0.14182
13.7695	0.14055
13.7781	0.14065
13.7866	0.14179
13.7951	0.14037
13.8036	0.13863
13.8122	0.13938
13.8207	0.14
13.8293	0.13796
13.8378	0.13592
13.8463	0.13621
13.8549	0.13546
13.8634	0.13408
13.8719	0.13337
13.8804	0.13417
13.889	0.13502
13.8975	0.13359
13.9061	0.13361
13.9146	0.13173
13.9231	0.13052
13.9316	0.13217
13.9402	0.13412
13.9487	0.13188
13.9573	0.13127
13.9658	0.13076
13.9743	0.12983
13.9828	0.12884
13.9914	0.12911
13.9999	0.12925
14.0084	0.12928
14.017	0.1298
14.0255	0.1292
14.0341	0.12834
14.0426	0.12656
14.0511	0.12557
14.0596	0.12547
14.0682	0.12639
14.0767	0.12765
14.0853	0.12691
14.0938	0.12538
14.1023	0.12474
14.1108	0.12446
14.1194	0.1238
14.1279	0.12361
14.1364	0.1245
14.145	0.12424
14.1535	0.12343
14.1621	0.12274
14.1706	0.12175
14.1791	0.12249
14.1876	0.12442
14.1962	0.12208
14.2047	0.12168
14.2133	0.12302
14.2218	0.12073
14.2303	0.11977
14.2388	0.11999
14.2474	0.1203
14.2559	0.11982
14.2645	0.1188
14.273	0.11875
14.2815	0.11877
14.2901	0.1188
14.2986	0.11688
14.3071	0.1157
14.3156	0.11748
14.3242	0.11578
14.3327	0.11477
14.3413	0.11416
14.3498	0.11371
14.3583	0.11442
14.3668	0.11467
14.3754	0.1128
14.3839	0.11133
14.3925	0.11232
14.401	0.11347
14.4095	0.11343
14.418	0.11334
14.4266	0.11345
14.4351	0.11382
14.4436	0.11338
14.4522	0.11195
14.4607	0.11075
14.4693	0.11072
14.4778	0.11219
14.4863	0.11235
14.4948	0.11029
14.5034	0.11041
14.5119	0.1108
14.5205	0.10945
14.529	0.10897
14.5375	0.10948
14.546	0.10917
14.5546	0.10933
14.5631	0.10696
14.5716	0.10654
14.5802	0.10685
14.5887	0.10684
14.5972	0.10708
14.6058	0.10769
14.6143	0.10809
14.6228	0.10857
14.6314	0.10966
14.6399	0.10869
14.6484	0.10682
14.657	0.1056
14.6655	0.10444
14.674	0.10451
14.6826	0.10576
14.6911	0.10387
14.6996	0.10404
14.7082	0.10557
14.7167	0.10296
14.7252	0.10137
14.7338	0.1019
14.7423	0.10265
14.7508	0.1027
14.7594	0.10307
14.7679	0.10352
14.7764	0.10231
14.785	0.10061
14.7935	0.1003
14.802	0.10048
14.8106	0.10049
14.8191	0.10108
14.8276	0.10257
14.8362	0.10193
14.8447	0.10185
14.8532	0.10244
14.8618	0.10047
14.8703	0.09948
14.8788	0.10018
14.8874	0.09921
14.8959	0.09923
14.9044	0.09989
14.913	0.09965
14.9215	0.10024
14.93	0.09871
14.9386	0.0979
14.9471	0.0978
14.9556	0.09884
14.9642	0.09965
14.9727	0.10014
14.9812	0.09822
14.9898	0.09563
14.9983	0.09771
15.0068	0.09797
15.0154	0.09487
15.0239	0.09489
15.0324	0.097
15.041	0.09622
15.0495	0.09557
15.058	0.09666
15.0666	0.09637
15.0751	0.0958
15.0836	0.09521
15.0922	0.09417
15.1007	0.09391
15.1092	0.09327
15.1178	0.09315
15.1263	0.09434
15.1348	0.09414
15.1434	0.09472
15.1519	0.09392
15.1604	0.09287
15.169	0.09279
15.1775	0.09113
15.186	0.09044
15.1946	0.09072
15.2031	0.09274
15.2116	0.09197
15.2202	0.09113
15.2287	0.09157
15.2372	0.08987
15.2458	0.09105
15.2543	0.09134
15.2628	0.09032
15.2714	0.09088
15.2799	0.09087
15.2884	0.09084
15.297	0.09044
15.3055	0.08999
15.314	0.08997
15.3226	0.09025
15.3311	0.09025
15.3396	0.09079
15.3482	0.09217
15.3567	0.09045
15.3652	0.08915
15.3738	0.08951
15.3823	0.08891
15.3908	0.08846
15.3994	0.08984
15.4079	0.08804
15.4164	0.08817
15.425	0.08989
15.4335	0.08809
15.442	0.08748
15.4506	0.08794
15.4591	0.08915
15.4676	0.08626
15.4762	0.08535
15.4847	0.08605
15.4932	0.08518
15.5018	0.08644
15.5103	0.08811
15.5188	0.08551
15.5274	0.08588
15.5359	0.08815
15.5444	0.0869
15.553	0.08635
15.5615	0.08636
15.57	0.0858
15.5786	0.08369
15.5871	0.0837
15.5956	0.08544
15.6042	0.08746
15.6127	0.08588
15.6212	0.0818
15.6298	0.08161
15.6383	0.08335
15.6468	0.08407
15.6554	0.08504
15.6639	0.08311
15.6724	0.08138
15.681	0.08128
15.6895	0.08254
15.698	0.08106
15.7066	0.08031
15.7151	0.08199
15.7236	0.08211
15.7322	0.08241
15.7407	0.08333
15.7492	0.08203
15.7578	0.08108
15.7663	0.08118
15.7748	0.0811
15.7834	0.08076
15.7919	0.07985
15.8004	0.07895
15.809	0.0784
15.8175	0.07851
15.826	0.08076
15.8346	0.08241
15.8431	0.08103
15.8516	0.08047
15.8602	0.0786
15.8687	0.07824
15.8772	0.07944
15.8858	0.08051
15.8943	0.08079
15.9028	0.08044
15.9114	0.07949
15.9199	0.07825
15.9284	0.07885
15.937	0.07884
15.9455	0.07785
15.954	0.07715
15.9626	0.07882
15.9711	0.07823
15.9796	0.07636
15.9882	0.07715
15.9967	0.07879
16.0052	0.07765
16.0138	0.07693
16.0223	0.07745
16.0308	0.07593
16.0394	0.07696
16.0479	0.07691
16.0564	0.07622
16.065	0.07746
16.0735	0.07589
16.082	0.07606
16.0906	0.07561
16.0991	0.07566
16.1076	0.07589
16.1162	0.07487
16.1247	0.07535
16.1332	0.0767
16.1418	0.07779
16.1503	0.07751
16.1588	0.07573
16.1674	0.07375
16.1759	0.07326
16.1844	0.07457
16.193	0.07461
16.2015	0.07485
16.21	0.07501
16.2186	0.07519
16.2271	0.07472
16.2356	0.0739
16.2442	0.07476
16.2527	0.07415
16.2612	0.07326
16.2698	0.07371
16.2783	0.07334
16.2868	0.07415
16.2954	0.0739
16.3039	0.07176
16.3124	0.07273
16.321	0.07381
16.3295	0.07234
16.338	0.07182
16.3466	0.0714
16.3551	0.07204
16.3636	0.07231
16.3722	0.07074
16.3807	0.07159
16.3892	0.0723
16.3978	0.07344
16.4063	0.07476
16.4148	0.07287
16.4234	0.07161
16.4319	0.07108
16.4404	0.07078
16.449	0.07122
16.4575	0.07179
16.466	0.07155
16.4746	0.07066
16.4831	0.0689
16.4916	0.06903
16.5002	0.07046
16.5087	0.07147
16.5172	0.07194
16.5258	0.07052
16.5343	0.06943
16.5428	0.06949
16.5514	0.0689
16.5599	0.06913
16.5684	0.0697
16.577	0.06937
16.5855	0.06873
16.594	0.06861
16.6026	0.07038
16.6111	0.07077
16.6196	0.06992
16.6282	0.06864
16.6367	0.06765
16.6452	0.06863
16.6538	0.0688
16.6623	0.06767
16.6708	0.0676
16.6794	0.0687
16.6879	0.06816
16.6964	0.0664
16.705	0.06654
16.7135	0.06804
16.722	0.06823
16.7306	0.06775
16.7391	0.06783
16.7476	0.06717
16.7562	0.06629
16.7647	0.06681
16.7732	0.06795
16.7818	0.06684
16.7903	0.06668
16.7988	0.06687
16.8074	0.06623
16.8159	0.0666
16.8244	0.06708
16.833	0.0669
16.8415	0.06703
16.85	0.06522
16.8586	0.06461
16.8671	0.06548
16.8756	0.06522
16.8842	0.06603
16.8927	0.06652
16.9012	0.06566
16.9098	0.06555
16.9183	0.06724
16.9268	0.06675
16.9354	0.06607
16.9439	0.06671
16.9524	0.06648
16.961	0.0677
16.9695	0.06684
16.978	0.06536
16.9866	0.06548
[truncated: 933 more rows]

## Sheet: H3
time (min)	light scattering data: detector voltage (V) detector 11 Normalized
-0.05926	0.000661367
-0.05073	0.000754538
-0.04219	0.000516212
-0.03366	0.000432684
-0.02513	0.000476163
-0.01659	0.000574532
-0.00806	0.000687499
0.000474147	0.00067528
0.00901	0.000613256
0.01754	0.000589389
0.02607	0.000604725
0.03461	0.000469491
0.04314	0.000474516
0.05167	0.000637714
0.06021	0.000497543
0.06874	0.000484574
0.07727	0.000711021
0.08581	0.000767974
0.09434	0.000753909
0.10287	0.000509334
0.11141	0.000307017
0.11994	0.00033408
0.12847	0.000391243
0.13701	0.000513259
0.14554	0.00059602
0.15407	0.000487617
0.16261	0.000729078
0.17114	0.00073848
0.17967	0.000646359
0.18821	0.000632381
0.19674	0.00057221
0.20527	0.000530629
0.21381	0.00054463
0.22234	0.000520243
0.23087	0.000532109
0.23941	0.000757707
0.24794	0.000707647
0.25647	0.000661038
0.26501	0.000604121
0.27354	0.000486092
0.28207	0.000592452
0.29061	0.000546292
0.29914	0.000446941
0.30767	0.00040241
0.31621	0.000533155
0.32474	0.000766651
0.33327	0.000800537
0.34181	0.000690513
0.35034	0.000608924
0.35887	0.000913723
0.36741	0.00090403
0.37594	0.000729522
0.38447	0.000747412
0.39301	0.000723739
0.40154	0.000657124
0.41007	0.000416665
0.41861	0.000395513
0.42714	0.000409241
0.43567	0.000432303
0.44421	0.00051977
0.45274	0.000652026
0.46127	0.000709906
0.46981	0.000696842
0.47834	0.000823092
0.48687	0.000697166
0.49541	0.000670298
0.50394	0.000835629
0.51247	0.000833204
0.52101	0.000727587
0.52954	0.000710307
0.53807	0.000628761
0.54661	0.000460822
0.55514	0.000686737
0.56367	0.000807968
0.57221	0.000747554
0.58074	0.000740502
0.58927	0.000674794
0.59781	0.000839696
0.60634	0.00099667
0.61487	0.000666904
0.62341	0.000700228
0.63194	0.000758001
0.64047	0.000657246
0.64901	0.000846937
0.65754	0.00105
0.66607	0.000715617
0.67461	0.000537774
0.68314	0.000676312
0.69167	0.000886885
0.70021	0.00089001
0.70874	0.000545096
0.71727	0.000652514
0.72581	0.000744051
0.73434	0.000712114
0.74287	0.000795575
0.75141	0.000812047
0.75994	0.000765347
0.76847	0.000789619
0.77701	0.00078417
0.78554	0.00078066
0.79407	0.000704321
0.80261	0.000616602
0.81114	0.000501087
0.81967	0.000562437
0.82821	0.00053455
0.83674	0.000512028
0.84527	0.000516691
0.85381	0.000540415
0.86234	0.000781331
0.87087	0.000622713
0.87941	0.000575993
0.88794	0.00074637
0.89647	0.000641632
0.90501	0.000698696
0.91354	0.000597904
0.92207	0.000423983
0.93061	0.000550603
0.93914	0.000552457
0.94767	0.00033204
0.95621	0.000330755
0.96474	0.000597231
0.97327	0.000609103
0.98181	0.000513238
0.99034	0.000496548
0.99887	0.000257247
1.00741	0.000319644
1.01594	0.000545767
1.02447	0.000593078
1.03301	0.000560376
1.04154	0.000434375
1.05007	0.000367624
1.05861	0.000559713
1.06714	0.000451854
1.07567	0.000295289
1.08421	0.000532754
1.09274	0.00063968
1.10127	0.000448986
1.10981	0.000659073
1.11834	0.000787994
1.12687	0.000425944
1.13541	0.000505327
1.14394	0.000710868
1.15247	0.000477531
1.16101	0.000492308
1.16954	0.00085757
1.17807	0.000794948
1.18661	0.000623723
1.19514	0.00057025
1.20367	0.000509118
1.21221	0.000539336
1.22074	0.00075381
1.22927	0.000816183
1.23781	0.000641678
1.24634	0.000599803
1.25487	0.000646808
1.2634	0.00069105
1.27194	0.000620311
1.28047	0.00077754
1.289	0.000895843
1.29754	0.000687784
1.30607	0.000570855
1.3146	0.000471927
1.32314	0.000362445
1.33167	0.000326687
1.3402	0.000366042
1.34874	0.000577935
1.35727	0.000668118
1.3658	0.000461291
1.37434	0.000308828
1.38287	0.000442382
1.3914	0.00040398
1.39994	0.000417376
1.40847	0.00052554
1.417	0.000542227
1.42554	0.000628035
1.43407	0.000602506
1.4426	0.000422689
1.45114	0.000311119
1.45967	0.000498977
1.4682	0.000609214
1.47674	0.000667074
1.48527	0.000737385
1.4938	0.000540838
1.50234	0.00048005
1.51087	0.00056768
1.5194	0.00062854
1.52794	0.000556488
1.53647	0.000415966
1.545	0.000461127
1.55354	0.000563682
1.56207	0.00044303
1.5706	0.000503982
1.57914	0.000612808
1.58767	0.000463906
1.5962	0.000577328
1.60474	0.000599259
1.61327	0.000594702
1.6218	0.000534026
1.63034	0.000479986
1.63887	0.000523437
1.6474	0.000432687
1.65594	0.000389745
1.66447	0.000630938
1.673	0.000683741
1.68154	0.000347171
1.69007	0.000397949
1.6986	0.000579161
1.70714	0.000456924
1.71567	0.000311729
1.7242	0.000570106
1.73274	0.000800957
1.74127	0.000702984
1.7498	0.000617481
1.75834	0.000440927
1.76687	0.000377093
1.7754	0.000513463
1.78394	0.000594649
1.79247	0.000634017
1.801	0.000502007
1.80954	0.000632474
1.81807	0.000681744
1.8266	0.000368726
1.83514	0.000432779
1.84367	0.000555914
1.8522	0.000595527
1.86074	0.00074037
1.86927	0.000692072
1.8778	0.0004847
1.88634	0.000302087
1.89487	0.000502991
1.9034	0.000737616
1.91194	0.000697202
1.92047	0.000530073
1.929	0.00017678
1.93754	0.000232382
1.94607	0.000454575
1.9546	0.000528057
1.96314	0.000607077
1.97167	0.000632684
1.9802	0.000502203
1.98874	0.000345623
1.99727	0.000516636
2.0058	0.000577929
2.01434	0.000523111
2.02287	0.000528084
2.0314	0.000522036
2.03994	0.000407562
2.04847	0.00048727
2.057	0.000570626
2.06554	0.00047856
2.07407	0.000564938
2.0826	0.000678404
2.09114	0.000688154
2.09967	0.000660699
2.1082	0.000736595
2.11674	0.000628133
2.12527	0.000548192
2.1338	0.000477231
2.14234	0.000484487
2.15087	0.000653938
2.1594	0.00048163
2.16794	0.000428635
2.17647	0.000343739
2.185	0.000304792
2.19354	0.000688457
2.20207	0.000769637
2.2106	0.000688177
2.21914	0.000562063
2.22767	0.000367242
2.2362	0.000303531
2.24474	0.000317258
2.25327	0.000291925
2.2618	0.000210185
2.27034	0.000200655
2.27887	0.000353054
2.2874	0.000536148
2.29594	0.00060638
2.30447	0.000541627
2.313	0.000532365
2.32154	0.000482621
2.33007	0.000354984
2.3386	0.000401096
2.34714	0.0005794
2.35567	0.0007124
2.3642	0.00055686
2.37274	0.000444237
2.38127	0.000427382
2.3898	0.000656611
2.39834	0.000753665
2.40687	0.000541187
2.4154	0.000531513
2.42394	0.000430044
2.43247	0.000500639
2.441	0.000498475
2.44954	0.000520048
2.45807	0.000596262
2.4666	0.000361592
2.47514	0.000371429
2.48367	0.000474646
2.4922	0.000612057
2.50074	0.000650164
2.50927	0.000445284
2.5178	0.000207822
2.52634	0.000257079
2.53487	0.000548607
2.5434	0.000643748
2.55194	0.000663898
2.56047	0.000462635
2.569	0.00034476
2.57754	0.000549855
2.58607	0.000664373
2.5946	0.000570039
2.60314	0.00039625
2.61167	0.000320687
2.6202	0.000264284
2.62874	0.000461302
2.63727	0.000431469
2.6458	0.000313963
2.65434	0.000530397
2.66287	0.000390504
2.6714	0.000308845
2.67994	0.000387878
2.68847	0.000330483
2.697	0.000118703
2.70554	0
2.71407	9.80291e-05
2.7226	0.000348552
2.73114	0.000359759
2.73967	0.000217693
2.7482	0.00033317
2.75674	0.00047232
2.76527	0.000442177
2.7738	0.000442704
2.78234	0.000392321
2.79087	0.000334137
2.7994	0.000378995
2.80794	0.000477569
2.81647	0.000530648
2.825	0.000558962
2.83354	0.00070539
2.84207	0.000570313
2.8506	0.000455798
2.85914	0.000669277
2.86767	0.000700221
2.8762	0.000559256
2.88474	0.000546708
2.89327	0.00030677
2.9018	0.000266354
2.91033	0.000564384
2.91887	0.000567852
2.9274	0.00053783
2.93593	0.000585266
2.94447	0.000348943
2.953	9.13827e-05
2.96153	0.000256679
2.97007	0.000575121
2.9786	0.000846163
2.98713	0.000725716
2.99567	0.000667783
3.0042	0.000595002
3.01273	0.000300266
3.02127	0.000302532
3.0298	0.000548208
3.03833	0.000623791
3.04687	0.000307235
3.0554	0.000158549
3.06393	0.000359633
3.07247	0.000429627
3.081	0.000358606
3.08953	0.000558029
3.09807	0.000774376
3.1066	0.000594166
3.11513	0.000364085
3.12367	0.000196741
3.1322	0.000135832
3.14073	0.000272872
3.14927	0.000450262
3.1578	0.000444508
3.16633	0.000443855
3.17487	0.000469144
3.1834	0.00061685
3.19193	0.000554927
3.20047	0.000426226
3.209	0.000474672
3.21753	0.000463621
3.22607	0.000343688
3.2346	0.000434673
3.24313	0.000499085
3.25167	0.000398967
3.2602	0.000360388
3.26873	0.000450947
3.27727	0.000529304
3.2858	0.000528435
3.29433	0.000282211
3.30287	0.00030452
3.3114	0.000391876
3.31993	0.000256596
3.32847	0.000257119
3.337	0.000370153
3.34553	0.00050365
3.35407	0.000470388
3.3626	0.000293252
3.37113	0.000369961
3.37967	0.000646464
3.3882	0.000617199
3.39673	0.000549989
3.40527	0.00048889
3.4138	0.000460709
3.42233	0.000387367
3.43087	0.000489782
3.4394	0.000469313
3.44793	0.000389498
3.45647	0.000547565
3.465	0.000514708
3.47353	0.000324051
3.48207	0.000317572
3.4906	0.000554728
3.49913	0.000532081
3.50767	0.00068376
3.5162	0.000643369
3.52473	0.000446213
3.53327	0.00042516
3.5418	0.000287048
3.55033	0.000346374
3.55887	0.000332685
3.5674	0.000339431
3.57593	0.000576298
3.58447	0.000713029
3.593	0.000557768
3.60153	0.000546857
3.61007	0.000492356
3.6186	0.000419596
3.62713	0.000505537
3.63567	0.000540389
3.6442	0.000473816
3.65273	0.00058025
3.66127	0.000752237
3.6698	0.000392146
3.67833	0.000177057
3.68687	0.000341815
3.6954	0.000492916
3.70393	0.00068887
3.71247	0.000534066
3.721	0.000641538
3.72953	0.000498418
3.73807	0.000317544
3.7466	0.000828503
3.75513	0.00073738
3.76367	0.000517493
3.7722	0.000448954
3.78073	0.000357888
3.78927	0.000439352
3.7978	0.000474431
3.80633	0.000449115
3.81487	0.000535046
3.8234	0.000598299
3.83193	0.000539682
3.84047	0.000558702
3.849	0.0004752
3.85753	0.000390673
3.86607	0.000352326
3.8746	0.000283399
3.88313	0.000389855
3.89167	0.000455393
3.9002	0.000185781
3.90873	0.000161205
3.91727	0.000520714
3.9258	0.000666739
3.93433	0.000492243
3.94287	0.000507151
3.9514	0.000456129
3.95993	0.000408281
3.96847	0.000418244
3.977	0.0005125
3.98553	0.00064451
3.99407	0.000439667
4.0026	0.000267736
4.01113	0.000324457
4.01967	0.000438304
4.0282	0.000445649
4.03673	0.000403988
4.04527	0.000333063
4.0538	0.000392942
4.06233	0.000603731
4.07087	0.000602743
4.0794	0.000488933
4.08793	0.000692592
4.09647	0.000747609
4.105	0.000337605
4.11353	0.000359532
4.12207	0.000608564
4.1306	0.00072132
4.13913	0.000713846
4.14767	0.00046826
4.1562	0.000417405
4.16473	0.00056125
4.17327	0.000458467
4.1818	0.000481556
4.19033	0.000462045
4.19887	0.000451772
4.2074	0.000643341
4.21593	0.000789181
4.22447	0.000730879
4.233	0.000495918
4.24153	0.000429258
4.25007	0.000483191
4.2586	0.000472288
4.26713	0.000606149
4.27567	0.000518121
4.2842	0.00044829
4.29273	0.000470408
4.30127	0.000491909
4.3098	0.000283388
4.31833	0.00023892
4.32687	0.00032766
4.3354	0.000233161
4.34393	0.00036956
4.35247	0.000382244
4.361	0.000277257
4.36953	0.000414414
4.37807	0.000548371
4.3866	0.000501768
4.39513	0.000523608
4.40367	0.000596097
4.4122	0.00065052
4.42073	0.000679696
4.42927	0.000502431
4.4378	0.000431247
4.44633	0.000446844
4.45487	0.000429867
4.4634	0.000587059
4.47193	0.000418848
4.48047	0.000294268
4.489	0.000465427
4.49753	0.000593997
4.50607	0.000689214
4.5146	0.000724044
4.52313	0.000596349
4.53167	0.000491314
4.5402	0.000531896
4.54873	0.000581212
4.55727	0.000455324
4.5658	0.000429413
4.57433	0.000656195
4.58286	0.000521243
4.5914	0.000376448
4.59993	0.00040116
4.60846	0.000404059
4.617	0.000528836
4.62553	0.000748946
4.63406	0.000761671
4.6426	0.00064649
4.65113	0.000597203
4.65966	0.000645545
4.6682	0.000496709
4.67673	0.000423607
4.68526	0.000578695
4.6938	0.000472434
4.70233	0.000390788
4.71086	0.000627071
4.7194	0.000820439
4.72793	0.000800563
4.73646	0.00081519
4.745	0.000766652
4.75353	0.00053294
4.76206	0.00068198
4.7706	0.000949018
4.77913	0.000769537
4.78766	0.000671169
4.7962	0.000614928
4.80473	0.000549365
4.81326	0.00056487
4.8218	0.000412809
4.83033	0.000409956
4.83886	0.000528092
4.8474	0.000664336
4.85593	0.000774978
4.86446	0.000714073
4.873	0.00065133
4.88153	0.000617009
4.89006	0.00061044
4.8986	0.000553516
4.90713	0.000595945
4.91566	0.000626332
4.9242	0.000671987
4.93273	0.000679632
4.94126	0.000724546
4.9498	0.000824394
4.95833	0.000756489
4.96686	0.000647336
4.9754	0.000591303
4.98393	0.00065498
4.99246	0.000584439
5.001	0.00069903
5.00953	0.000731962
5.01806	0.000478473
5.0266	0.000472118
5.03513	0.000697426
5.04366	0.000840268
5.0522	0.000844435
5.06073	0.000639466
5.06926	0.000720924
5.0778	0.000957908
5.08633	0.000774695
5.09486	0.000657417
5.1034	0.000823346
5.11193	0.00081953
5.12046	0.000846453
5.129	0.000955601
5.13753	0.000917192
5.14606	0.001
5.1546	0.00108
5.16313	0.00122
5.17166	0.00148
5.1802	0.00155
5.18873	0.0018
5.19726	0.00174
5.2058	0.00155
5.21433	0.00178
5.22286	0.00202
5.2314	0.00216
5.23993	0.00215
5.24846	0.00221
5.257	0.00223
5.26553	0.00232
5.27406	0.00243
5.2826	0.00238
5.29113	0.00247
5.29966	0.00257
5.3082	0.00255
5.31673	0.00269
5.32526	0.00266
5.3338	0.0025
5.34233	0.00248
5.35086	0.00268
5.3594	0.00273
5.36793	0.00253
5.37646	0.00254
5.385	0.00253
5.39353	0.0025
5.40206	0.00271
5.4106	0.00256
5.41913	0.00254
5.42766	0.0025
5.4362	0.00247
5.44473	0.0025
5.45326	0.00251
5.4618	0.00269
5.47033	0.00259
5.47886	0.00247
5.4874	0.00236
5.49593	0.00234
5.50446	0.00236
5.513	0.00234
5.52153	0.00246
5.53006	0.00241
5.5386	0.00231
5.54713	0.00236
5.55566	0.00231
5.5642	0.00233
5.57273	0.00239
5.58126	0.00245
5.5898	0.00242
5.59833	0.00214
5.60686	0.0021
5.6154	0.00223
5.62393	0.00216
5.63246	0.00192
5.641	0.00198
5.64953	0.00223
5.65806	0.00237
5.6666	0.00238
5.67513	0.00236
5.68366	0.00235
5.6922	0.00218
5.70073	0.00213
5.70926	0.0022
5.7178	0.00215
5.72633	0.00215
5.73486	0.00218
5.7434	0.00225
5.75193	0.00233
5.76046	0.00213
5.769	0.00205
5.77753	0.00201
5.78606	0.00204
5.7946	0.00211
5.80313	0.00221
5.81166	0.00241
5.8202	0.00213
5.82873	0.00206
5.83726	0.00208
5.8458	0.00208
5.85433	0.00196
5.86286	0.00185
5.8714	0.00223
5.87993	0.00237
5.88846	0.0024
5.897	0.00217
5.90553	0.00194
5.91406	0.00221
5.9226	0.00217
5.93113	0.00205
5.93966	0.00184
5.9482	0.00171
5.95673	0.00198
5.96526	0.00189
5.9738	0.00185
5.98233	0.00189
5.99086	0.00199
5.9994	0.00207
6.00793	0.00204
6.01646	0.00201
6.025	0.002
6.03353	0.00191
6.04206	0.00175
6.0506	0.00204
6.05913	0.00198
6.06766	0.00195
6.0762	0.00193
6.08473	0.00171
6.09326	0.00173
6.1018	0.00177
6.11033	0.00193
6.11886	0.00213
6.1274	0.00218
6.13593	0.00201
6.14446	0.00169
6.153	0.00172
6.16153	0.00179
6.17006	0.00153
6.1786	0.0015
6.18713	0.00177
6.19566	0.00153
6.2042	0.00131
6.21273	0.00142
6.22126	0.00158
6.2298	0.00167
6.23833	0.00163
6.24686	0.00185
6.25539	0.002
6.26393	0.00172
6.27246	0.00131
6.28099	0.00131
6.28953	0.00143
6.29806	0.0016
6.30659	0.00202
6.31513	0.00168
6.32366	0.00148
6.33219	0.00146
6.34073	0.00129
6.34926	0.0015
6.35779	0.00181
6.36633	0.00171
6.37486	0.00169
6.38339	0.00168
6.39193	0.00149
6.40046	0.0015
6.40899	0.00161
6.41753	0.00168
6.42606	0.00153
6.43459	0.00138
6.44313	0.00118
6.45166	0.00111
6.46019	0.00124
6.46873	0.00125
6.47726	0.0013
6.48579	0.00141
6.49433	0.00151
6.50286	0.00134
6.51139	0.00128
6.51993	0.00128
6.52846	0.0011
6.53699	0.00112
6.54553	0.00131
6.55406	0.0013
6.56259	0.00123
6.57113	0.00127
6.57966	0.00136
6.58819	0.00127
6.59673	0.00123
6.60526	0.00137
6.61379	0.00129
6.62233	0.00116
6.63086	0.00117
6.63939	0.00129
6.64793	0.00127
6.65646	0.00138
6.66499	0.00138
6.67353	0.00101
6.68206	0.00105
6.69059	0.00134
6.69913	0.00146
6.70766	0.00134
6.71619	0.00122
6.72473	0.00139
6.73326	0.0013
6.74179	0.00118
6.75033	0.00139
6.75886	0.0012
6.76739	0.00103
6.77593	0.000986582
6.78446	0.00108
6.79299	0.0013
6.80153	0.00126
6.81006	0.00103
6.81859	0.000992971
6.82713	0.00105
6.83566	0.00108
6.84419	0.000858155
6.85273	0.000892475
6.86126	0.00123
6.86979	0.00123
6.87833	0.00123
6.88686	0.00147
6.89539	0.00136
6.90393	0.00129
6.91246	0.00128
6.92099	0.00136
6.92953	0.00134
6.93806	0.00106
6.94659	0.00125
6.95513	0.00151
6.96366	0.00129
6.97219	0.0012
6.98073	0.00124
6.98926	0.00113
6.99779	0.00115
7.00633	0.00121
7.01486	0.00106
7.02339	0.00107
7.03193	0.0011
7.04046	0.0012
7.04899	0.0012
7.05753	0.00115
7.06606	0.00122
7.07459	0.00128
7.08313	0.00113
7.09166	0.00109
7.10019	0.00139
7.10873	0.00118
7.11726	0.00121
7.12579	0.00142
7.13433	0.0014
7.14286	0.00139
7.15139	0.00117
7.15993	0.00098738
7.16846	0.00099933
7.17699	0.0011
7.18553	0.000971107
7.19406	0.000885863
7.20259	0.000974769
7.21113	0.00115
7.21966	0.00123
7.22819	0.00143
7.23673	0.00157
7.24526	0.00145
7.25379	0.00112
7.26233	0.00089642
7.27086	0.00111
7.27939	0.00133
7.28793	0.00127
7.29646	0.00118
7.30499	0.00131
7.31353	0.00125
7.32206	0.00113
7.33059	0.00116
7.33913	0.00108
7.34766	0.00115
7.35619	0.00112
7.36473	0.00117
7.37326	0.00132
7.38179	0.00121
7.39033	0.00116
7.39886	0.00105
7.40739	0.00115
7.41593	0.00126
7.42446	0.00102
7.43299	0.00111
7.44153	0.00122
7.45006	0.00113
7.45859	0.00128
7.46713	0.00146
7.47566	0.00118
7.48419	0.000869932
7.49273	0.00096801
7.50126	0.000940876
7.50979	0.000948547
7.51833	0.00108
7.52686	0.0011
7.53539	0.000970941
7.54393	0.00103
7.55246	0.0012
7.56099	0.00124
7.56953	0.00127
7.57806	0.00136
7.58659	0.00143
7.59513	0.00116
7.60366	0.000950982
7.61219	0.00103
7.62073	0.000948412
7.62926	0.00111
7.63779	0.00135
7.64633	0.00126
7.65486	0.00105
7.66339	0.00104
7.67193	0.00127
7.68046	0.00107
7.68899	0.000929223
7.69753	0.00115
7.70606	0.00111
7.71459	0.00104
7.72313	0.00114
7.73166	0.000961724
7.74019	0.000756809
7.74873	0.00106
7.75726	0.0013
7.76579	0.00124
7.77433	0.00102
7.78286	0.000829048
7.79139	0.00128
7.79993	0.0014
7.80846	0.00108
7.81699	0.00118
7.82553	0.00115
7.83406	0.000676647
7.84259	0.000885385
7.85113	0.00114
7.85966	0.00132
7.86819	0.00132
7.87673	0.00112
7.88526	0.00118
7.89379	0.00123
7.90233	0.0013
7.91086	0.00114
7.91939	0.000974635
7.92792	0.00109
7.93646	0.00127
7.94499	0.000996182
7.95352	0.000891629
7.96206	0.00104
7.97059	0.00107
7.97912	0.00117
7.98766	0.00123
7.99619	0.00118
8.00472	0.00125
8.01326	0.00111
8.02179	0.00087184
8.03032	0.000852991
8.03886	0.00107
8.04739	0.00131
8.05592	0.00119
8.06446	0.00114
8.07299	0.000995912
8.08152	0.000909854
8.09006	0.00103
8.09859	0.000941836
8.10712	0.00102
8.11566	0.0011
8.12419	0.00103
8.13272	0.00111
8.14126	0.00106
8.14979	0.000952936
8.15832	0.000997629
8.16686	0.00106
8.17539	0.00107
8.18392	0.00103
8.19246	0.000856811
8.20099	0.000897614
8.20952	0.00112
8.21806	0.00117
8.22659	0.000960545
8.23512	0.000866955
8.24366	0.000964055
8.25219	0.000931677
8.26072	0.00107
8.26926	0.00129
8.27779	0.00128
8.28632	0.00133
8.29486	0.00132
8.30339	0.00105
8.31192	0.000987941
8.32046	0.00125
8.32899	0.00129
8.33752	0.00121
8.34606	0.00101
8.35459	0.000942742
8.36312	0.00101
8.37166	0.000978186
8.38019	0.000941296
8.38872	0.000880042
8.39726	0.000971775
8.40579	0.00107
8.41432	0.00105
8.42286	0.00137
8.43139	0.00153
8.43992	0.00103
8.44846	0.000628264
8.45699	0.000751691
8.46552	0.00108
8.47406	0.000967416
8.48259	0.000993901
8.49112	0.00117
8.49966	0.00113
8.50819	0.000909972
8.51672	0.000727365
8.52526	0.000839875
8.53379	0.000979171
8.54232	0.00112
8.55086	0.00104
8.55939	0.00093657
8.56792	0.000863932
8.57646	0.000766931
8.58499	0.00115
8.59352	0.00114
8.60206	0.000893212
8.61059	0.00109
8.61912	0.00117
8.62766	0.000986504
8.63619	0.000961315
8.64472	0.00096004
8.65326	0.000934773
8.66179	0.000998974
8.67032	0.000965053
8.67886	0.000874679
8.68739	0.000865151
8.69592	0.000948021
8.70446	0.000890048
8.71299	0.000934884
8.72152	0.000995514
8.73006	0.000948245
8.73859	0.000856357
8.74712	0.00101
8.75566	0.00113
8.76419	0.000960282
8.77272	0.00109
8.78126	0.00109
8.78979	0.00105
8.79832	0.00123
8.80686	0.00126
8.81539	0.00124
8.82392	0.000924339
8.83246	0.000762233
8.84099	0.000908643
8.84952	0.000955665
8.85806	0.00093061
8.86659	0.000959664
8.87512	0.00113
8.88366	0.00136
8.89219	0.00126
8.90072	0.00102
8.90926	0.00105
8.91779	0.00114
8.92632	0.00119
8.93486	0.00136
8.94339	0.00123
8.95192	0.000993402
8.96046	0.00103
8.96899	0.00112
8.97752	0.0013
8.98606	0.00143
8.99459	0.00105
9.00312	0.000923629
9.01166	0.00116
9.02019	0.00137
9.02872	0.00142
9.03726	0.00141
9.04579	0.00133
9.05432	0.00143
9.06286	0.00132
9.07139	0.00132
9.07992	0.00136
9.08846	0.00134
9.09699	0.00138
9.10552	0.00143
9.11406	0.00149
9.12259	0.00129
9.13112	0.00131
9.13966	0.00133
9.14819	0.00135
9.15672	0.00133
9.16526	0.00124
9.17379	0.00112
9.18232	0.001
9.19086	0.00117
9.19939	0.00121
9.20792	0.00134
9.21646	0.00159
9.22499	0.00142
9.23352	0.00138
9.24206	0.00143
9.25059	0.00143
9.25912	0.00147
9.26766	0.00144
9.27619	0.0014
9.28472	0.00147
9.29326	0.00159
9.30179	0.0018
9.31032	0.00184
9.31886	0.00172
9.32739	0.00193
9.33592	0.00206
9.34446	0.00183
9.35299	0.00183
9.36152	0.00179
9.37006	0.00169
9.37859	0.00172
9.38712	0.0017
9.39566	0.00162
9.40419	0.00176
9.41272	0.00186
9.42126	0.00174
9.42979	0.002
9.43832	0.00226
9.44686	0.002
9.45539	0.00207
9.46392	0.00237
9.47246	0.00231
9.48099	0.00213
9.48952	0.00218
9.49806	0.00219
9.50659	0.00226
9.51512	0.00258
9.52366	0.00259
9.53219	0.00256
9.54072	0.00274
9.54926	0.00275
9.55779	0.00272
9.56632	0.00284
9.57486	0.00287
9.58339	0.00302
9.59192	0.00325
9.60045	0.00328
9.60899	0.00343
9.61752	0.00358
9.62605	0.00355
9.63459	0.00368
9.64312	0.00387
9.65165	0.00409
9.66019	0.00429
9.66872	0.00436
9.67725	0.00461
9.68579	0.00493
9.69432	0.00526
9.70285	0.00531
9.71139	0.00536
9.71992	0.00559
9.72845	0.0057
9.73699	0.0057
9.74552	0.00611
9.75405	0.0065
9.76259	0.00644
9.77112	0.00662
9.77965	0.00687
9.78819	0.00693
9.79672	0.00686
9.80525	0.00722
9.81379	0.0075
9.82232	0.0076
9.83085	0.00789
9.83939	0.00774
9.84792	0.0079
9.85645	0.00804
9.86499	0.00818
9.87352	0.0085
9.88205	0.00829
9.89059	0.00844
9.89912	0.00863
9.90765	0.00824
9.91619	0.00826
9.92472	0.00856
9.93325	0.00874
9.94179	0.00883
9.95032	0.00888
9.95885	0.00885
9.96739	0.00878
9.97592	0.00882
9.98445	0.00867
9.99299	0.00876
10.0015	0.00893
10.01	0.00857
10.0186	0.0087
10.0271	0.009
10.0357	0.00888
10.0442	0.00893
10.0527	0.00871
10.0612	0.00852
10.0698	0.00881
10.0783	0.00877
10.0869	0.00845
10.0954	0.00839
10.1039	0.00826
10.1125	0.00816
10.121	0.00839
10.1295	0.00837
10.138	0.00817
10.1466	0.00817
10.1551	0.00814
10.1637	0.00813
10.1722	0.00809
10.1807	0.00801
10.1892	0.00802
10.1978	0.00816
10.2063	0.00814
10.2149	0.00797
10.2234	0.00771
10.2319	0.00764
10.2404	0.00772
10.249	0.00774
10.2575	0.00771
10.266	0.00759
10.2746	0.00753
10.2831	0.0074
10.2917	0.0074
10.3002	0.00744
10.3087	0.00745
10.3172	0.00768
10.3258	0.00769
10.3343	0.00731
10.3429	0.00692
10.3514	0.00698
10.3599	0.0073
10.3684	0.00748
10.377	0.00758
10.3855	0.00761
10.3941	0.00769
10.4026	0.00795
10.4111	0.00816
10.4197	0.0084
10.4282	0.00844
10.4367	0.00861
10.4452	0.0093
10.4538	0.01005
10.4623	0.01088
10.4709	0.01169
10.4794	0.01261
10.4879	0.01367
10.4964	0.01526
10.505	0.01675
10.5135	0.01831
10.5221	0.02056
10.5306	0.02354
10.5391	0.02573
10.5477	0.02834
10.5562	0.03169
10.5647	0.03556
10.5732	0.03943
10.5818	0.04427
10.5903	0.04928
10.5989	0.05447
10.6074	0.06048
10.6159	0.06681
10.6244	0.07377
10.633	0.0811
10.6415	0.08907
10.6501	0.0975
10.6586	0.1068
10.6671	0.11635
10.6756	0.12594
10.6842	0.1364
10.6927	0.14731
10.7012	0.15854
10.7098	0.17054
10.7183	0.18257
10.7269	0.19505
10.7354	0.2082
10.7439	0.22192
10.7524	0.23559
10.761	0.24979
10.7695	0.26423
10.7781	0.27861
10.7866	0.29372
10.7951	0.3084
10.8036	0.32343
10.8122	0.33884
10.8207	0.35378
10.8293	0.36929
10.8378	0.38481
10.8463	0.40024
10.8549	0.41535
10.8634	0.43099
10.8719	0.44675
10.8804	0.46183
10.889	0.47673
10.8975	0.49198
10.9061	0.50665
10.9146	0.52182
10.9231	0.53634
10.9316	0.55125
10.9402	0.566
10.9487	0.58048
10.9573	0.59505
10.9658	0.60879
10.9743	0.62234
10.9828	0.63589
10.9914	0.64983
10.9999	0.66289
11.0084	0.67489
11.017	0.68817
11.0255	0.70083
11.0341	0.71311
11.0426	0.72472
11.0511	0.73644
11.0596	0.74781
11.0682	0.75973
11.0767	0.77095
11.0853	0.78135
11.0938	0.7922
11.1023	0.80149
11.1108	0.8123
11.1194	0.82172
11.1279	0.8319
11.1364	0.84069
11.145	0.84937
11.1535	0.85835
11.1621	0.86712
11.1706	0.87531
11.1791	0.88311
11.1876	0.89108
11.1962	0.89795
11.2047	0.90457
11.2133	0.91091
11.2218	0.91746
11.2303	0.92434
11.2388	0.93059
11.2474	0.9354
11.2559	0.94115
11.2645	0.94644
11.273	0.95147
11.2815	0.95618
11.2901	0.96006
11.2986	0.96435
11.3071	0.96784
11.3156	0.97265
11.3242	0.97613
11.3327	0.97876
11.3413	0.98119
11.3498	0.98397
11.3583	0.98677
11.3668	0.98935
11.3754	0.9906
11.3839	0.99226
11.3925	0.99361
11.401	0.99564
11.4095	0.99678
11.418	0.99755
11.4266	0.9984
11.4351	0.99905
11.4436	0.99931
11.4522	0.99903
11.4607	0.9997
11.4693	1
11.4778	0.99973
11.4863	0.99958
11.4948	0.99794
11.5034	0.99667
11.5119	0.99604
11.5205	0.9958
11.529	0.99489
11.5375	0.99363
11.546	0.99296
11.5546	0.99063
11.5631	0.98837
11.5716	0.98669
11.5802	0.98414
11.5887	0.98185
11.5973	0.97977
11.6058	0.97656
11.6143	0.97386
11.6228	0.9714
11.6314	0.96872
11.6399	0.9657
11.6485	0.96224
11.657	0.95859
11.6655	0.95606
11.674	0.95179
11.6826	0.94831
11.6911	0.94512
11.6997	0.94052
11.7082	0.9353
11.7167	0.93157
11.7253	0.92711
11.7338	0.9228
11.7423	0.91783
11.7508	0.91258
11.7594	0.90704
11.7679	0.90208
11.7765	0.89672
11.785	0.89143
11.7935	0.88562
11.802	0.87977
11.8106	0.8739
11.8191	0.86771
11.8277	0.86141
11.8362	0.85462
11.8447	0.84854
11.8532	0.84098
11.8618	0.83453
11.8703	0.82752
11.8788	0.82066
11.8874	0.81394
11.8959	0.80659
11.9045	0.79975
11.913	0.7922
11.9215	0.78456
11.93	0.77702
11.9386	0.76874
11.9471	0.76118
11.9557	0.75381
11.9642	0.74639
11.9727	0.73761
11.9812	0.73008
11.9898	0.72217
11.9983	0.71319
12.0069	0.70571
12.0154	0.69748
12.0239	0.68927
12.0325	0.68071
12.041	0.67214
12.0495	0.66355
12.058	0.65559
12.0666	0.64698
12.0751	0.63845
12.0837	0.62976
12.0922	0.62062
12.1007	0.61277
12.1092	0.60423
12.1178	0.59579
12.1263	0.587
12.1349	0.57873
12.1434	0.57006
12.1519	0.56163
12.1605	0.55308
12.169	0.54426
12.1775	0.53597
12.186	0.52762
12.1946	0.51887
12.2031	0.51048
12.2117	0.50252
12.2202	0.49465
12.2287	0.48635
12.2372	0.47753
12.2458	0.46946
12.2543	0.46135
12.2629	0.45377
12.2714	0.44665
12.2799	0.43766
12.2884	0.42952
12.297	0.42269
12.3055	0.4153
12.314	0.40766
12.3226	0.39995
12.3311	0.39213
12.3397	0.38443
12.3482	0.37746
12.3567	0.37011
12.3652	0.36349
12.3738	0.35619
12.3823	0.34963
12.3909	0.34288
12.3994	0.33611
12.4079	0.32991
12.4164	0.32336
12.425	0.31682
12.4335	0.31066
12.4421	0.30457
12.4506	0.29786
12.4591	0.29231
12.4677	0.28698
12.4762	0.28079
12.4847	0.27512
12.4932	0.26923
12.5018	0.26377
12.5103	0.25908
12.5189	0.25304
12.5274	0.24811
12.5359	0.24302
12.5444	0.23864
12.553	0.23367
12.5615	0.22878
12.5701	0.22438
12.5786	0.21979
12.5871	0.21517
12.5956	0.21064
12.6042	0.20655
12.6127	0.20197
12.6212	0.19765
12.6298	0.19364
12.6383	0.19063
12.6469	0.1867
12.6554	0.18283
12.6639	0.17885
12.6724	0.17545
12.681	0.17199
12.6895	0.16894
12.6981	0.16547
12.7066	0.16228
12.7151	0.15859
12.7236	0.15566
12.7322	0.15268
12.7407	0.1494
12.7492	0.14725
12.7578	0.14426
12.7663	0.14115
12.7749	0.13874
12.7834	0.13574
12.7919	0.13359
12.8004	0.13146
12.809	0.12913
12.8175	0.12603
12.8261	0.12356
12.8346	0.12108
12.8431	0.11902
12.8516	0.11658
12.8602	0.11453
12.8687	0.11241
12.8773	0.11052
12.8858	0.10832
12.8943	0.10615
12.9029	0.10465
12.9114	0.10251
12.9199	0.10057
12.9284	0.09853
12.937	0.09707
12.9455	0.09544
12.9541	0.09353
12.9626	0.0915
12.9711	0.09019
12.9796	0.08905
12.9882	0.08702
12.9967	0.08529
13.0053	0.08395
13.0138	0.08292
13.0223	0.08158
13.0308	0.08004
13.0394	0.07806
13.0479	0.07677
13.0564	0.07551
13.065	0.07455
13.0735	0.07358
13.0821	0.07232
13.0906	0.07111
13.0991	0.06976
13.1076	0.06852
13.1162	0.06727
13.1247	0.06645
13.1333	0.06532
13.1418	0.06395
13.1503	0.0628
13.1588	0.06232
13.1674	0.06118
13.1759	0.05999
13.1845	0.05909
13.193	0.05807
13.2015	0.0572
13.2101	0.05663
13.2186	0.05594
13.2271	0.05467
13.2356	0.05373
13.2442	0.05297
13.2527	0.05185
13.2613	0.05141
13.2698	0.05061
13.2783	0.04942
13.2868	0.04875
13.2954	0.04805
13.3039	0.04738
13.3125	0.04661
13.321	0.04586
13.3295	0.04533
13.3381	0.04495
13.3466	0.04409
13.3551	0.04341
13.3636	0.04294
13.3722	0.04222
13.3807	0.04179
13.3893	0.04161
13.3978	0.04053
13.4063	0.04002
13.4148	0.03937
13.4234	0.03852
13.4319	0.03781
13.4405	0.03725
13.449	0.0371
13.4575	0.03672
13.466	0.03626
13.4746	0.03562
13.4831	0.03499
13.4916	0.03445
13.5002	0.03427
13.5087	0.03385
13.5173	0.03333
13.5258	0.03291
13.5343	0.03236
13.5428	0.03193
13.5514	0.03141
13.5599	0.03112
13.5685	0.03062
13.577	0.03021
13.5855	0.03002
13.594	0.02975
13.6026	0.02948
13.6111	0.02893
13.6197	0.02868
13.6282	0.02826
13.6367	0.02737
13.6453	0.02715
13.6538	0.02714
13.6623	0.02669
13.6708	0.0261
13.6794	0.02587
13.6879	0.02554
13.6965	0.02537
13.705	0.02521
13.7135	0.02498
13.722	0.02463
13.7306	0.02433
13.7391	0.02413
13.7477	0.02367
13.7562	0.02335
13.7647	0.02295
13.7733	0.02276
13.7818	0.02264
13.7903	0.02232
13.7988	0.02202
13.8074	0.02178
13.8159	0.02147
13.8245	0.02103
13.833	0.0206
13.8415	0.0205
13.85	0.02039
13.8586	0.02024
13.8671	0.02038
13.8757	0.01996
13.8842	0.01965
13.8927	0.01963
13.9012	0.01942
13.9098	0.019
13.9183	0.01864
13.9268	0.01856
13.9354	0.01842
13.9439	0.01824
13.9525	0.018
13.961	0.01772
13.9695	0.0176
13.978	0.01717
13.9866	0.01723
13.9951	0.01741
14.0037	0.01689
14.0122	0.01684
14.0207	0.01679
14.0292	0.01656
14.0378	0.01636
14.0463	0.01645
14.0549	0.01629
14.0634	0.01589
14.0719	0.01571
14.0805	0.01558
14.089	0.01543
14.0975	0.01508
14.106	0.01487
14.1146	0.01472
14.1231	0.0147
14.1317	0.01456
14.1402	0.01448
14.1487	0.01477
14.1572	0.01477
14.1658	0.01428
14.1743	0.01407
14.1829	0.01424
14.1914	0.01402
14.1999	0.01376
14.2084	0.01353
14.217	0.01322
14.2255	0.01331
14.234	0.01332
14.2426	0.01337
14.2511	0.0133
14.2597	0.01316
14.2682	0.01288
14.2767	0.01244
14.2852	0.01236
14.2938	0.01242
14.3023	0.01277
14.3109	0.01273
14.3194	0.01246
14.3279	0.01198
14.3364	0.01203
14.345	0.01273
14.3535	0.01258
14.362	0.01196
14.3706	0.01181
14.3791	0.01197
14.3877	0.01173
14.3962	0.01165
14.4047	0.01157
14.4132	0.01144
14.4218	0.01145
14.4303	0.01138
14.4389	0.01133
14.4474	0.01136
14.4559	0.01134
14.4644	0.01139
14.473	0.01129
14.4815	0.01112
14.4901	0.01129
14.4986	0.01089
14.5071	0.0105
14.5157	0.0106
14.5242	0.01071
14.5327	0.01042
14.5412	0.01047
14.5498	0.01086
14.5583	0.0109
14.5669	0.01043
14.5754	0.01018
14.5839	0.01034
14.5924	0.01035
14.601	0.01027
14.6095	0.01009
14.618	0.01017
14.6266	0.01014
14.6351	0.01
14.6436	0.00983
14.6522	0.00976
14.6607	0.00998
14.6692	0.01007
14.6778	0.0101
14.6863	0.00991
14.6948	0.00953
14.7034	0.00947
14.7119	0.00956
14.7204	0.0095
14.729	0.00945
14.7375	0.00937
14.746	0.00958
14.7546	0.00964
14.7631	0.00922
14.7716	0.00929
14.7802	0.00933
14.7887	0.00926
14.7972	0.00937
14.8058	0.00927
14.8143	0.00925
14.8228	0.00911
14.8314	0.00911
14.8399	0.00918
14.8484	0.00915
14.857	0.00906
14.8655	0.00901
14.874	0.00881
14.8826	0.00886
14.8911	0.00909
14.8996	0.00916
14.9082	0.00893
14.9167	0.00879
14.9252	0.00892
14.9338	0.00865
14.9423	0.00871
14.9508	0.00885
14.9594	0.0088
14.9679	0.00874
14.9764	0.00864
14.985	0.00879
14.9935	0.00864
15.002	0.00857
15.0106	0.00881
15.0191	0.00869
15.0276	0.00844
15.0362	0.00836
15.0447	0.00837
15.0532	0.00858
15.0618	0.00896
15.0703	0.00881
15.0788	0.00865
15.0874	0.00856
15.0959	0.00844
15.1044	0.00838
15.113	0.00833
15.1215	0.00818
15.13	0.00826
15.1386	0.00838
15.1471	0.00823
15.1556	0.00794
15.1642	0.00814
15.1727	0.00851
15.1812	0.00813
15.1898	0.00805
15.1983	0.00813
15.2068	0.00824
15.2154	0.00828
15.2239	0.008
15.2324	0.00811
15.241	0.00815
15.2495	0.0081
15.258	0.00831
15.2666	0.00816
15.2751	0.00798
15.2836	0.00801
15.2922	0.00796
15.3007	0.00808
15.3092	0.00802
15.3178	0.00811
15.3263	0.008
15.3348	0.00763
15.3434	0.00769
15.3519	0.00819
15.3604	0.00829
15.369	0.00777
15.3775	0.00762
15.386	0.00765
15.3946	0.00769
15.4031	0.00789
15.4116	0.00791
15.4202	0.0077
15.4287	0.00759
15.4372	0.00748
15.4458	0.00733
15.4543	0.00732
15.4628	0.00734
15.4714	0.00726
15.4799	0.00744
15.4884	0.0076
15.497	0.0073
15.5055	0.00736
15.514	0.0076
15.5226	0.00744
15.5311	0.0074
15.5396	0.00753
15.5482	0.00755
15.5567	0.00739
15.5652	0.00743
15.5738	0.00741
15.5823	0.00725
15.5908	0.00724
15.5994	0.00726
15.6079	0.00734
15.6164	0.00725
15.625	0.0072
15.6335	0.00738
15.642	0.00734
15.6506	0.00724
15.6591	0.00714
15.6676	0.00724
15.6762	0.0072
15.6847	0.0072
15.6932	0.0072
15.7018	0.00692
15.7103	0.00706
15.7188	0.00743
15.7274	0.0075
15.7359	0.00743
15.7444	0.00704
15.753	0.00696
15.7615	0.00709
15.77	0.00696
15.7786	0.00714
15.7871	0.00725
15.7956	0.0073
15.8042	0.00727
15.8127	0.00708
15.8212	0.0071
15.8298	0.00676
15.8383	0.00666
15.8468	0.00701
15.8554	0.00716
15.8639	0.0072
15.8724	0.00711
15.881	0.0068
15.8895	0.00678
15.898	0.00688
15.9066	0.00683
15.9151	0.00675
15.9236	0.00663
15.9322	0.00666
15.9407	0.00684
15.9492	0.00702
15.9578	0.00694
15.9663	0.00659
15.9748	0.00657
15.9834	0.00686
15.9919	0.00688
16.0004	0.00667
16.009	0.00681
16.0175	0.00674
16.026	0.00674
16.0346	0.00674
16.0431	0.0065
16.0516	0.00652
16.0602	0.00653
16.0687	0.0065
16.0772	0.00651
16.0858	0.00631
16.0943	0.00639
16.1028	0.00643
16.1114	0.00628
16.1199	0.00648
16.1284	0.00645
16.137	0.00645
16.1455	0.00652
16.154	0.00622
16.1626	0.00606
16.1711	0.00627
16.1796	0.00642
16.1882	0.00623
16.1967	0.00605
16.2052	0.0061
16.2138	0.00618
16.2223	0.00626
16.2308	0.00628
16.2394	0.00643
16.2479	0.00641
16.2564	0.00606
16.265	0.0062
16.2735	0.00639
16.282	0.00642
16.2906	0.00629
16.2991	0.00615
16.3076	0.00603
16.3162	0.00599
16.3247	0.00595
16.3332	0.00604
16.3418	0.00619
16.3503	0.0061
16.3588	0.00599
16.3674	0.00583
16.3759	0.0058
16.3844	0.00605
16.393	0.00593
16.4015	0.00574
16.41	0.00591
16.4186	0.00591
16.4271	0.00597
16.4356	0.00595
16.4442	0.00574
16.4527	0.00572
16.4612	0.00583
16.4698	0.00579
16.4783	0.00592
16.4868	0.00587
16.4954	0.00554
16.5039	0.00557
16.5124	0.00574
16.521	0.00556
16.5295	0.0054
16.538	0.00578
16.5466	0.006
16.5551	0.00575
16.5636	0.00572
16.5722	0.00566
16.5807	0.00578
16.5892	0.00581
16.5978	0.00553
16.6063	0.0055
16.6148	0.00529
16.6234	0.00547
16.6319	0.0056
16.6404	0.00554
16.649	0.00552
16.6575	0.0053
16.666	0.00525
16.6746	0.00538
16.6831	0.00565
16.6916	0.00557
16.7002	0.00514
16.7087	0.0052
16.7172	0.00527
16.7258	0.00506
16.7343	0.00518
16.7428	0.0052
16.7514	0.00533
16.7599	0.0053
16.7684	0.00497
16.777	0.00492
16.7855	0.00528
16.794	0.00507
16.8026	0.00471
16.8111	0.00495
16.8196	0.00511
16.8282	0.00512
16.8367	0.00534
16.8452	0.00531
16.8538	0.00486
16.8623	0.00479
16.8708	0.00485
16.8794	0.0049
16.8879	0.00508
16.8964	0.00493
16.905	0.00516
16.9135	0.00524
16.922	0.00481
16.9306	0.00477
16.9391	0.00491
16.9476	0.00477
16.9562	0.00487
16.9647	0.00499
16.9732	0.00484
16.9818	0.00481
16.9903	0.00476
[truncated: 933 more rows]

## Sheet: H4
time (min)	light scattering data: detector voltage (V) detector 11 Normalized
-0.05659	7.08576e-05
-0.04806	0.000169527
-0.03953	0.000131596
-0.03099	6.15825e-05
-0.02246	3.29443e-05
-0.01393	5.3279e-05
-0.00539	0.000102079
0.00314	0.000104249
0.01167	-5.01901e-05
0.02021	-6.73469e-05
0.02874	4.08189e-05
0.03727	4.55656e-05
0.04581	8.80454e-05
0.05434	9.94e-05
0.06287	7.31905e-05
0.07141	0.000173176
0.07994	0.000135012
0.08847	7.24477e-05
0.09701	8.26084e-05
0.10554	4.31396e-05
0.11407	-2.36501e-05
0.12261	7.24084e-05
0.13114	7.21989e-05
0.13967	4.96728e-05
0.14821	0.000164308
0.15674	4.84749e-05
0.16527	1.13136e-05
0.17381	2.60583e-05
0.18234	3.22799e-05
0.19087	4.8651e-05
0.19941	4.86295e-05
0.20794	7.92995e-05
0.21647	0.0002419
0.22501	0.000385503
0.23354	0.000199736
0.24207	1.81135e-05
0.25061	-1.03659e-05
0.25914	1.50552e-05
0.26767	-1.18675e-05
0.27621	-6.02342e-05
0.28474	4.29126e-05
0.29327	6.60614e-05
0.30181	-2.31509e-05
0.31034	5.06251e-05
0.31887	5.06511e-05
0.32741	-2.23518e-05
0.33594	-1.55512e-05
0.34447	9.85021e-06
0.35301	0.000179989
0.36154	0.00020548
0.37007	8.41158e-05
0.37861	7.60467e-05
0.38714	6.17166e-05
0.39567	0.000107732
0.40421	0.000188259
0.41274	0.000146736
0.42127	0.000141511
0.42981	0.000102962
0.43834	3.11764e-05
0.44687	7.69208e-05
0.45541	0.000101385
0.46394	0.0001177
0.47247	0.000209535
0.48101	0.000213456
0.48954	0.000295519
0.49807	0.000510561
0.50661	0.000517442
0.51514	0.00039545
0.52367	0.000392978
0.53221	0.000219912
0.54074	0.00014883
0.54927	0.000356678
0.55781	0.000270542
0.56634	0.000220509
0.57487	0.000284778
0.58341	0.000199048
0.59194	0.000117148
0.60047	0.000124822
0.60901	0.000208111
0.61754	0.000442383
0.62607	0.000482346
0.63461	0.00041249
0.64314	0.000337896
0.65167	0.000298778
0.66021	0.000312535
0.66874	0.000404318
0.67727	0.000442711
0.68581	0.000379079
0.69434	0.000440009
0.70287	0.000550985
0.71141	0.000524765
0.71994	0.000437901
0.72847	0.000384433
0.73701	0.000435048
0.74554	0.000487417
0.75407	0.000399387
0.76261	0.000235071
0.77114	0.000191694
0.77967	0.000267143
0.78821	0.000535728
0.79674	0.000559692
0.80527	0.000373438
0.81381	0.000366842
0.82234	0.000427187
0.83087	0.000484337
0.83941	0.000376159
0.84794	0.000401758
0.85647	0.0004794
0.86501	0.000418941
0.87354	0.000433025
0.88207	0.000436892
0.89061	0.000283873
0.89914	0.000336434
0.90767	0.000308781
0.91621	0.000200465
0.92474	0.000330882
0.93327	0.000280608
0.9418	0.000246281
0.95034	0.000240489
0.95887	0.000217852
0.9674	0.000382901
0.97594	0.000502454
0.98447	0.000358269
0.993	0.000289236
1.00154	0.000232731
1.01007	0.000331937
1.0186	0.000408516
1.02714	0.000419274
1.03567	0.00039399
1.0442	0.000312528
1.05274	0.000332768
1.06127	0.000272848
1.0698	0.000223745
1.07834	0.000355227
1.08687	0.000282913
1.0954	0.000283355
1.10394	0.000349681
1.11247	0.000254682
1.121	0.000308786
1.12954	0.000249631
1.13807	0.0002717
1.1466	0.000489145
1.15514	0.000449841
1.16367	0.000371664
1.1722	0.000443131
1.18074	0.000477667
1.18927	0.000340275
1.1978	0.000295071
1.20634	0.00030444
1.21487	0.000261363
1.2234	0.00024943
1.23194	0.00030752
1.24047	0.000342391
1.249	0.0003544
1.25754	0.000278024
1.26607	0.000185083
1.2746	0.000219759
1.28314	0.000297677
1.29167	0.000355354
1.3002	0.000300258
1.30874	0.000342446
1.31727	0.000341471
1.3258	0.000204433
1.33434	0.000230518
1.34287	0.000214213
1.3514	0.000193949
1.35994	0.00021079
1.36847	0.000197873
1.377	0.00023167
1.38554	0.000252349
1.39407	0.000217727
1.4026	0.000249956
1.41114	0.000366133
1.41967	0.000316264
1.4282	0.000287281
1.43674	0.000320517
1.44527	0.000320486
1.4538	0.000335619
1.46234	0.000227207
1.47087	0.000338975
1.4794	0.000304622
1.48794	0.000129786
1.49647	0.000184183
1.505	0.00018077
1.51354	0.000199793
1.52207	0.000352581
1.5306	0.000319614
1.53914	0.000203983
1.54767	0.000301949
1.5562	0.000278302
1.56474	0.000204188
1.57327	0.000190943
1.5818	0.000141649
1.59034	0.000138218
1.59887	0.000256131
1.6074	0.000301584
1.61594	0.000211533
1.62447	0.00021407
1.633	0.000307854
1.64154	0.000343854
1.65007	0.000296873
1.6586	0.000242874
1.66714	0.000327696
1.67567	0.000323515
1.6842	0.000311031
1.69274	0.0003506
1.70127	0.000255686
1.7098	0.000299447
1.71834	0.000332388
1.72687	0.000290532
1.7354	0.000253547
1.74394	0.000233387
1.75247	0.000256401
1.761	0.000223804
1.76954	0.00027228
1.77807	0.000276185
1.7866	0.000240687
1.79514	0.000280345
1.80367	0.000311684
1.8122	0.000350791
1.82074	0.000424901
1.82927	0.00040336
1.8378	0.000364513
1.84634	0.000396229
1.85487	0.000318294
1.8634	0.000189139
1.87194	0.000173852
1.88047	0.000140453
1.889	0.000126488
1.89754	0.000220274
1.90607	0.000408715
1.9146	0.000355614
1.92314	0.000324678
1.93167	0.000461345
1.9402	0.00038589
1.94874	0.000356985
1.95727	0.00031692
1.9658	0.000260163
1.97434	0.000199333
1.98287	0.000197583
1.9914	0.000255929
1.99994	0.000262806
2.00847	0.000322045
2.017	0.000404805
2.02554	0.0003315
2.03407	0.000203176
2.0426	0.000255799
2.05114	0.000342918
2.05967	0.000334688
2.0682	0.000363559
2.07674	0.000291045
2.08527	0.000269952
2.0938	0.000357033
2.10234	0.00022915
2.11087	0.000309385
2.1194	0.00047459
2.12794	0.000373686
2.13647	0.000405005
2.145	0.000380135
2.15354	0.000275217
2.16207	0.000274832
2.1706	0.000203081
2.17913	0.000180918
2.18767	0.000227929
2.1962	0.000309846
2.20473	0.000276218
2.21327	0.000241346
2.2218	0.000315575
2.23033	0.0002665
2.23887	0.000307838
2.2474	0.000295017
2.25593	0.000235717
2.26447	0.000197988
2.273	0.000107321
2.28153	0.000201274
2.29007	0.00018719
2.2986	0.000174244
2.30713	0.000319066
2.31567	0.00023195
2.3242	0.000148077
2.33273	0.000311361
2.34127	0.000338988
2.3498	0.00033881
2.35833	0.000353769
2.36687	0.000244299
2.3754	0.000170436
2.38393	0.000130875
2.39247	0.000137121
2.401	0.000104465
2.40953	0.000182623
2.41807	0.000282195
2.4266	0.000147032
2.43513	0.000169939
2.44367	0.00025444
2.4522	0.000254613
2.46073	0.00024536
2.46927	0.000299516
2.4778	0.000317083
2.48633	0.000216988
2.49487	0.0001068
2.5034	0.000212436
2.51193	0.000328335
2.52047	0.000287107
2.529	0.000190081
2.53753	0.000105389
2.54607	0.000103978
2.5546	0.000163982
2.56313	0.000180522
2.57167	0.000169597
2.5802	0.000203689
2.58873	0.000132694
2.59727	7.79917e-05
2.6058	0.000212982
2.61433	0.000292961
2.62287	0.000272095
2.6314	0.000285882
2.63993	0.000191262
2.64847	0.000142617
2.657	0.000195848
2.66553	0.000222439
2.67407	0.000185311
2.6826	0.000251322
2.69113	0.000285172
2.69967	0.000233348
2.7082	0.000162988
2.71673	0.000133566
2.72527	0.000256946
2.7338	0.000354086
2.74233	0.000484152
2.75087	0.000315445
2.7594	0.000194557
2.76793	0.000348414
2.77647	0.000371219
2.785	0.000235241
2.79353	0.000218539
2.80207	0.000265219
2.8106	0.000138174
2.81913	0.000156457
2.82767	0.000176311
2.8362	6.79703e-05
2.84473	0.000181644
2.85327	0.00031208
2.8618	0.000334561
2.87033	0.000407552
2.87887	0.000229198
2.8874	0
2.89593	1.70977e-05
2.90447	0.000319894
2.913	0.000303139
2.92153	0.000172423
2.93007	0.000170609
2.9386	0.000124083
2.94713	6.16992e-05
2.95567	9.78301e-05
2.9642	0.000234033
2.97273	0.000247518
2.98127	5.71665e-05
2.9898	7.60828e-05
2.99833	0.000233375
3.00687	0.000284689
3.0154	0.000347982
3.02393	0.000280826
3.03247	0.000147604
3.041	0.000198088
3.04953	0.000333969
3.05807	0.000369654
3.0666	0.000364661
3.07513	0.000270699
3.08367	0.000151033
3.0922	0.000100812
3.10073	0.000137931
3.10927	0.000183911
3.1178	0.000151382
3.12633	0.000208322
3.13487	0.000222082
3.1434	0.000295206
3.15193	0.000370843
3.16047	0.000233957
3.169	0.000156928
3.17753	0.000200021
3.18607	0.000229095
3.1946	0.000211068
3.20313	0.0002357
3.21167	0.000187042
3.2202	0.000139902
3.22873	0.000164999
3.23727	0.000172779
3.2458	0.000210168
3.25433	0.000243566
3.26287	0.000273941
3.2714	0.000374851
3.27993	0.000393062
3.28847	0.000182877
3.297	7.029e-05
3.30553	0.000183675
3.31407	0.000293828
3.3226	0.000283536
3.33113	0.000286397
3.33967	0.000281462
3.3482	0.000230734
3.35673	0.000208778
3.36527	0.000142605
3.3738	0.000137678
3.38233	0.000216872
3.39087	0.000218171
3.3994	0.000128724
3.40793	0.000117575
3.41647	6.89152e-05
3.425	4.67338e-05
3.43353	0.000202882
3.44206	0.000312525
3.4506	0.000228013
3.45913	0.000156999
3.46766	0.000137638
3.4762	0.000144387
3.48473	0.000150148
3.49326	0.000161375
3.5018	8.33291e-05
3.51033	8.38407e-05
3.51886	0.000172427
3.5274	0.00018651
3.53593	0.000298374
3.54446	0.000183936
3.553	0.000120566
3.56153	8.49305e-05
3.57006	5.37321e-05
3.5786	0.000197702
3.58713	0.000206767
3.59566	0.000269971
3.6042	0.000340008
3.61273	0.000256944
3.62126	0.000123527
3.6298	0.000108681
3.63833	0.000125007
3.64686	0.000159977
3.6554	0.00023674
3.66393	0.000284548
3.67246	0.00036215
3.681	0.000282791
3.68953	0.000207093
3.69806	0.000379233
3.7066	0.000330055
3.71513	0.000127687
3.72366	0.000140301
3.7322	0.000214431
3.74073	0.000208254
3.74926	0.000199887
3.7578	0.00025163
3.76633	0.000348114
3.77486	0.000278844
3.7834	0.000276401
3.79193	0.000387675
3.80046	0.000297204
3.809	0.000173353
3.81753	0.000173339
3.82606	0.000284451
3.8346	0.000246135
3.84313	0.000220734
3.85166	0.000247849
3.8602	0.000211901
3.86873	0.000188799
3.87726	0.000191548
3.8858	0.000157151
3.89433	0.000232797
3.90286	0.000268783
3.9114	0.000194998
3.91993	0.000114659
3.92846	0.00023415
3.937	0.00035083
3.94553	0.000332353
3.95406	0.000412008
3.9626	0.000388599
3.97113	0.000423518
3.97966	0.000370463
3.9882	0.000232331
3.99673	0.000240963
4.00526	0.00026734
4.0138	0.000292471
4.02233	0.000313594
4.03086	0.00036817
4.0394	0.000433024
4.04793	0.00035859
4.05646	0.000326981
4.065	0.000275603
4.07353	0.000329762
4.08206	0.00037811
4.0906	0.000391272
4.09913	0.000371424
4.10766	0.000155349
4.1162	0.000199126
4.12473	0.000325804
4.13326	0.000304111
4.1418	0.000340322
4.15033	0.000430462
4.15886	0.000354736
4.1674	0.000293069
4.17593	0.000280813
4.18446	0.000293181
4.193	0.000276735
4.20153	0.000339144
4.21006	0.000397709
4.2186	0.000349541
4.22713	0.000295098
4.23566	0.000263231
4.2442	0.000264648
4.25273	0.000237372
4.26126	0.000352898
4.2698	0.000530204
4.27833	0.000440781
4.28686	0.000350712
4.2954	0.000320706
4.30393	0.000323056
4.31246	0.000383858
4.321	0.000426512
4.32953	0.00044077
4.33806	0.000518209
4.3466	0.000554653
4.35513	0.000512167
4.36366	0.000474032
4.3722	0.00049516
4.38073	0.00050148
4.38926	0.000411731
4.3978	0.000424133
4.40633	0.000552226
4.41486	0.00063184
4.4234	0.000601999
4.43193	0.000477619
4.44046	0.000481834
4.449	0.000557003
4.45753	0.000633754
4.46606	0.000659522
4.4746	0.000618544
4.48313	0.000506963
4.49166	0.000474277
4.5002	0.000491399
4.50873	0.000504836
4.51726	0.000483926
4.5258	0.000498846
4.53433	0.000558782
4.54286	0.000548337
4.5514	0.000520699
4.55993	0.00047618
4.56846	0.000552672
4.577	0.000771184
4.58553	0.000778213
4.59406	0.000604318
4.6026	0.000509454
4.61113	0.000446792
4.61966	0.000444955
4.6282	0.000542613
4.63673	0.000776367
4.64526	0.000915027
4.6538	0.000845865
4.66233	0.000755149
4.67086	0.000693751
4.67939	0.000660523
4.68793	0.000628433
4.69646	0.000700376
4.70499	0.000711027
4.71353	0.000742388
4.72206	0.000802841
4.73059	0.000842493
4.73913	0.000955116
4.74766	0.000968997
4.75619	0.000906248
4.76473	0.000964723
4.77326	0.000898175
4.78179	0.000753477
4.79033	0.000711486
4.79886	0.000691104
4.80739	0.00081287
4.81593	0.000997252
4.82446	0.000973194
4.83299	0.000906033
4.84153	0.000911348
4.85006	0.00106
4.85859	0.000909745
4.86713	0.000869997
4.87566	0.000943264
4.88419	0.000967671
4.89273	0.000984268
4.90126	0.00103
4.90979	0.00104
4.91833	0.000992768
4.92686	0.00101
4.93539	0.000928617
4.94393	0.000810467
4.95246	0.000858798
4.96099	0.00101
4.96953	0.00102
4.97806	0.000890431
4.98659	0.000830155
4.99513	0.000787713
5.00366	0.000840198
5.01219	0.00102
5.02073	0.00101
5.02926	0.00088461
5.03779	0.00095655
5.04633	0.000882029
5.05486	0.000840206
5.06339	0.000924013
5.07193	0.00105
5.08046	0.000984339
5.08899	0.000863015
5.09753	0.00102
5.10606	0.00109
5.11459	0.00102
5.12313	0.00102
5.13166	0.0011
5.14019	0.00107
5.14873	0.00111
5.15726	0.00118
5.16579	0.00113
5.17433	0.00118
5.18286	0.00115
5.19139	0.00115
5.19993	0.00127
5.20846	0.00126
5.21699	0.00109
5.22553	0.00111
5.23406	0.00127
5.24259	0.0012
5.25113	0.0013
5.25966	0.00133
5.26819	0.00125
5.27673	0.00132
5.28526	0.00132
5.29379	0.00129
5.30233	0.00139
5.31086	0.00147
5.31939	0.00136
5.32793	0.0013
5.33646	0.00132
5.34499	0.00155
5.35353	0.00152
5.36206	0.00132
5.37059	0.00141
5.37913	0.00144
5.38766	0.00146
5.39619	0.00153
5.40473	0.00154
5.41326	0.00154
5.42179	0.00147
5.43033	0.00132
5.43886	0.0014
5.44739	0.0015
5.45593	0.00139
5.46446	0.00153
5.47299	0.00153
5.48153	0.00138
5.49006	0.00137
5.49859	0.00141
5.50713	0.00136
5.51566	0.00129
5.52419	0.0013
5.53273	0.00142
5.54126	0.00145
5.54979	0.00139
5.55833	0.00124
5.56686	0.00127
5.57539	0.00139
5.58393	0.00106
5.59246	0.0011
5.60099	0.00146
5.60953	0.00149
5.61806	0.00134
5.62659	0.00135
5.63513	0.0015
5.64366	0.00147
5.65219	0.00134
5.66073	0.0013
5.66926	0.00132
5.67779	0.00133
5.68633	0.00127
5.69486	0.00119
5.70339	0.00118
5.71193	0.00131
5.72046	0.00127
5.72899	0.00125
5.73753	0.00143
5.74606	0.00129
5.75459	0.00116
5.76313	0.00123
5.77166	0.00127
5.78019	0.00127
5.78873	0.00127
5.79726	0.00114
5.80579	0.00115
5.81433	0.00142
5.82286	0.00154
5.83139	0.00149
5.83993	0.00132
5.84846	0.00115
5.85699	0.00102
5.86553	0.00109
5.87406	0.00124
5.88259	0.00131
5.89113	0.00136
5.89966	0.00123
5.90819	0.0011
5.91672	0.00127
5.92526	0.00151
5.93379	0.0015
5.94232	0.00126
5.95086	0.00118
5.95939	0.00127
5.96792	0.00123
5.97646	0.00128
5.98499	0.00119
5.99352	0.00118
6.00206	0.00118
6.01059	0.00112
6.01912	0.00114
6.02766	0.00128
6.03619	0.00132
6.04472	0.00132
6.05326	0.0012
6.06179	0.000966507
6.07032	0.00101
6.07886	0.00123
6.08739	0.0012
6.09592	0.00117
6.10446	0.00112
6.11299	0.00122
6.12152	0.0012
6.13006	0.00105
6.13859	0.00111
6.14712	0.0012
6.15566	0.00127
6.16419	0.00107
6.17272	0.000931492
6.18126	0.00107
6.18979	0.00119
6.19832	0.000941169
6.20686	0.000906829
6.21539	0.000845546
6.22392	0.000924385
6.23246	0.00111
6.24099	0.00105
6.24952	0.00112
6.25806	0.00129
6.26659	0.00134
6.27512	0.00117
6.28366	0.00118
6.29219	0.000979433
6.30072	0.000859991
6.30926	0.000956656
6.31779	0.000986056
6.32632	0.000835445
6.33486	0.000794394
6.34339	0.000798961
6.35192	0.000807372
6.36046	0.00086677
6.36899	0.000876302
6.37752	0.000997431
6.38606	0.000955192
6.39459	0.000810307
6.40312	0.000923849
6.41166	0.000990286
6.42019	0.000771563
6.42872	0.000740333
6.43726	0.000797937
6.44579	0.000911245
6.45432	0.000908216
6.46286	0.000807515
6.47139	0.000713526
6.47992	0.00067474
6.48846	0.000804253
6.49699	0.000832835
6.50552	0.000859685
6.51406	0.000861142
6.52259	0.000788883
6.53112	0.00082368
6.53966	0.000915313
6.54819	0.000857225
6.55672	0.000831919
6.56526	0.000844287
6.57379	0.000764636
6.58232	0.000763351
6.59086	0.000801233
6.59939	0.000796906
6.60792	0.00087498
6.61646	0.00104
6.62499	0.000872063
6.63352	0.000730029
6.64206	0.000905284
6.65059	0.00101
6.65912	0.000840964
6.66766	0.000839743
6.67619	0.000897854
6.68472	0.000801698
6.69326	0.000771256
6.70179	0.000785761
6.71032	0.00085564
6.71886	0.00082823
6.72739	0.000671991
6.73592	0.000645686
6.74446	0.000713476
6.75299	0.000785064
6.76152	0.000731542
6.77006	0.000833404
6.77859	0.001
6.78712	0.000775823
6.79566	0.000588158
6.80419	0.000597416
6.81272	0.000721075
6.82126	0.000703207
6.82979	0.000697856
6.83832	0.000807486
6.84686	0.000973398
6.85539	0.000857648
6.86392	0.00071634
6.87246	0.000777358
6.88099	0.000785355
6.88952	0.000714877
6.89806	0.000826325
6.90659	0.000860728
6.91512	0.000797034
6.92366	0.000917622
6.93219	0.000820282
6.94072	0.000803845
6.94926	0.000934985
6.95779	0.000914049
6.96632	0.000648078
6.97486	0.000622683
6.98339	0.000737158
6.99192	0.000742052
7.00046	0.000808316
7.00899	0.00070108
7.01752	0.000616979
7.02606	0.00066467
7.03459	0.000768842
7.04312	0.000842464
7.05166	0.000730037
7.06019	0.00063215
7.06872	0.000633396
7.07726	0.000680717
7.08579	0.000645777
7.09432	0.000545349
7.10286	0.000518117
7.11139	0.000626254
7.11992	0.0006333
7.12846	0.000545894
7.13699	0.00053383
7.14552	0.000560502
7.15406	0.000639809
7.16259	0.000880118
7.17112	0.000720009
7.17965	0.000563758
7.18819	0.000639989
7.19672	0.000721871
7.20525	0.00070975
7.21379	0.000622444
7.22232	0.000642378
7.23085	0.000678515
7.23939	0.000615188
7.24792	0.000651522
7.25645	0.000709011
7.26499	0.000645631
7.27352	0.00060933
7.28205	0.000731166
7.29059	0.000760995
7.29912	0.00068667
7.30765	0.000707473
7.31619	0.000631342
7.32472	0.000617051
7.33325	0.00059368
7.34179	0.000629632
7.35032	0.000756202
7.35885	0.000492591
7.36739	0.000532925
7.37592	0.000588857
7.38445	0.00046679
7.39299	0.000489051
7.40152	0.00064669
7.41005	0.000812163
7.41859	0.000659991
7.42712	0.000490278
7.43565	0.000564348
7.44419	0.000711883
7.45272	0.000661559
7.46125	0.000587798
7.46979	0.000612641
7.47832	0.000640184
7.48685	0.000615781
7.49539	0.000614552
7.50392	0.000763944
7.51245	0.000779556
7.52099	0.000542432
7.52952	0.000525085
7.53805	0.000616848
7.54659	0.000521411
7.55512	0.000575281
7.56365	0.000584371
7.57219	0.000549057
7.58072	0.000543451
7.58925	0.000532188
7.59779	0.000601679
7.60632	0.00061585
7.61485	0.000676427
7.62339	0.000698955
7.63192	0.000635527
7.64045	0.000696472
7.64899	0.000759576
7.65752	0.000613849
7.66605	0.000627577
7.67459	0.000694638
7.68312	0.000597341
7.69165	0.000533362
7.70019	0.00039674
7.70872	0.00056101
7.71725	0.000659257
7.72579	0.000575355
7.73432	0.00056858
7.74285	0.00053507
7.75139	0.000608649
7.75992	0.000626097
7.76845	0.000743974
7.77699	0.000842071
7.78552	0.000836862
7.79405	0.000811723
7.80259	0.000677664
7.81112	0.000637993
7.81965	0.000613186
7.82819	0.000658765
7.83672	0.000653464
7.84525	0.000622272
7.85379	0.000503421
7.86232	0.000558328
7.87085	0.000583997
7.87939	0.000549726
7.88792	0.00058548
7.89645	0.000510825
7.90499	0.000605072
7.91352	0.000723628
7.92205	0.000608652
7.93059	0.000521236
7.93912	0.000453023
7.94765	0.000493013
7.95619	0.000572706
7.96472	0.0006334
7.97325	0.000544873
7.98179	0.000407087
7.99032	0.000542009
7.99885	0.000572477
8.00739	0.000563506
8.01592	0.00049587
8.02445	0.00046448
8.03299	0.000563215
8.04152	0.000591734
8.05005	0.000590871
8.05859	0.000587095
8.06712	0.000557629
8.07565	0.00053066
8.08419	0.000618338
8.09272	0.000510912
8.10125	0.000621121
8.10979	0.000791839
8.11832	0.000687841
8.12685	0.000664389
8.13539	0.000588951
8.14392	0.000550505
8.15245	0.00060031
8.16099	0.000547596
8.16952	0.000560445
8.17805	0.000590391
8.18659	0.000565047
8.19512	0.000569827
8.20365	0.000519768
8.21219	0.000538799
8.22072	0.00064564
8.22925	0.000704751
8.23779	0.000576643
8.24632	0.000598981
8.25485	0.000627037
8.26339	0.000512811
8.27192	0.000639528
8.28045	0.000800593
8.28899	0.000653135
8.29752	0.000587324
8.30605	0.000608519
8.31459	0.000708286
8.32312	0.000797155
8.33165	0.000734302
8.34019	0.000605328
8.34872	0.000504184
8.35725	0.000485307
8.36579	0.000608644
8.37432	0.000614855
8.38285	0.000694307
8.39139	0.000848626
8.39992	0.000650414
8.40845	0.000578836
8.41698	0.00069889
8.42552	0.000742369
8.43405	0.000670161
8.44258	0.000705818
8.45112	0.000726237
8.45965	0.00072072
8.46818	0.00062607
8.47672	0.000485222
8.48525	0.000622581
8.49378	0.000687871
8.50232	0.00058755
8.51085	0.000601811
8.51938	0.00061674
8.52792	0.000756016
8.53645	0.000864221
8.54498	0.00076569
8.55352	0.000605122
8.56205	0.000578814
8.57058	0.000609568
8.57912	0.000725008
8.58765	0.000892183
8.59618	0.000699261
8.60472	0.000708922
8.61325	0.000817143
8.62178	0.000633296
8.63032	0.000544781
8.63885	0.000578324
8.64738	0.000606099
8.65592	0.000624503
8.66445	0.000610393
8.67298	0.000624077
8.68152	0.000743303
8.69005	0.00077074
8.69858	0.000742248
8.70712	0.000831163
8.71565	0.000897661
8.72418	0.000793916
8.73272	0.000682276
8.74125	0.000610589
8.74978	0.000723735
8.75832	0.000800212
8.76685	0.000708967
8.77538	0.000712385
8.78392	0.000807739
8.79245	0.000824633
8.80098	0.000815992
8.80952	0.000894197
8.81805	0.000759841
8.82658	0.000674552
8.83512	0.000861676
8.84365	0.000865748
8.85218	0.000778235
8.86072	0.000822413
8.86925	0.000720206
8.87778	0.000847093
8.88632	0.000965116
8.89485	0.00085306
8.90338	0.000847338
8.91192	0.000959668
8.92045	0.00101
8.92898	0.000950596
8.93752	0.000895092
8.94605	0.000844569
8.95458	0.000776945
8.96312	0.000846997
8.97165	0.000956143
8.98018	0.000939814
8.98872	0.000906692
8.99725	0.000793212
9.00578	0.000890298
9.01432	0.00101
9.02285	0.00101
9.03138	0.00122
9.03992	0.00124
9.04845	0.00113
9.05698	0.00105
9.06552	0.000944189
9.07405	0.000952333
9.08258	0.001
9.09112	0.00104
9.09965	0.00106
9.10818	0.0011
9.11672	0.00105
9.12525	0.001
9.13378	0.00104
9.14232	0.00108
9.15085	0.00117
9.15938	0.00123
9.16792	0.00109
9.17645	0.000978565
9.18498	0.00108
9.19352	0.00139
9.20205	0.00143
9.21058	0.00126
9.21912	0.0013
9.22765	0.00138
9.23618	0.00134
9.24472	0.00133
9.25325	0.00149
9.26178	0.00142
9.27032	0.00133
9.27885	0.00141
9.28738	0.00142
9.29592	0.00138
9.30445	0.00136
9.31298	0.00131
9.32152	0.00136
9.33005	0.00149
9.33858	0.00162
9.34712	0.00164
9.35565	0.00165
9.36418	0.00167
9.37272	0.00176
9.38125	0.00171
9.38978	0.00164
9.39832	0.00165
9.40685	0.00172
9.41538	0.00183
9.42392	0.00191
9.43245	0.00206
9.44098	0.00208
9.44952	0.00192
9.45805	0.00192
9.46658	0.00201
9.47512	0.00212
9.48365	0.00206
9.49218	0.00206
9.50072	0.00217
9.50925	0.00227
9.51778	0.00225
9.52632	0.00243
9.53485	0.00269
9.54338	0.0026
9.55192	0.00256
9.56045	0.00269
9.56898	0.00278
9.57752	0.00286
9.58605	0.00272
9.59458	0.00277
9.60312	0.00307
9.61165	0.00315
9.62018	0.00316
9.62872	0.00318
9.63725	0.00328
9.64578	0.00362
9.65432	0.00352
9.66285	0.00345
9.67138	0.00348
9.67991	0.00359
9.68845	0.00375
9.69698	0.00382
9.70551	0.00382
9.71405	0.0038
9.72258	0.00389
9.73111	0.00394
9.73965	0.00394
9.74818	0.0042
9.75671	0.00431
9.76525	0.00412
9.77378	0.00415
9.78231	0.00416
9.79085	0.00437
9.79938	0.00444
9.80791	0.00437
9.81645	0.00446
9.82498	0.00458
9.83351	0.00471
9.84205	0.00473
9.85058	0.00476
9.85911	0.00474
9.86765	0.00475
9.87618	0.00472
9.88471	0.0048
9.89325	0.00482
9.90178	0.0048
9.91031	0.00485
9.91885	0.00489
9.92738	0.00497
9.93591	0.00499
9.94445	0.00488
9.95298	0.00494
9.96151	0.00503
9.97005	0.00494
9.97858	0.0049
9.98711	0.00499
9.99565	0.00509
10.0042	0.00502
10.0127	0.00502
10.0213	0.00508
10.0298	0.0051
10.0383	0.0051
10.0468	0.00512
10.0554	0.00517
10.0639	0.00507
10.0724	0.00498
10.081	0.00505
10.0895	0.00498
10.0981	0.00484
10.1066	0.00482
10.1151	0.00484
10.1236	0.00491
10.1322	0.00497
10.1407	0.00491
10.1493	0.00494
10.1578	0.00511
10.1663	0.00494
10.1748	0.00474
10.1834	0.00488
10.1919	0.00493
10.2005	0.00477
10.209	0.00482
10.2175	0.00492
10.2261	0.00491
10.2346	0.00488
10.2431	0.00508
10.2516	0.00525
10.2602	0.00547
10.2687	0.00567
10.2773	0.00585
10.2858	0.00619
10.2943	0.00663
10.3028	0.00715
10.3114	0.00797
10.3199	0.0087
10.3285	0.00966
10.337	0.0108
10.3455	0.01256
10.3541	0.01423
10.3626	0.01635
10.3711	0.01893
10.3796	0.02115
10.3882	0.02428
10.3967	0.0278
10.4053	0.03207
10.4138	0.03668
10.4223	0.04202
10.4308	0.04809
10.4394	0.05448
10.4479	0.06192
10.4565	0.06971
10.465	0.07853
10.4735	0.08865
10.482	0.09958
10.4906	0.11144
10.4991	0.12479
10.5076	0.13882
10.5162	0.15425
10.5247	0.17114
10.5333	0.18942
10.5418	0.20848
10.5503	0.22921
10.5588	0.25109
10.5674	0.27456
10.5759	0.29897
10.5845	0.32482
10.593	0.35095
10.6015	0.37816
10.61	0.40574
10.6186	0.43392
10.6271	0.46234
10.6357	0.49117
10.6442	0.52012
10.6527	0.5485
10.6613	0.57642
10.6698	0.60521
10.6783	0.63237
10.6868	0.65876
10.6954	0.68468
10.7039	0.71041
10.7125	0.73472
10.721	0.75771
10.7295	0.78043
10.738	0.80122
10.7466	0.82162
10.7551	0.84094
10.7637	0.85978
10.7722	0.87608
10.7807	0.89274
10.7892	0.90776
10.7978	0.92034
10.8063	0.93239
10.8148	0.94341
10.8234	0.95361
10.8319	0.96253
10.8405	0.96979
10.849	0.97638
10.8575	0.9813
10.866	0.9861
10.8746	0.99026
10.8831	0.99356
10.8917	0.99567
10.9002	0.99776
10.9087	0.99868
10.9172	0.99912
10.9258	0.99972
10.9343	1
10.9428	0.99952
10.9514	0.99844
10.9599	0.99768
10.9684	0.99775
10.977	0.99641
10.9855	0.99473
10.994	0.99339
11.0026	0.99109
11.0111	0.98892
11.0196	0.98687
11.0282	0.98492
11.0367	0.98237
11.0452	0.97953
11.0538	0.9765
11.0623	0.97351
11.0708	0.97042
11.0794	0.9669
11.0879	0.96332
11.0964	0.95951
11.105	0.95571
11.1135	0.95149
11.122	0.94731
11.1306	0.94273
11.1391	0.93863
11.1476	0.93336
11.1562	0.92835
11.1647	0.9232
11.1732	0.9178
11.1818	0.91226
11.1903	0.90721
11.1988	0.9005
11.2074	0.89421
11.2159	0.88785
11.2244	0.88164
11.233	0.87414
11.2415	0.86675
11.25	0.85962
11.2586	0.85216
11.2671	0.8446
11.2756	0.83644
11.2842	0.82812
11.2927	0.82
11.3012	0.81205
11.3098	0.80411
11.3183	0.79503
11.3268	0.7862
11.3354	0.77726
11.3439	0.76857
11.3524	0.76052
11.361	0.75199
11.3695	0.74369
11.378	0.73562
11.3866	0.72716
11.3951	0.71825
11.4036	0.71006
11.4122	0.70205
11.4207	0.69386
11.4292	0.68603
11.4378	0.67798
11.4463	0.67033
11.4548	0.663
11.4634	0.65562
11.4719	0.64791
11.4804	0.64114
11.489	0.63447
11.4975	0.62725
11.506	0.62017
11.5146	0.61427
11.5231	0.60822
11.5316	0.60214
11.5402	0.59555
11.5487	0.59017
11.5572	0.58449
11.5658	0.57877
11.5743	0.57299
11.5828	0.56788
11.5914	0.56256
11.5999	0.55799
11.6084	0.5527
11.617	0.5479
11.6255	0.54314
11.634	0.53807
11.6426	0.53305
11.6511	0.52936
11.6596	0.52521
11.6682	0.52068
11.6767	0.51672
11.6852	0.51301
11.6938	0.50856
11.7023	0.5043
11.7108	0.50114
11.7194	0.49746
11.7279	0.49334
11.7364	0.48959
11.745	0.48613
11.7535	0.48279
11.762	0.47982
11.7706	0.47594
11.7791	0.47252
11.7876	0.4691
11.7962	0.46532
11.8047	0.46234
11.8132	0.45907
11.8218	0.45569
11.8303	0.45252
11.8388	0.44926
11.8474	0.44665
11.8559	0.44352
11.8644	0.44052
11.873	0.43741
11.8815	0.43456
11.89	0.43153
11.8986	0.42832
11.9071	0.42547
11.9156	0.42243
11.9242	0.4197
11.9327	0.41723
11.9412	0.414
11.9498	0.41117
11.9583	0.40811
11.9668	0.40522
11.9754	0.40295
11.9839	0.40038
11.9924	0.39722
12.001	0.3943
12.0095	0.39147
12.018	0.38858
12.0266	0.38587
12.0351	0.38337
12.0436	0.38054
12.0522	0.37821
12.0607	0.37533
12.0692	0.3721
12.0778	0.36899
12.0863	0.3667
12.0948	0.36366
12.1034	0.36093
12.1119	0.35839
12.1204	0.356
12.129	0.3537
12.1375	0.35047
12.146	0.34742
12.1546	0.34483
12.1631	0.34219
12.1716	0.33937
12.1802	0.33657
12.1887	0.33391
12.1972	0.3312
12.2058	0.32869
12.2143	0.32632
12.2228	0.32345
12.2314	0.32124
12.2399	0.31858
12.2484	0.31561
12.257	0.31337
12.2655	0.31054
12.274	0.30767
12.2826	0.30517
12.2911	0.30244
12.2996	0.30008
12.3082	0.29697
12.3167	0.29444
12.3252	0.29207
12.3338	0.28933
12.3423	0.2867
12.3508	0.28427
12.3594	0.28192
12.3679	0.27894
12.3764	0.27605
12.385	0.27377
12.3935	0.2713
12.402	0.26905
12.4106	0.26642
12.4191	0.2639
12.4276	0.2614
12.4362	0.25891
12.4447	0.25629
12.4532	0.25442
12.4618	0.25225
12.4703	0.2499
12.4788	0.24714
12.4874	0.24465
12.4959	0.24223
12.5044	0.23978
12.513	0.23727
12.5215	0.23521
12.53	0.23275
12.5386	0.23061
12.5471	0.22826
12.5556	0.22652
12.5642	0.2242
12.5727	0.2216
12.5812	0.21976
12.5898	0.21769
12.5983	0.21493
12.6068	0.21294
12.6154	0.21075
12.6239	0.20904
12.6324	0.20675
12.641	0.20474
12.6495	0.20268
12.658	0.20071
12.6666	0.19853
12.6751	0.19649
12.6836	0.19415
12.6922	0.19233
12.7007	0.19049
12.7092	0.18879
12.7178	0.18658
12.7263	0.18467
12.7348	0.18253
12.7434	0.18092
12.7519	0.17973
12.7604	0.17742
12.769	0.17548
12.7775	0.17365
12.786	0.17201
12.7946	0.16992
12.8031	0.16817
12.8116	0.16664
12.8202	0.16495
12.8287	0.16319
12.8372	0.16142
12.8458	0.1598
12.8543	0.15808
12.8628	0.15646
12.8714	0.15489
12.8799	0.15351
12.8884	0.15193
12.897	0.15028
12.9055	0.1486
12.914	0.14716
12.9226	0.14594
12.9311	0.14426
12.9396	0.14266
12.9482	0.1411
12.9567	0.13957
12.9652	0.13863
12.9738	0.13712
12.9823	0.13537
12.9908	0.13403
12.9994	0.13278
13.0079	0.13141
13.0164	0.13007
13.025	0.12858
13.0335	0.1276
13.042	0.12642
13.0506	0.12528
13.0591	0.12375
13.0676	0.12242
13.0762	0.12124
13.0847	0.11981
13.0932	0.1184
13.1018	0.11762
13.1103	0.11693
13.1188	0.11563
13.1274	0.11397
13.1359	0.11273
13.1444	0.11155
13.153	0.11084
13.1615	0.10962
13.17	0.10833
13.1786	0.10735
13.1871	0.1062
13.1956	0.10512
13.2042	0.10428
13.2127	0.1033
13.2212	0.10246
13.2298	0.10124
13.2383	0.10032
13.2468	0.09925
13.2554	0.09833
13.2639	0.09756
13.2724	0.0965
13.281	0.09556
13.2895	0.09475
13.298	0.09352
13.3066	0.09251
13.3151	0.09194
13.3236	0.09122
13.3322	0.0901
13.3407	0.08917
13.3492	0.0882
13.3578	0.0872
13.3663	0.08631
13.3748	0.08599
13.3834	0.08526
13.3919	0.08442
13.4004	0.08354
13.409	0.08271
13.4175	0.08183
13.426	0.08111
13.4346	0.08032
13.4431	0.07935
13.4516	0.07875
13.4602	0.07825
13.4687	0.0779
13.4772	0.07686
13.4858	0.07605
13.4943	0.07529
13.5028	0.0746
13.5114	0.07391
13.5199	0.07324
13.5284	0.07278
13.537	0.0722
13.5455	0.07155
13.554	0.0709
13.5626	0.07011
13.5711	0.06949
13.5796	0.06893
13.5882	0.06823
13.5967	0.06771
13.6052	0.06717
13.6138	0.06662
13.6223	0.06583
13.6308	0.06521
13.6394	0.06482
13.6479	0.06438
13.6564	0.06395
13.665	0.06321
13.6735	0.06245
13.682	0.06192
13.6906	0.06143
13.6991	0.06101
13.7076	0.06064
13.7162	0.06031
13.7247	0.05953
13.7332	0.05904
13.7418	0.05849
13.7503	0.05807
13.7588	0.05744
13.7674	0.05701
13.7759	0.05662
13.7844	0.05616
13.793	0.05561
13.8015	0.05502
13.81	0.0547
13.8186	0.05428
13.8271	0.05366
13.8356	0.05329
13.8442	0.05307
13.8527	0.05261
13.8612	0.05213
13.8698	0.05167
13.8783	0.0512
13.8868	0.0507
13.8954	0.05043
13.9039	0.05022
13.9124	0.0497
13.921	0.04931
13.9295	0.04899
13.938	0.04852
13.9466	0.0483
13.9551	0.04816
13.9636	0.04781
13.9722	0.0472
13.9807	0.04681
13.9892	0.0463
13.9978	0.04584
14.0063	0.04569
14.0148	0.04556
14.0234	0.04514
14.0319	0.04477
14.0404	0.0444
14.049	0.04398
14.0575	0.0436
14.066	0.04345
14.0746	0.04305
14.0831	0.04263
14.0916	0.0423
14.1002	0.04209
14.1087	0.04172
14.1172	0.04149
14.1258	0.04135
14.1343	0.0411
14.1428	0.04076
14.1514	0.04047
14.1599	0.0402
14.1684	0.03985
14.177	0.03942
14.1855	0.03925
14.194	0.03931
14.2026	0.03897
14.2111	0.03851
14.2196	0.03816
14.2282	0.03805
14.2367	0.0378
14.2452	0.03762
14.2538	0.03758
14.2623	0.03737
14.2708	0.03693
14.2794	0.03656
14.2879	0.03643
14.2964	0.03622
14.305	0.03595
14.3135	0.03576
14.322	0.03564
14.3306	0.03519
14.3391	0.035
14.3476	0.03493
14.3562	0.03481
14.3647	0.03456
14.3732	0.03402
14.3818	0.0337
14.3903	0.03353
14.3988	0.0334
14.4074	0.03332
14.4159	0.03328
14.4244	0.03301
14.433	0.03292
14.4415	0.03281
14.45	0.03262
14.4586	0.03248
14.4671	0.03221
14.4756	0.03194
14.4842	0.03176
14.4927	0.03164
14.5012	0.03154
14.5098	0.0312
14.5183	0.0312
14.5268	0.03114
14.5354	0.03079
14.5439	0.03052
14.5524	0.03032
14.561	0.03029
14.5695	0.0302
14.578	0.02996
14.5866	0.02997
14.5951	0.02971
14.6036	0.02941
14.6122	0.02932
14.6207	0.02938
14.6292	0.02925
14.6378	0.02893
14.6463	0.02881
14.6548	0.02884
14.6634	0.02861
14.6719	0.02848
14.6804	0.02823
14.689	0.02818
14.6975	0.0281
14.706	0.02778
14.7146	0.02752
14.7231	0.02748
14.7316	0.02758
14.7402	0.0273
14.7487	0.02708
14.7572	0.02697
14.7658	0.02687
14.7743	0.02685
14.7828	0.02672
14.7914	0.02656
14.7999	0.02648
14.8084	0.02633
14.817	0.02615
14.8255	0.02601
14.834	0.02586
14.8426	0.02572
14.8511	0.02579
14.8596	0.02573
14.8682	0.02534
14.8767	0.02529
14.8852	0.0253
14.8938	0.02519
14.9023	0.02532
14.9108	0.02514
14.9194	0.02497
14.9279	0.0248
14.9364	0.02466
14.945	0.02453
14.9535	0.02449
14.962	0.02451
14.9706	0.02445
14.9791	0.0241
14.9876	0.02399
14.9962	0.02386
15.0047	0.02372
15.0132	0.02369
15.0218	0.02361
15.0303	0.0235
15.0388	0.02354
15.0474	0.02341
15.0559	0.02315
15.0644	0.02311
15.073	0.02304
15.0815	0.02291
15.09	0.02271
15.0986	0.02278
15.1071	0.02272
15.1156	0.02253
15.1242	0.02248
15.1327	0.02235
15.1412	0.02232
15.1498	0.02228
15.1583	0.0222
15.1668	0.02226
15.1754	0.02208
15.1839	0.02178
15.1924	0.02169
15.201	0.02166
15.2095	0.02162
15.218	0.02152
15.2266	0.02134
15.2351	0.0214
15.2436	0.02139
15.2522	0.02108
15.2607	0.02105
15.2692	0.02109
15.2778	0.02095
15.2863	0.02106
15.2948	0.02095
15.3034	0.0206
15.3119	0.02046
15.3204	0.02039
15.329	0.02032
15.3375	0.02035
15.346	0.02041
15.3546	0.02047
15.3631	0.02017
15.3716	0.01995
15.3802	0.01984
15.3887	0.01987
15.3972	0.0201
15.4058	0.01997
15.4143	0.01964
15.4228	0.01945
15.4314	0.01947
15.4399	0.01959
15.4484	0.01945
15.457	0.0194
15.4655	0.01942
15.474	0.01929
15.4826	0.01916
15.4911	0.01914
15.4996	0.01912
15.5082	0.01907
15.5167	0.01894
15.5252	0.0189
15.5338	0.0189
15.5423	0.01876
15.5508	0.0186
15.5594	0.01858
15.5679	0.01847
15.5764	0.01834
15.585	0.01823
15.5935	0.01827
15.602	0.0183
15.6106	0.01831
15.6191	0.01825
15.6276	0.01816
15.6362	0.01803
15.6447	0.01795
15.6532	0.01783
15.6618	0.01771
15.6703	0.01757
15.6788	0.01741
15.6874	0.01758
15.6959	0.01765
15.7044	0.01741
15.713	0.01732
15.7215	0.01743
15.73	0.01742
15.7386	0.01732
15.7471	0.01727
15.7556	0.01711
15.7642	0.01702
15.7727	0.01704
15.7812	0.01691
15.7898	0.01692
15.7983	0.01711
15.8068	0.01683
15.8154	0.01661
15.8239	0.01654
15.8324	0.01671
15.841	0.01672
15.8495	0.01643
15.858	0.0163
15.8666	0.01637
15.8751	0.01636
15.8836	0.01637
15.8922	0.01629
15.9007	0.01613
15.9092	0.01605
15.9178	0.016
15.9263	0.01593
15.9348	0.01578
15.9434	0.01574
15.9519	0.01582
15.9604	0.01561
15.969	0.01573
15.9775	0.0157
15.986	0.01553
15.9946	0.01565
16.0031	0.01567
16.0116	0.01572
16.0202	0.01553
16.0287	0.01531
16.0372	0.01517
16.0458	0.0153
16.0543	0.01533
16.0628	0.01509
16.0714	0.01503
16.0799	0.01504
16.0884	0.01494
16.097	0.01489
16.1055	0.01484
16.114	0.01472
16.1226	0.01474
16.1311	0.01464
16.1396	0.01469
16.1482	0.01471
16.1567	0.01457
16.1652	0.01446
16.1738	0.01445
16.1823	0.01428
16.1908	0.01413
16.1994	0.01429
16.2079	0.01442
16.2164	0.01444
16.225	0.0144
16.2335	0.01413
16.242	0.014
16.2506	0.01412
16.2591	0.01409
16.2676	0.01401
16.2762	0.01393
16.2847	0.01401
16.2932	0.01393
16.3018	0.01385
16.3103	0.01388
16.3188	0.01373
16.3274	0.01372
16.3359	0.01358
16.3444	0.01357
16.353	0.01378
16.3615	0.01355
16.37	0.0133
16.3786	0.01331
16.3871	0.01344
16.3956	0.01358
16.4042	0.01338
16.4127	0.01317
16.4212	0.01317
16.4298	0.01324
16.4383	0.01318
16.4468	0.01302
16.4554	0.01301
16.4639	0.01311
16.4724	0.01301
16.481	0.0128
16.4895	0.01272
16.498	0.01269
16.5066	0.01268
16.5151	0.01279
16.5236	0.01268
16.5322	0.01266
16.5407	0.01279
16.5492	0.01267
16.5578	0.01269
16.5663	0.01271
16.5748	0.01253
16.5834	0.0124
16.5919	0.01236
16.6004	0.0125
16.609	0.01248
16.6175	0.01226
16.626	0.01217
16.6346	0.01228
16.6431	0.01231
16.6516	0.01218
16.6602	0.01214
16.6687	0.01208
16.6772	0.01191
16.6858	0.0119
16.6943	0.01201
16.7028	0.01196
16.7114	0.01205
16.7199	0.0121
16.7284	0.01173
16.737	0.01168
16.7455	0.01182
16.754	0.01169
16.7626	0.01157
16.7711	0.01161
16.7796	0.01166
16.7882	0.01159
16.7967	0.01148
16.8052	0.01152
16.8138	0.01154
16.8223	0.01151
16.8308	0.01135
16.8394	0.01127
16.8479	0.01129
16.8564	0.01133
16.865	0.01132
16.8735	0.01123
16.882	0.0112
16.8906	0.01117
16.8991	0.0111
16.9076	0.01106
16.9162	0.01107
16.9247	0.01099
16.9332	0.01092
16.9418	0.01101
16.9503	0.01092
16.9588	0.01078
16.9674	0.01073
16.9759	0.01073
16.9844	0.01078
16.993	0.01074
[truncated: 931 more rows]

## Sheet: H5
time (min)	light scattering data: detector voltage (V) detector 11 Normalized
-0.06033	0.000946128
-0.05179	0.00109
-0.04326	0.0011
-0.03473	0.00103
-0.02619	0.00125
-0.01766	0.00183
-0.00913	0.00148
-0.00059252	0.00112
0.00794	0.000970936
0.01647	0.000889077
0.02501	0.00103
0.03354	0.00118
0.04207	0.00115
0.05061	0.00122
0.05914	0.00161
0.06767	0.00156
0.07621	0.00098904
0.08474	0.00118
0.09327	0.00146
0.10181	0.00121
0.11034	0.000973558
0.11887	0.0011
0.12741	0.00142
0.13594	0.000770021
0.14447	0.000582327
0.15301	0.000753368
0.16154	0.000925016
0.17007	0.00092988
0.17861	0.00103
0.18714	0.00144
0.19567	0.0013
0.20421	0.000797576
0.21274	0.000790536
0.22127	0.00114
0.22981	0.00154
0.23834	0.00153
0.24687	0.0012
0.25541	0.00101
0.26394	0.00106
0.27247	0.00113
0.28101	0.000909005
0.28954	0.00101
0.29807	0.00123
0.30661	0.00128
0.31514	0.00126
0.32367	0.000721521
0.33221	0.000850786
0.34074	0.000676989
0.34927	0.000507789
0.35781	0.000783846
0.36634	0.000767363
0.37487	0.000942755
0.38341	0.00129
0.39194	0.00136
0.40047	0.00126
0.40901	0.00114
0.41754	0.00105
0.42607	0.000968251
0.43461	0.000605458
0.44314	0.000743313
0.45167	0.00132
0.46021	0.00121
0.46874	0.000906915
0.47727	0.00103
0.48581	0.00154
0.49434	0.00136
0.50287	0.00142
0.51141	0.00213
0.51994	0.00177
0.52847	0.00139
0.53701	0.00156
0.54554	0.00144
0.55407	0.00133
0.56261	0.00165
0.57114	0.00202
0.57967	0.00239
0.58821	0.00229
0.59674	0.00213
0.60527	0.00242
0.61381	0.00202
0.62234	0.00148
0.63087	0.00153
0.63941	0.00209
0.64794	0.00264
0.65647	0.00207
0.66501	0.00152
0.67354	0.00182
0.68207	0.00189
0.69061	0.00187
0.69914	0.00173
0.70767	0.00145
0.71621	0.0017
0.72474	0.00157
0.73327	0.00176
0.74181	0.00212
0.75034	0.00236
0.75887	0.00212
0.76741	0.00144
0.77594	0.00134
0.78447	0.00195
0.79301	0.00144
0.80154	0.00113
0.81007	0.00156
0.81861	0.0013
0.82714	0.00108
0.83567	0.000991955
0.84421	0.00113
0.85274	0.00101
0.86127	0.000917426
0.86981	0.00108
0.87834	0.00104
0.88687	0.00109
0.89541	0.00124
0.90394	0.00151
0.91247	0.00147
0.92101	0.00134
0.92954	0.00135
0.93807	0.0016
0.94661	0.00118
0.95514	0.000875969
0.96367	0.00118
0.97221	0.00127
0.98074	0.00132
0.98927	0.00127
0.99781	0.00127
1.00634	0.00131
1.01487	0.00112
1.02341	0.00121
1.03194	0.00128
1.04047	0.00153
1.04901	0.00192
1.05754	0.00154
1.06607	0.00143
1.07461	0.00154
1.08314	0.00142
1.09167	0.00138
1.10021	0.00155
1.10874	0.00144
1.11727	0.00169
1.12581	0.00196
1.13434	0.00189
1.14287	0.00175
1.15141	0.00149
1.15994	0.00137
1.16847	0.00121
1.17701	0.00149
1.18554	0.00143
1.19407	0.00116
1.20261	0.00143
1.21114	0.00107
1.21967	0.000776758
1.22821	0.000854516
1.23674	0.000816949
1.24527	0.000870952
1.2538	0.000791703
1.26234	0.000828965
1.27087	0.00106
1.2794	0.00121
1.28794	0.000817031
1.29647	0.00052962
1.305	0.000809695
1.31354	0.0008163
1.32207	0.0009379
1.3306	0.000991279
1.33914	0.00086346
1.34767	0.000850939
1.3562	0.00117
1.36474	0.00144
1.37327	0.00112
1.3818	0.00101
1.39034	0.000861225
1.39887	0.000710607
1.4074	0.0011
1.41594	0.00173
1.42447	0.00207
1.433	0.00174
1.44154	0.00104
1.45007	0.000711954
1.4586	0.000818317
1.46714	0.0007583
1.47567	0.00111
1.4842	0.00126
1.49274	0.00121
1.50127	0.00105
1.5098	0.00104
1.51834	0.00102
1.52687	0.001
1.5354	0.00136
1.54394	0.00138
1.55247	0.00131
1.561	0.00133
1.56954	0.00118
1.57807	0.00107
1.5866	0.00121
1.59514	0.00108
1.60367	0.00123
1.6122	0.00138
1.62074	0.000794265
1.62927	0.000937766
1.6378	0.00128
1.64634	0.00104
1.65487	0.000912358
1.6634	0.000875606
1.67194	0.00085815
1.68047	0.000642608
1.689	0.000702492
1.69754	0.00102
1.70607	0.00122
1.7146	0.00115
1.72314	0.000922946
1.73167	0.00114
1.7402	0.00135
1.74874	0.00128
1.75727	0.00127
1.7658	0.000922895
1.77434	0.000811095
1.78287	0.00105
1.7914	0.00101
1.79994	0.000980378
1.80847	0.00152
1.817	0.00161
1.82554	0.00116
1.83407	0.000958755
1.8426	0.000895605
1.85114	0.00141
1.85967	0.00131
1.8682	0.000748803
1.87674	0.000885597
1.88527	0.00112
1.8938	0.00128
1.90234	0.000919259
1.91087	0.000836888
1.9194	0.000954731
1.92794	0.000847879
1.93647	0.000950674
1.945	0.00132
1.95354	0.00137
1.96207	0.00132
1.9706	0.000993254
1.97914	0.000817961
1.98767	0.000984491
1.9962	0.000960753
2.00474	0.000718767
2.01327	0.000864133
2.0218	0.00118
2.03034	0.00138
2.03887	0.00141
2.0474	0.00115
2.05594	0.000793812
2.06447	0.000504665
2.073	0.000673307
2.08154	0.00090801
2.09007	0.000930737
2.0986	0.000777908
2.10714	0.000745991
2.11567	0.000999089
2.1242	0.00145
2.13274	0.000880387
2.14127	0.00044188
2.1498	0.000961046
2.15834	0.000870463
2.16687	0.000859999
2.1754	0.000952909
2.18394	0.000788188
2.19247	0.00123
2.201	0.00122
2.20954	0.00082637
2.21807	0.000790561
2.2266	0.00082719
2.23514	0.00081255
2.24367	0.00134
2.2522	0.00146
2.26074	0.000681459
2.26927	0.000827314
2.2778	0.000848258
2.28634	0.000562263
2.29487	0.000799654
2.3034	0.000935783
2.31194	0.00113
2.32047	0.0011
2.329	0.000926208
2.33754	0.000959339
2.34607	0.00107
2.3546	0.000995975
2.36314	0.00082441
2.37167	0.0011
2.3802	0.00138
2.38874	0.00124
2.39727	0.00086428
2.4058	0.000933214
2.41434	0.00124
2.42287	0.00132
2.4314	0.00137
2.43994	0.00142
2.44847	0.00101
2.457	0.00080309
2.46554	0.000857072
2.47407	0.00103
2.4826	0.00114
2.49114	0.000898352
2.49967	0.000892068
2.5082	0.00125
2.51674	0.000856076
2.52527	0.000746157
2.5338	0.000920524
2.54234	0.000589852
2.55087	0.000609265
2.5594	0.000930477
2.56794	0.00104
2.57647	0.001
2.585	0.00099574
2.59354	0.000701392
2.60207	0.000447509
2.6106	0.000746822
2.61914	0.000833958
2.62767	0.000726892
2.6362	0.00102
2.64474	0.00124
2.65327	0.00119
2.6618	0.000903873
2.67034	0.000554832
2.67887	0.000726313
2.6874	0.00106
2.69594	0.00104
2.70447	0.00083384
2.713	0.000855175
2.72154	0.000882117
2.73007	0.000669174
2.7386	0.000685067
2.74714	0.000586933
2.75567	0.000741672
2.7642	0.000851169
2.77274	0.000731156
2.78127	0.000534474
2.7898	0.000518814
2.79834	0.000738382
2.80687	0.000790781
2.8154	0.00098622
2.82394	0.000945244
2.83247	0.000733109
2.841	0.000776205
2.84954	0.00106
2.85807	0.000556212
2.8666	0.000430972
2.87514	0.000789345
2.88367	0.000565245
2.8922	0.000621745
2.90074	0.000719704
2.90927	0.000651327
2.9178	0.000647701
2.92633	0.000804409
2.93487	0.00101
2.9434	0.000768969
2.95193	0.000484772
2.96047	0.000708474
2.969	0.000856169
2.97753	0.00101
2.98607	0.00122
2.9946	0.000903509
3.00313	0.000506046
3.01167	0.00055435
3.0202	0.000651257
3.02873	0.000753564
3.03727	0.00102
3.0458	0.000689296
3.05433	0.000286605
3.06287	0.000616796
3.0714	0.000882544
3.07993	0.000603286
3.08847	0.000678642
3.097	0.000718268
3.10553	0.000449452
3.11407	0.000574916
3.1226	0.000703108
3.13113	0.000629886
3.13967	0.000353402
3.1482	0.000270164
3.15673	0.000963033
3.16527	0.00136
3.1738	0.000648523
3.18233	0.000567961
3.19087	0.000853652
3.1994	0.000817085
3.20793	0.00099202
3.21647	0.000840494
3.225	0.000534012
3.23353	0.000474522
3.24207	0.000504272
3.2506	0.000508951
3.25913	0.000819155
3.26767	0.000928952
3.2762	0.00114
3.28473	0.00108
3.29327	0.000633857
3.3018	0.00060333
3.31033	0.000978503
3.31887	0.00106
3.3274	0.000840281
3.33593	0.00085013
3.34447	0.000597483
3.353	0.000482262
3.36153	0.000638024
3.37007	0.000780148
3.3786	0.000793462
3.38713	0.000567271
3.39567	0.000725671
3.4042	0.000967544
3.41273	0.000756381
3.42127	0.000817302
3.4298	0.000878531
3.43833	0.000245269
3.44687	0.000249389
3.4554	0.000601458
3.46393	0.000559324
3.47247	0.000507768
3.481	0.000558641
3.48953	0.000663509
3.49807	0.000627046
3.5066	0.000872843
3.51513	0.00113
3.52367	0.00104
3.5322	0.000646514
3.54073	0.000569383
3.54927	0.000881587
3.5578	0.000871859
3.56633	0.000751303
3.57487	0.000673684
3.5834	0.000619946
3.59193	0.000673416
3.60047	0.000479574
3.609	0.000205839
3.61753	0.000397628
3.62607	0.000587292
3.6346	0.000777848
3.64313	0.00069133
3.65167	0.000535263
3.6602	0.00067651
3.66873	0.00056713
3.67727	0.000348971
3.6858	0.000443701
3.69433	0.000490668
3.70287	0.000583391
3.7114	0.000517436
3.71993	0.000572812
3.72847	0.000579846
3.737	0.000412317
3.74553	0.000543698
3.75407	0.000826782
3.7626	0.000716975
3.77113	0.000635626
3.77967	0.000718548
3.7882	0.000698526
3.79673	0.000665684
3.80527	0.000732111
3.8138	0.000696299
3.82233	0.00071719
3.83087	0.00083046
3.8394	0.000580622
3.84793	0.000671699
3.85647	0.000791046
3.865	0.000709251
3.87353	0.000611246
3.88207	0.000656216
3.8906	0.000331231
3.89913	0.000141994
3.90767	0.000522879
3.9162	0.000523896
3.92473	0.000305725
3.93327	0.000409423
3.9418	0.000404814
3.95033	0.000330823
3.95887	0.000958991
3.9674	0.0011
3.97593	0.000695538
3.98447	0.000647038
3.993	0.000285654
4.00153	0.000345929
4.01007	0.000754347
4.0186	0.000596372
4.02713	0.000554668
4.03567	0.000507838
4.0442	0.000161543
4.05273	0.000350304
4.06127	0.000641533
4.0698	0.000709969
4.07833	0.000389501
4.08687	0
4.0954	0.000369824
4.10393	0.000951879
4.11247	0.000942023
4.121	0.000651953
4.12953	0.000582883
4.13807	0.000663646
4.1466	0.000685466
4.15513	0.000607135
4.16367	0.000695685
4.1722	0.000637392
4.18073	0.000794567
4.18927	0.000590897
4.1978	0.000246079
4.20633	0.000365515
4.21487	0.00097946
4.2234	0.00123
4.23193	0.000769963
4.24047	0.000360989
4.249	0.000285762
4.25753	0.000675783
4.26607	0.000634451
4.2746	0.000420993
4.28313	0.000512708
4.29167	0.000534082
4.3002	0.000587342
4.30873	0.000673607
4.31727	0.000565728
4.3258	0.00048802
4.33433	0.00075681
4.34287	0.000813669
4.3514	0.000245665
4.35993	0.000367778
4.36847	0.000549909
4.377	0.000511576
4.38553	0.000547479
4.39407	0.000289668
4.4026	0.000555214
4.41113	0.000750339
4.41967	0.000473271
4.4282	0.000492691
4.43673	0.000801662
4.44527	0.000739029
4.4538	0.000713339
4.46233	0.000856186
4.47087	0.000647658
4.4794	0.000590546
4.48793	0.00065578
4.49647	0.000722362
4.505	0.0005848
4.51353	0.000284473
4.52207	0.000369756
4.5306	0.000554445
4.53913	0.000407856
4.54767	0.000240445
4.5562	0.000496246
4.56473	0.000753382
4.57326	0.000904603
4.5818	0.000689393
4.59033	0.000481727
4.59886	0.000455207
4.6074	0.000538701
4.61593	0.00118
4.62446	0.00141
4.633	0.00067982
4.64153	0.000887377
4.65006	0.00137
4.6586	0.00079007
4.66713	0.000930064
4.67566	0.000682185
4.6842	0.000302874
4.69273	0.000632445
4.70126	0.000994304
4.7098	0.000905829
4.71833	0.00101
4.72686	0.00139
4.7354	0.00112
4.74393	0.000513029
4.75246	0.000494032
4.761	0.000826011
4.76953	0.000886676
4.77806	0.000753331
4.7866	0.000780423
4.79513	0.00113
4.80366	0.000935555
4.8122	0.000775424
4.82073	0.000888846
4.82926	0.00109
4.8378	0.000898771
4.84633	0.000925922
4.85486	0.001
4.8634	0.000615593
4.87193	0.000591322
4.88046	0.000790834
4.889	0.00123
4.89753	0.00107
4.90606	0.000590331
4.9146	0.000892286
4.92313	0.00105
4.93166	0.000907926
4.9402	0.000561823
4.94873	0.000305707
4.95726	0.000635919
4.9658	0.00128
4.97433	0.00111
4.98286	0.00103
4.9914	0.00099233
4.99993	0.00103
5.00846	0.00138
5.017	0.000844443
5.02553	0.00060384
5.03406	0.000913914
5.0426	0.000734174
5.05113	0.000528532
5.05966	0.000898932
5.0682	0.000742539
5.07673	0.000849946
5.08526	0.00113
5.0938	0.000870396
5.10233	0.000914579
5.11086	0.00107
5.1194	0.00112
5.12793	0.00124
5.13646	0.00133
5.145	0.00129
5.15353	0.00124
5.16206	0.00149
5.1706	0.00154
5.17913	0.00108
5.18766	0.000899225
5.1962	0.00105
5.20473	0.00117
5.21326	0.00133
5.2218	0.00114
5.23033	0.00125
5.23886	0.00175
5.2474	0.00119
5.25593	0.00114
5.26446	0.00132
5.273	0.00169
5.28153	0.00151
5.29006	0.00139
5.2986	0.0016
5.30713	0.0012
5.31566	0.00102
5.3242	0.00136
5.33273	0.00151
5.34126	0.00148
5.3498	0.00165
5.35833	0.00151
5.36686	0.00151
5.3754	0.00159
5.38393	0.00166
5.39246	0.00213
5.401	0.00202
5.40953	0.00167
5.41806	0.00135
5.4266	0.00116
5.43513	0.00135
5.44366	0.00158
5.4522	0.00172
5.46073	0.00151
5.46926	0.00157
5.4778	0.00177
5.48633	0.00144
5.49486	0.00129
5.5034	0.00125
5.51193	0.00123
5.52046	0.00119
5.529	0.00107
5.53753	0.00133
5.54606	0.00166
5.5546	0.0017
5.56313	0.00175
5.57166	0.00181
5.5802	0.00175
5.58873	0.00176
5.59726	0.00174
5.6058	0.00154
5.61433	0.00155
5.62286	0.00143
5.6314	0.00108
5.63993	0.000904068
5.64846	0.00155
5.657	0.0017
5.66553	0.00144
5.67406	0.0014
5.6826	0.00135
5.69113	0.00145
5.69966	0.00114
5.7082	0.00104
5.71673	0.00117
5.72526	0.00136
5.7338	0.00154
5.74233	0.00164
5.75086	0.00179
5.7594	0.00155
5.76793	0.0011
5.77646	0.00128
5.785	0.0016
5.79353	0.00166
5.80206	0.00143
5.8106	0.00127
5.81913	0.00125
5.82766	0.00142
5.8362	0.0014
5.84473	0.00129
5.85326	0.00154
5.8618	0.00159
5.87033	0.0014
5.87886	0.00106
5.8874	0.00125
5.89593	0.00151
5.90446	0.00143
5.913	0.00163
5.92153	0.00153
5.93006	0.00149
5.9386	0.00163
5.94713	0.0017
5.95566	0.00159
5.9642	0.00117
5.97273	0.0011
5.98126	0.00134
5.9898	0.00114
5.99833	0.000995838
6.00686	0.0012
6.0154	0.00125
6.02393	0.00125
6.03246	0.00151
6.041	0.00157
6.04953	0.00143
6.05806	0.00139
6.0666	0.00121
6.07513	0.00088894
6.08366	0.000715184
6.0922	0.00109
6.10073	0.00118
6.10926	0.00108
6.1178	0.00131
6.12633	0.000990279
6.13486	0.000894196
6.1434	0.0011
6.15193	0.00108
6.16046	0.00106
6.169	0.00149
6.17753	0.00138
6.18606	0.00132
6.1946	0.00121
6.20313	0.000968635
6.21166	0.00135
6.2202	0.00153
6.22873	0.00167
6.23726	0.00161
6.24579	0.00117
6.25433	0.00133
6.26286	0.00133
6.27139	0.000936728
6.27993	0.00116
6.28846	0.00134
6.29699	0.00127
6.30553	0.00122
6.31406	0.0014
6.32259	0.00141
6.33113	0.00118
6.33966	0.00162
6.34819	0.00142
6.35673	0.00107
6.36526	0.000956462
6.37379	0.000992442
6.38233	0.00107
6.39086	0.00121
6.39939	0.00148
6.40793	0.00135
6.41646	0.000996807
6.42499	0.000892484
6.43353	0.00114
6.44206	0.00109
6.45059	0.00087842
6.45913	0.000679112
6.46766	0.000751757
6.47619	0.00111
6.48473	0.000925444
6.49326	0.000867019
6.50179	0.00101
6.51033	0.00105
6.51886	0.000901113
6.52739	0.000802596
6.53593	0.000550041
6.54446	0.00078879
6.55299	0.000901636
6.56153	0.000751
6.57006	0.00107
6.57859	0.00125
6.58713	0.000942463
6.59566	0.000953125
6.60419	0.00126
6.61273	0.00118
6.62126	0.000704693
6.62979	0.00068952
6.63833	0.00070517
6.64686	0.000540143
6.65539	0.000446896
6.66393	0.000627435
6.67246	0.00105
6.68099	0.000862147
6.68953	0.000571537
6.69806	0.000662238
6.70659	0.000663277
6.71513	0.000871971
6.72366	0.000919672
6.73219	0.00080062
6.74073	0.000826592
6.74926	0.000617104
6.75779	0.000615076
6.76633	0.000547503
6.77486	0.000423469
6.78339	0.000913327
6.79193	0.00070705
6.80046	0.000461128
6.80899	0.000541322
6.81753	0.000420488
6.82606	0.000562712
6.83459	0.000598456
6.84313	0.000498355
6.85166	0.000370106
6.86019	0.00058526
6.86873	0.0011
6.87726	0.000802782
6.88579	0.000509136
6.89433	0.000391406
6.90286	0.000754244
6.91139	0.00127
6.91993	0.000918334
6.92846	0.000567801
6.93699	0.000481946
6.94553	0.000634552
6.95406	0.000755291
6.96259	0.000508526
6.97113	0.000569274
6.97966	0.000947347
6.98819	0.000643066
6.99673	0.000607688
7.00526	0.00077493
7.01379	0.000615929
7.02233	0.000417083
7.03086	0.000224356
7.03939	0.000408654
7.04793	0.000692012
7.05646	0.000876775
7.06499	0.000737477
7.07353	0.000605731
7.08206	0.000984083
7.09059	0.000956752
7.09913	0.000757266
7.10766	0.00102
7.11619	0.000955066
7.12473	0.000668038
7.13326	0.000541222
7.14179	0.000644437
7.15033	0.00107
7.15886	0.000749475
7.16739	0.00039498
7.17593	0.000703203
7.18446	0.000923046
7.19299	0.000790086
7.20153	0.00090573
7.21006	0.000835298
7.21859	0.00061866
7.22713	0.000660328
7.23566	0.000791963
7.24419	0.00111
7.25273	0.00103
7.26126	0.000472607
7.26979	0.000809161
7.27833	0.0012
7.28686	0.000820669
7.29539	0.00084077
7.30393	0.000379262
7.31246	0.000563046
7.32099	0.000869343
7.32953	0.000690653
7.33806	0.00117
7.34659	0.00103
7.35513	0.00088794
7.36366	0.00119
7.37219	0.000988707
7.38073	0.000694982
7.38926	0.000813371
7.39779	0.00105
7.40633	0.000822617
7.41486	0.000732273
7.42339	0.00108
7.43193	0.0014
7.44046	0.00116
7.44899	0.000941162
7.45753	0.00102
7.46606	0.000799286
7.47459	0.000698181
7.48313	0.00081556
7.49166	0.000683072
7.50019	0.000462075
7.50873	0.000649898
7.51726	0.000818322
7.52579	0.000687286
7.53433	0.000948902
7.54286	0.00117
7.55139	0.000896748
7.55993	0.000953307
7.56846	0.000859362
7.57699	0.000460972
7.58553	0.000531595
7.59406	0.00109
7.60259	0.000664
7.61113	0.000291231
7.61966	0.000598429
7.62819	0.000615729
7.63673	0.000664313
7.64526	0.000713625
7.65379	0.000495736
7.66233	0.000539608
7.67086	0.000832857
7.67939	0.000720111
7.68793	0.000865058
7.69646	0.000656331
7.70499	0.000368333
7.71353	0.000719231
7.72206	0.00091557
7.73059	0.000971186
7.73913	0.00115
7.74766	0.00126
7.75619	0.00129
7.76473	0.00116
7.77326	0.000692299
7.78179	0.000680289
7.79033	0.00109
7.79886	0.00133
7.80739	0.0013
7.81593	0.000760583
7.82446	0.000783345
7.83299	0.00105
7.84153	0.000955607
7.85006	0.00153
7.85859	0.00131
7.86713	0.000681732
7.87566	0.000924156
7.88419	0.00109
7.89273	0.000852009
7.90126	0.000959372
7.90979	0.00126
7.91832	0.00115
7.92686	0.000944545
7.93539	0.000716835
7.94392	0.00082568
7.95246	0.00119
7.96099	0.0013
7.96952	0.00098684
7.97806	0.000663738
7.98659	0.000688499
7.99512	0.00121
8.00366	0.00138
8.01219	0.00114
8.02072	0.00104
8.02926	0.000944611
8.03779	0.00105
8.04632	0.00112
8.05486	0.000919093
8.06339	0.00089224
8.07192	0.000956859
8.08046	0.00106
8.08899	0.000908712
8.09752	0.000861177
8.10606	0.000986291
8.11459	0.00117
8.12312	0.00105
8.13166	0.000759944
8.14019	0.000973497
8.14872	0.00128
8.15726	0.00134
8.16579	0.000974489
8.17432	0.000658655
8.18286	0.000774579
8.19139	0.00139
8.19992	0.00143
8.20846	0.00103
8.21699	0.00122
8.22552	0.000990343
8.23406	0.000806258
8.24259	0.000954629
8.25112	0.00106
8.25966	0.000890249
8.26819	0.000890595
8.27672	0.000955724
8.28526	0.000808819
8.29379	0.00094329
8.30232	0.00076781
8.31086	0.000982759
8.31939	0.00123
8.32792	0.00101
8.33646	0.00109
8.34499	0.0013
8.35352	0.00143
8.36206	0.00103
8.37059	0.000984825
8.37912	0.00121
8.38766	0.000839593
8.39619	0.000681653
8.40472	0.00089977
8.41326	0.00101
8.42179	0.00122
8.43032	0.0015
8.43886	0.00111
8.44739	0.000819027
8.45592	0.000977135
8.46446	0.000916762
8.47299	0.000743778
8.48152	0.000913738
8.49006	0.00105
8.49859	0.000655768
8.50712	0.000814385
8.51566	0.00111
8.52419	0.000847527
8.53272	0.00112
8.54126	0.000983361
8.54979	0.00085753
8.55832	0.00113
8.56686	0.00123
8.57539	0.00178
8.58392	0.0016
8.59246	0.00132
8.60099	0.00118
8.60952	0.00116
8.61806	0.000958733
8.62659	0.000956213
8.63512	0.00143
8.64366	0.00181
8.65219	0.00145
8.66072	0.00119
8.66926	0.00171
8.67779	0.00164
8.68632	0.000707819
8.69486	0.000554891
8.70339	0.000831139
8.71192	0.000832509
8.72046	0.000894986
8.72899	0.00104
8.73752	0.000877295
8.74606	0.000994755
8.75459	0.00144
8.76312	0.00101
8.77166	0.00102
8.78019	0.00126
8.78872	0.00114
8.79726	0.00125
8.80579	0.00119
8.81432	0.00143
8.82286	0.00169
8.83139	0.00147
8.83992	0.00159
8.84846	0.00151
8.85699	0.00145
8.86552	0.00177
8.87406	0.00144
8.88259	0.00136
8.89112	0.00132
8.89966	0.00141
8.90819	0.00159
8.91672	0.00145
8.92526	0.00116
8.93379	0.00119
8.94232	0.00106
8.95086	0.000967946
8.95939	0.00112
8.96792	0.00128
8.97646	0.00123
8.98499	0.000956878
8.99352	0.00128
9.00206	0.00159
9.01059	0.0014
9.01912	0.00141
9.02766	0.00145
9.03619	0.00144
9.04472	0.0014
9.05326	0.00125
9.06179	0.00122
9.07032	0.00106
9.07886	0.00155
9.08739	0.00181
9.09592	0.00137
9.10446	0.0016
9.11299	0.00186
9.12152	0.00171
9.13006	0.00127
9.13859	0.00153
9.14712	0.00154
9.15566	0.00139
9.16419	0.00144
9.17272	0.00129
9.18126	0.0016
9.18979	0.00157
9.19832	0.00161
9.20686	0.00166
9.21539	0.0017
9.22392	0.00184
9.23246	0.00175
9.24099	0.00169
9.24952	0.0018
9.25806	0.00196
9.26659	0.00196
9.27512	0.00222
9.28366	0.00235
9.29219	0.00203
9.30072	0.00219
9.30926	0.00256
9.31779	0.00222
9.32632	0.00207
9.33486	0.00271
9.34339	0.00274
9.35192	0.00217
9.36046	0.00216
9.36899	0.00211
9.37752	0.0023
9.38606	0.00274
9.39459	0.0026
9.40312	0.00265
9.41166	0.00261
9.42019	0.00253
9.42872	0.00263
9.43726	0.00301
9.44579	0.00294
9.45432	0.00239
9.46286	0.00255
9.47139	0.00278
9.47992	0.00297
9.48846	0.00314
9.49699	0.00335
9.50552	0.00348
9.51406	0.00323
9.52259	0.00328
9.53112	0.00362
9.53966	0.00367
9.54819	0.00357
9.55672	0.00323
9.56526	0.00335
9.57379	0.00399
9.58232	0.00426
9.59085	0.0043
9.59939	0.00416
9.60792	0.00379
9.61645	0.00407
9.62499	0.0044
9.63352	0.00454
9.64205	0.00441
9.65059	0.00465
9.65912	0.00526
9.66765	0.00496
9.67619	0.00484
9.68472	0.00517
9.69325	0.00551
9.70179	0.00522
9.71032	0.00501
9.71885	0.0052
9.72739	0.00554
9.73592	0.0057
9.74445	0.00597
9.75299	0.00624
9.76152	0.00612
9.77005	0.00608
9.77859	0.00643
9.78712	0.0064
9.79565	0.00609
9.80419	0.00615
9.81272	0.00661
9.82125	0.00686
9.82979	0.0064
9.83832	0.00634
9.84685	0.00652
9.85539	0.00665
9.86392	0.00679
9.87245	0.00646
9.88099	0.00642
9.88952	0.00679
9.89805	0.00695
9.90659	0.00658
9.91512	0.00669
9.92365	0.00656
9.93219	0.0063
9.94072	0.00635
9.94925	0.00655
9.95779	0.0069
9.96632	0.00716
9.97485	0.00719
9.98339	0.00722
9.99192	0.00701
10.0005	0.00677
10.009	0.00674
10.0175	0.00704
10.026	0.00712
10.0346	0.00707
10.0431	0.00724
10.0517	0.00749
10.0602	0.0072
10.0687	0.00706
10.0772	0.00751
10.0858	0.00733
10.0943	0.00763
10.1029	0.00814
10.1114	0.00835
10.1199	0.00907
10.1285	0.0097
10.137	0.01043
10.1455	0.01039
10.154	0.01079
10.1626	0.01106
10.1711	0.01152
10.1797	0.01239
10.1882	0.01347
10.1967	0.01457
10.2052	0.01576
10.2138	0.0168
10.2223	0.01794
10.2309	0.02047
10.2394	0.02225
10.2479	0.02415
10.2564	0.02635
10.265	0.02891
10.2735	0.03109
10.282	0.03379
10.2906	0.03761
10.2991	0.042
10.3077	0.04572
10.3162	0.05033
10.3247	0.05685
10.3332	0.06061
10.3418	0.06641
10.3503	0.07148
10.3589	0.07821
10.3674	0.08575
10.3759	0.09334
10.3844	0.10122
10.393	0.10939
10.4015	0.11871
10.4101	0.12842
10.4186	0.1383
10.4271	0.14907
10.4357	0.15937
10.4442	0.17119
10.4527	0.18294
10.4612	0.1956
10.4698	0.20929
10.4783	0.223
10.4869	0.23708
10.4954	0.25129
10.5039	0.26648
10.5124	0.28157
10.521	0.29715
10.5295	0.31328
10.5381	0.32909
10.5466	0.34611
10.5551	0.36414
10.5637	0.38007
10.5722	0.3981
10.5807	0.41638
10.5892	0.4347
10.5978	0.45281
10.6063	0.47088
10.6149	0.48929
10.6234	0.50679
10.6319	0.52398
10.6404	0.54149
10.649	0.55933
10.6575	0.57771
10.6661	0.59614
10.6746	0.61377
10.6831	0.63119
10.6916	0.64788
10.7002	0.66528
10.7087	0.68233
10.7172	0.6981
10.7258	0.71478
10.7343	0.7303
10.7429	0.74627
10.7514	0.7608
10.7599	0.77463
10.7684	0.78875
10.777	0.80368
10.7855	0.81763
10.7941	0.83066
10.8026	0.843
10.8111	0.85429
10.8196	0.86591
10.8282	0.87914
10.8367	0.88955
10.8453	0.89983
10.8538	0.90963
10.8623	0.92044
10.8709	0.92798
10.8794	0.93602
10.8879	0.94315
10.8964	0.95081
10.905	0.9581
10.9135	0.96397
10.9221	0.96996
10.9306	0.97482
10.9391	0.97877
10.9476	0.98396
10.9562	0.98694
10.9647	0.9892
10.9733	0.99333
10.9818	0.9956
10.9903	0.99609
10.9988	0.99778
11.0074	1
11.0159	0.99995
11.0244	0.99927
11.033	0.99891
11.0415	0.99841
11.0501	0.99687
11.0586	0.99437
11.0671	0.99359
11.0756	0.99132
11.0842	0.98727
11.0927	0.98452
11.1013	0.98104
11.1098	0.97549
11.1183	0.97104
11.1268	0.96757
11.1354	0.96429
11.1439	0.95938
11.1524	0.95397
11.161	0.94859
11.1695	0.94296
11.1781	0.93743
11.1866	0.9328
11.1951	0.92494
11.2036	0.91668
11.2122	0.91249
11.2207	0.90534
11.2293	0.89563
11.2378	0.89056
11.2463	0.88314
11.2548	0.87598
11.2634	0.86809
11.2719	0.85924
11.2805	0.85129
11.289	0.84416
11.2975	0.83674
11.3061	0.83079
11.3146	0.82012
11.3231	0.81272
11.3316	0.80466
11.3402	0.79724
11.3487	0.78876
11.3573	0.77972
11.3658	0.77289
11.3743	0.76344
11.3828	0.75535
11.3914	0.74771
11.3999	0.73985
11.4085	0.73184
11.417	0.72355
11.4255	0.71643
11.434	0.7076
11.4426	0.70106
11.4511	0.6924
11.4596	0.68397
11.4682	0.67564
11.4767	0.66722
11.4853	0.66093
11.4938	0.65246
11.5023	0.64607
11.5108	0.63991
11.5194	0.63239
11.5279	0.62433
11.5365	0.61741
11.545	0.61108
11.5535	0.60323
11.562	0.59629
11.5706	0.59087
11.5791	0.58327
11.5877	0.57648
11.5962	0.57006
11.6047	0.56388
11.6133	0.55709
11.6218	0.55258
11.6303	0.54627
11.6388	0.53949
11.6474	0.53431
11.6559	0.52888
11.6645	0.5238
11.673	0.51834
11.6815	0.51194
11.69	0.50659
11.6986	0.50231
11.7071	0.49544
11.7157	0.48958
11.7242	0.48574
11.7327	0.48098
11.7413	0.4757
11.7498	0.47079
11.7583	0.46586
11.7668	0.45998
11.7754	0.45449
11.7839	0.45001
11.7925	0.44592
11.801	0.44143
11.8095	0.43764
11.818	0.43169
11.8266	0.42869
11.8351	0.42534
11.8437	0.42043
11.8522	0.41577
11.8607	0.4123
11.8692	0.40813
11.8778	0.40336
11.8863	0.3994
11.8948	0.39565
11.9034	0.39212
11.9119	0.3885
11.9205	0.38407
11.929	0.38092
11.9375	0.3765
11.946	0.37257
11.9546	0.36972
11.9631	0.36549
11.9717	0.36322
11.9802	0.35921
11.9887	0.35425
11.9972	0.35068
12.0058	0.34752
12.0143	0.34473
12.0229	0.34013
12.0314	0.33638
12.0399	0.33413
12.0485	0.33058
12.057	0.32636
12.0655	0.32429
12.074	0.32057
12.0826	0.31721
12.0911	0.31452
12.0997	0.30983
12.1082	0.30642
12.1167	0.30337
12.1252	0.29968
12.1338	0.29694
12.1423	0.29454
12.1509	0.29248
12.1594	0.28766
12.1679	0.28383
12.1765	0.28068
12.185	0.27749
12.1935	0.27546
12.202	0.27192
12.2106	0.27042
12.2191	0.26766
12.2277	0.26311
12.2362	0.2598
12.2447	0.25814
12.2532	0.25424
12.2618	0.25122
12.2703	0.24847
12.2789	0.24571
12.2874	0.24311
12.2959	0.24058
12.3044	0.23684
12.313	0.23497
12.3215	0.23274
12.33	0.23069
12.3386	0.22799
12.3471	0.22508
12.3557	0.22237
12.3642	0.21865
12.3727	0.21646
12.3812	0.21477
12.3898	0.21148
12.3983	0.21004
12.4069	0.20699
12.4154	0.20422
12.4239	0.20245
12.4324	0.19997
12.441	0.19656
12.4495	0.1947
12.4581	0.19248
12.4666	0.19027
12.4751	0.18835
12.4837	0.18577
12.4922	0.18347
12.5007	0.18228
12.5092	0.17926
12.5178	0.17792
12.5263	0.17528
12.5349	0.17302
12.5434	0.17148
12.5519	0.16851
12.5604	0.16666
12.569	0.16522
12.5775	0.16274
12.5861	0.16008
12.5946	0.15888
12.6031	0.15737
12.6116	0.15526
12.6202	0.1542
12.6287	0.15206
12.6372	0.15083
12.6458	0.14978
12.6543	0.14817
12.6629	0.14589
12.6714	0.14394
12.6799	0.14139
12.6884	0.14013
12.697	0.13823
12.7055	0.13649
12.7141	0.13525
12.7226	0.13325
12.7311	0.13171
12.7396	0.13117
12.7482	0.12945
12.7567	0.12844
12.7652	0.12677
12.7738	0.12525
12.7823	0.12422
12.7909	0.12294
12.7994	0.12156
12.8079	0.12112
12.8164	0.11965
12.825	0.1179
12.8335	0.11643
12.8421	0.11496
12.8506	0.11366
12.8591	0.11235
12.8676	0.11184
12.8762	0.11073
12.8847	0.10901
12.8933	0.10801
12.9018	0.10668
12.9103	0.10624
12.9189	0.10593
12.9274	0.10486
12.9359	0.10401
12.9444	0.102
12.953	0.10027
12.9615	0.09937
12.9701	0.098
12.9786	0.09733
12.9871	0.09717
12.9956	0.09595
13.0042	0.09486
13.0127	0.09426
13.0213	0.09312
13.0298	0.09221
13.0383	0.09154
13.0468	0.09002
13.0554	0.08897
13.0639	0.08742
13.0724	0.08735
13.081	0.08699
13.0895	0.08604
13.0981	0.08508
13.1066	0.08437
13.1151	0.08385
13.1236	0.08299
13.1322	0.08234
13.1407	0.08182
13.1493	0.0815
13.1578	0.08069
13.1663	0.08012
13.1748	0.07973
13.1834	0.07811
13.1919	0.07735
13.2005	0.07789
13.209	0.0767
13.2175	0.07548
13.2261	0.07559
13.2346	0.07494
13.2431	0.07404
13.2516	0.07381
13.2602	0.07306
13.2687	0.07144
13.2773	0.07138
13.2858	0.07125
13.2943	0.06969
13.3028	0.06907
13.3114	0.0692
13.3199	0.06828
13.3285	0.06769
13.337	0.06746
13.3455	0.06699
13.3541	0.06568
13.3626	0.06531
13.3711	0.06577
13.3796	0.06432
13.3882	0.06373
13.3967	0.0644
13.4053	0.06418
13.4138	0.06349
13.4223	0.06205
13.4308	0.0613
13.4394	0.06142
13.4479	0.06106
13.4565	0.06044
13.465	0.0592
13.4735	0.05856
13.482	0.05873
13.4906	0.05926
13.4991	0.05896
13.5076	0.05799
13.5162	0.05784
13.5247	0.0576
13.5333	0.05668
13.5418	0.05602
13.5503	0.05564
13.5588	0.05522
13.5674	0.05448
13.5759	0.05389
13.5845	0.05451
13.593	0.05446
13.6015	0.0542
13.61	0.0537
13.6186	0.05294
13.6271	0.05324
13.6357	0.05244
13.6442	0.05183
13.6527	0.05191
13.6613	0.05128
13.6698	0.05101
13.6783	0.05089
13.6868	0.05086
13.6954	0.05049
13.7039	0.04983
13.7125	0.04958
13.721	0.04957
13.7295	0.04917
13.738	0.04862
13.7466	0.04823
13.7551	0.04832
13.7637	0.04805
13.7722	0.04744
13.7807	0.04757
13.7892	0.04677
13.7978	0.04639
13.8063	0.04666
13.8148	0.04597
13.8234	0.04555
13.8319	0.04559
13.8405	0.04588
13.849	0.04555
13.8575	0.04491
13.866	0.04519
13.8746	0.04506
13.8831	0.04465
13.8917	0.04406
13.9002	0.04328
13.9087	0.04311
13.9172	0.04355
13.9258	0.04299
13.9343	0.04242
13.9428	0.04259
13.9514	0.04254
13.9599	0.04286
13.9685	0.04199
13.977	0.04121
13.9855	0.04106
13.994	0.04136
14.0026	0.04195
14.0111	0.0406
14.0197	0.03987
14.0282	0.03964
14.0367	0.03963
14.0452	0.03972
14.0538	0.03931
14.0623	0.03941
14.0709	0.03916
14.0794	0.03873
14.0879	0.03869
14.0965	0.03898
14.105	0.0394
14.1135	0.03877
14.122	0.03823
14.1306	0.03847
14.1391	0.03854
14.1477	0.03727
14.1562	0.03728
14.1647	0.03734
14.1732	0.03655
14.1818	0.03643
14.1903	0.03614
14.1989	0.03638
14.2074	0.03749
14.2159	0.03723
14.2244	0.03612
14.233	0.03618
14.2415	0.03715
14.25	0.03616
14.2586	0.03523
14.2671	0.03524
14.2757	0.03527
14.2842	0.03561
14.2927	0.03585
14.3012	0.03623
14.3098	0.03634
14.3183	0.03554
14.3269	0.03473
14.3354	0.03462
14.3439	0.03448
14.3524	0.03374
14.361	0.03371
14.3695	0.0339
14.378	0.03347
14.3866	0.0335
14.3951	0.03354
14.4037	0.03401
14.4122	0.03415
14.4207	0.03322
14.4292	0.03387
14.4378	0.03344
14.4463	0.03261
14.4549	0.03259
14.4634	0.03215
14.4719	0.03235
14.4804	0.03283
14.489	0.032
14.4975	0.0319
14.5061	0.03218
14.5146	0.03143
14.5231	0.03143
14.5317	0.03165
14.5402	0.03207
14.5487	0.03151
14.5572	0.0311
14.5658	0.03162
14.5743	0.03101
14.5828	0.03097
14.5914	0.03057
14.5999	0.02999
14.6084	0.03072
14.617	0.03032
14.6255	0.02974
14.634	0.03014
14.6426	0.03019
14.6511	0.02991
14.6596	0.03013
14.6682	0.03043
14.6767	0.02983
14.6852	0.0296
14.6938	0.0297
14.7023	0.02994
14.7108	0.02991
14.7194	0.02929
14.7279	0.02945
14.7364	0.03001
14.745	0.02963
14.7535	0.02932
14.762	0.029
14.7706	0.02903
14.7791	0.0286
14.7876	0.02808
14.7962	0.02821
14.8047	0.02847
14.8132	0.02781
14.8218	0.02762
14.8303	0.02796
14.8388	0.02787
14.8474	0.02825
14.8559	0.028
14.8644	0.02782
14.873	0.02787
14.8815	0.02801
14.89	0.02797
14.8986	0.0273
14.9071	0.02781
14.9156	0.02796
14.9242	0.02753
14.9327	0.02705
14.9412	0.02658
14.9498	0.02688
14.9583	0.02723
14.9668	0.02713
14.9754	0.02701
14.9839	0.02686
14.9924	0.02665
15.001	0.02647
15.0095	0.02642
15.018	0.02598
15.0266	0.02593
15.0351	0.02591
15.0436	0.02582
15.0522	0.02624
15.0607	0.02654
15.0692	0.02603
15.0778	0.02585
15.0863	0.02555
15.0948	0.02545
15.1034	0.02567
15.1119	0.02517
15.1204	0.02522
15.129	0.02619
15.1375	0.02613
15.146	0.02532
15.1546	0.0256
15.1631	0.02567
15.1716	0.02581
15.1802	0.02553
15.1887	0.02519
15.1972	0.02558
15.2058	0.02502
15.2143	0.02428
15.2228	0.02456
15.2314	0.02499
15.2399	0.02425
15.2484	0.02395
15.257	0.02432
15.2655	0.02448
15.274	0.02422
15.2826	0.02388
15.2911	0.02399
15.2996	0.02459
15.3082	0.02448
15.3167	0.02412
15.3252	0.02374
15.3338	0.02381
15.3423	0.02394
15.3508	0.02397
15.3594	0.02401
15.3679	0.02379
15.3764	0.02355
15.385	0.0236
15.3935	0.02407
15.402	0.02359
15.4106	0.02309
15.4191	0.02347
15.4276	0.02344
15.4362	0.02327
15.4447	0.02357
15.4532	0.0234
15.4618	0.02282
15.4703	0.02285
15.4788	0.02299
15.4874	0.02236
15.4959	0.02285
15.5044	0.02323
15.513	0.02257
15.5215	0.02257
15.53	0.02252
15.5386	0.02244
15.5471	0.02288
15.5556	0.02262
15.5642	0.02221
15.5727	0.0224
15.5812	0.02207
15.5898	0.0227
15.5983	0.02322
15.6068	0.02276
15.6154	0.02234
15.6239	0.02179
15.6324	0.02231
15.641	0.02172
15.6495	0.02137
15.658	0.02193
15.6666	0.02217
15.6751	0.02194
15.6836	0.02186
15.6922	0.02184
15.7007	0.02147
15.7092	0.02087
15.7178	0.02098
15.7263	0.02128
15.7348	0.02095
15.7434	0.02102
15.7519	0.02103
15.7604	0.02078
15.769	0.02092
15.7775	0.02093
15.786	0.02099
15.7946	0.02074
15.8031	0.02051
15.8116	0.02123
15.8202	0.02126
15.8287	0.02088
15.8372	0.02056
15.8458	0.02048
15.8543	0.02066
15.8628	0.02062
15.8714	0.02069
15.8799	0.02013
15.8884	0.02025
15.897	0.02049
15.9055	0.02018
15.914	0.02006
15.9226	0.01996
15.9311	0.02006
15.9396	0.01962
15.9482	0.01938
15.9567	0.01985
15.9652	0.02022
15.9738	0.02013
15.9823	0.01983
15.9908	0.01994
15.9994	0.02039
16.0079	0.02038
16.0164	0.02005
16.025	0.01976
16.0335	0.01957
16.042	0.01951
16.0506	0.01969
16.0591	0.01964
16.0676	0.01949
16.0762	0.01963
16.0847	0.01957
16.0932	0.01929
16.1018	0.01924
16.1103	0.01972
16.1188	0.01996
16.1274	0.01994
16.1359	0.01931
16.1444	0.01828
16.153	0.01842
16.1615	0.01873
16.17	0.01855
16.1786	0.01846
16.1871	0.01845
16.1956	0.01874
16.2042	0.01888
16.2127	0.01881
16.2212	0.01847
16.2298	0.01794
16.2383	0.01803
16.2468	0.0182
16.2554	0.01839
16.2639	0.01822
16.2724	0.01858
16.281	0.0191
16.2895	0.01813
16.298	0.01773
16.3066	0.01779
16.3151	0.01787
16.3236	0.0182
16.3322	0.01832
16.3407	0.01785
16.3492	0.01766
16.3578	0.01772
16.3663	0.01763
16.3748	0.01724
16.3834	0.01738
16.3919	0.01753
16.4004	0.01737
16.409	0.01738
16.4175	0.01784
16.426	0.01819
16.4346	0.01751
16.4431	0.01736
16.4516	0.01777
16.4602	0.01737
16.4687	0.01695
16.4772	0.01735
16.4858	0.0175
16.4943	0.01727
16.5028	0.01787
16.5114	0.01775
16.5199	0.01705
16.5284	0.01683
16.537	0.01672
16.5455	0.01701
16.554	0.01742
16.5626	0.01735
16.5711	0.01711
16.5796	0.01716
16.5882	0.01731
16.5967	0.01689
16.6052	0.01688
16.6138	0.01681
16.6223	0.01613
16.6308	0.01619
16.6394	0.01646
16.6479	0.01685
16.6564	0.01697
16.665	0.01648
16.6735	0.01653
16.682	0.01641
16.6906	0.01628
16.6991	0.01676
16.7076	0.01662
16.7162	0.01646
16.7247	0.01604
16.7332	0.01598
16.7418	0.01615
16.7503	0.01587
16.7588	0.01578
16.7674	0.01589
16.7759	0.01612
16.7844	0.01662
16.793	0.01687
16.8015	0.01609
16.81	0.01556
16.8186	0.01532
16.8271	0.01554
16.8356	0.01619
16.8442	0.0164
16.8527	0.01596
16.8612	0.01593
16.8698	0.01629
16.8783	0.0157
16.8868	0.01538
16.8954	0.01551
16.9039	0.01573
16.9124	0.01575
16.921	0.01551
16.9295	0.01513
16.938	0.01488
16.9466	0.01514
16.9551	0.01523
16.9636	0.01529
16.9722	0.01557
16.9807	0.01571
16.9892	0.01543
[truncated: 931 more rows]

## Sheet: H7
time (min)	light scattering data: detector voltage (V) detector 11 Normalized
-0.06246	0.00448
-0.05393	0.00511
-0.04539	0.00408
-0.03686	0.00507
-0.02833	0.00612
-0.01979	0.00444
-0.01126	0.00437
-0.00273	0.00456
0.00581	0.00452
0.01434	0.00487
0.02287	0.00519
0.03141	0.00487
0.03994	0.00493
0.04847	0.00535
0.05701	0.00525
0.06554	0.0055
0.07407	0.00794
0.08261	0.00658
0.09114	0.00444
0.09967	0.00338
0.10821	0.00307
0.11674	0.00374
0.12527	0.00334
0.13381	0.00411
0.14234	0.00454
0.15087	0.00395
0.15941	0.00624
0.16794	0.00629
0.17647	0.00616
0.18501	0.00654
0.19354	0.00561
0.20207	0.00446
0.21061	0.00393
0.21914	0.00439
0.22767	0.00435
0.23621	0.00405
0.24474	0.00448
0.25327	0.00533
0.26181	0.00556
0.27034	0.00478
0.27887	0.00356
0.28741	0.00445
0.29594	0.00597
0.30447	0.00624
0.31301	0.00557
0.32154	0.00399
0.33007	0.00432
0.33861	0.00496
0.34714	0.00414
0.35567	0.00354
0.36421	0.00426
0.37274	0.00548
0.38127	0.00507
0.38981	0.00444
0.39834	0.00438
0.40687	0.00442
0.41541	0.00551
0.42394	0.00498
0.43247	0.00385
0.44101	0.00541
0.44954	0.00579
0.45807	0.00382
0.46661	0.00368
0.47514	0.00422
0.48367	0.00472
0.49221	0.00556
0.50074	0.00605
0.50927	0.00556
0.51781	0.00442
0.52634	0.00473
0.53487	0.00559
0.54341	0.00485
0.55194	0.00496
0.56047	0.00541
0.56901	0.00435
0.57754	0.00458
0.58607	0.0066
0.59461	0.00662
0.60314	0.00559
0.61167	0.00585
0.62021	0.00597
0.62874	0.00453
0.63727	0.00445
0.64581	0.00425
0.65434	0.00438
0.66287	0.0049
0.67141	0.00654
0.67994	0.00702
0.68847	0.00576
0.69701	0.00642
0.70554	0.00544
0.71407	0.0056
0.72261	0.0059
0.73114	0.00564
0.73967	0.00528
0.74821	0.00537
0.75674	0.00573
0.76527	0.00486
0.77381	0.00502
0.78234	0.0059
0.79087	0.00638
0.79941	0.00589
0.80794	0.00489
0.81647	0.00524
0.82501	0.00569
0.83354	0.00572
0.84207	0.0055
0.85061	0.00404
0.85914	0.00382
0.86767	0.00409
0.87621	0.00562
0.88474	0.00679
0.89327	0.00625
0.90181	0.005
0.91034	0.00335
0.91887	0.00425
0.92741	0.00399
0.93594	0.00305
0.94447	0.00484
0.95301	0.00537
0.96154	0.00485
0.97007	0.0048
0.97861	0.00488
0.98714	0.00485
0.99567	0.00482
1.00421	0.00605
1.01274	0.00542
1.02127	0.00626
1.02981	0.00831
1.03834	0.0059
1.04687	0.00505
1.05541	0.00561
1.06394	0.00464
1.07247	0.00445
1.08101	0.00548
1.08954	0.00589
1.09807	0.0049
1.10661	0.00418
1.11514	0.00454
1.12367	0.00366
1.13221	0.00376
1.14074	0.00518
1.14927	0.00476
1.15781	0.00372
1.16634	0.00362
1.17487	0.0039
1.18341	0.00476
1.19194	0.00479
1.20047	0.00323
1.20901	0.00351
1.21754	0.00525
1.22607	0.00496
1.23461	0.00373
1.24314	0.00391
1.25167	0.00341
1.2602	0.00242
1.26874	0.00413
1.27727	0.00525
1.2858	0.00409
1.29434	0.00322
1.30287	0.00303
1.3114	0.00423
1.31994	0.00379
1.32847	0.00365
1.337	0.00466
1.34554	0.00492
1.35407	0.00416
1.3626	0.00451
1.37114	0.0056
1.37967	0.00326
1.3882	0.00378
1.39674	0.00487
1.40527	0.00395
1.4138	0.00462
1.42234	0.00404
1.43087	0.00268
1.4394	0.00322
1.44794	0.00378
1.45647	0.00363
1.465	0.00404
1.47354	0.00442
1.48207	0.00328
1.4906	0.0034
1.49914	0.00394
1.50767	0.00383
1.5162	0.0045
1.52474	0.00408
1.53327	0.00348
1.5418	0.00309
1.55034	0.00327
1.55887	0.00489
1.5674	0.005
1.57594	0.00471
1.58447	0.00525
1.593	0.00455
1.60154	0.00363
1.61007	0.00289
1.6186	0.00299
1.62714	0.00387
1.63567	0.00287
1.6442	0.00239
1.65274	0.00314
1.66127	0.0032
1.6698	0.00202
1.67834	0.00264
1.68687	0.00366
1.6954	0.004
1.70394	0.00537
1.71247	0.00575
1.721	0.00625
1.72954	0.00404
1.73807	0.00354
1.7466	0.00491
1.75514	0.00365
1.76367	0.00366
1.7722	0.00355
1.78074	0.00273
1.78927	0.0029
1.7978	0.00432
1.80634	0.00457
1.81487	0.00346
1.8234	0.00384
1.83194	0.00377
1.84047	0.004
1.849	0.00431
1.85754	0.00281
1.86607	0.00262
1.8746	0.00443
1.88314	0.00555
1.89167	0.00542
1.9002	0.00547
1.90874	0.00497
1.91727	0.00376
1.9258	0.00399
1.93434	0.00373
1.94287	0.00364
1.9514	0.00396
1.95994	0.00338
1.96847	0.0039
1.977	0.00545
1.98554	0.00448
1.99407	0.00284
2.0026	0.00232
2.01114	0.00334
2.01967	0.00391
2.0282	0.00315
2.03674	0.00296
2.04527	0.00341
2.0538	0.00423
2.06234	0.00412
2.07087	0.00449
2.0794	0.00549
2.08794	0.00483
2.09647	0.00368
2.105	0.003
2.11354	0.00337
2.12207	0.00267
2.1306	0.00349
2.13914	0.00415
2.14767	0.00278
2.1562	0.00253
2.16474	0.00467
2.17327	0.00466
2.1818	0.00326
2.19034	0.00457
2.19887	0.00416
2.2074	0.00363
2.21594	0.00573
2.22447	0.00422
2.233	0.00331
2.24154	0.00415
2.25007	0.00461
2.2586	0.00394
2.26714	0.00344
2.27567	0.00313
2.2842	0.00361
2.29274	0.00516
2.30127	0.0047
2.3098	0.00363
2.31834	0.00314
2.32687	0.00382
2.3354	0.0035
2.34394	0.00358
2.35247	0.00245
2.361	0.00052505
2.36954	0.00136
2.37807	0.00309
2.3866	0.00373
2.39514	0.00302
2.40367	0.00252
2.4122	0.00283
2.42074	0.00296
2.42927	0.0042
2.4378	0.00383
2.44634	0.00194
2.45487	0.00288
2.4634	0.00499
2.47194	0.00546
2.48047	0.005
2.489	0.00322
2.49754	0.00251
2.50607	0.00253
2.5146	0.00222
2.52314	0.00253
2.53167	0.00317
2.5402	0.00297
2.54874	0.00224
2.55727	0.00211
2.5658	0.00288
2.57434	0.00407
2.58287	0.00351
2.5914	0.00296
2.59994	0.00304
2.60847	0.00272
2.617	0.00312
2.62554	0.00338
2.63407	0.00484
2.6426	0.0039
2.65114	0.00306
2.65967	0.00325
2.6682	0.00267
2.67674	0.00334
2.68527	0.00402
2.6938	0.00409
2.70234	0.00377
2.71087	0.00241
2.7194	0.00286
2.72794	0.00489
2.73647	0.00347
2.745	0.00418
2.75354	0.00665
2.76207	0.00579
2.7706	0.00357
2.77914	0.00318
2.78767	0.00356
2.7962	0.00387
2.80474	0.00272
2.81327	0.00116
2.8218	0.00188
2.83034	0.00434
2.83887	0.00475
2.8474	0.00357
2.85594	0.00358
2.86447	0.00489
2.873	0.00432
2.88154	0.00395
2.89007	0.00354
2.8986	0.00265
2.90713	0.00307
2.91567	0.004
2.9242	0.00372
2.93273	0.00328
2.94127	0.00273
2.9498	0.00371
2.95833	0.00496
2.96687	0.00418
2.9754	0.00204
2.98393	0.0028
2.99247	0.00241
3.001	0.00178
3.00953	0.00272
3.01807	0.00267
3.0266	0.00314
3.03513	0.00382
3.04367	0.00251
3.0522	0.00192
3.06073	0.002
3.06927	0.00273
3.0778	0.00236
3.08633	0.00232
3.09487	0.0028
3.1034	0.00335
3.11193	0.00361
3.12047	0.00226
3.129	0.00268
3.13753	0.00357
3.14607	0.00489
3.1546	0.00534
3.16313	0.00397
3.17167	0.00317
3.1802	0.00328
3.18873	0.00383
3.19727	0.00447
3.2058	0.00258
3.21433	0.00212
3.22287	0.00361
3.2314	0.00309
3.23993	0.00358
3.24847	0.00593
3.257	0.0029
3.26553	0.00234
3.27407	0.00413
3.2826	0.00333
3.29113	0.00256
3.29967	0.00204
3.3082	0.00149
3.31673	0.00169
3.32527	0.00253
3.3338	0.00154
3.34233	0.00168
3.35087	0.00299
3.3594	0.00269
3.36793	0.00212
3.37647	0.00255
3.385	0.00325
3.39353	0.00308
3.40207	0.00274
3.4106	0.00326
3.41913	0.00354
3.42767	0.00336
3.4362	0.0034
3.44473	0.00285
3.45327	0.00289
3.4618	0.00301
3.47033	0.00353
3.47887	0.00423
3.4874	0.00491
3.49593	0.006
3.50447	0.00393
3.513	0.0041
3.52153	0.00541
3.53007	0.00468
3.5386	0.00311
3.54713	0.0025
3.55567	0.0024
3.5642	0.00274
3.57273	0.00294
3.58127	0.0022
3.5898	0.0013
3.59833	0.0023
3.60687	0.00272
3.6154	0.00281
3.62393	0.00389
3.63247	0.00346
3.641	0.00282
3.64953	0.00196
3.65807	0.0031
3.6666	0.00304
3.67513	0.00232
3.68367	0.00204
3.6922	0.00133
3.70073	0.00216
3.70927	0.00227
3.7178	0.00295
3.72633	0.00256
3.73487	0.0014
3.7434	0.00214
3.75193	0.00213
3.76047	0.00255
3.769	0.00299
3.77753	0.00208
3.78607	0.00186
3.7946	0.00176
3.80313	0.0018
3.81167	0.00361
3.8202	0.00338
3.82873	0.00304
3.83727	0.00381
3.8458	0.0027
3.85433	0.00153
3.86287	0.00172
3.8714	0.00371
3.87993	0.005
3.88847	0.00317
3.897	0.00325
3.90553	0.00318
3.91407	0.00306
3.9226	0.00276
3.93113	0.00236
3.93967	0.00256
3.9482	0.00207
3.95673	0.00196
3.96527	0.00302
3.9738	0.00361
3.98233	0.00368
3.99087	0.00546
3.9994	0.00601
4.00793	0.00383
4.01647	0.00277
4.025	0.00268
4.03353	0.00244
4.04207	0.0034
4.0506	0.00268
4.05913	0.000830864
4.06767	0.00211
4.0762	0.0022
4.08473	0.00111
4.09327	0.00286
4.1018	0.00156
4.11033	0.00116
4.11887	0.00355
4.1274	0.00444
4.13593	0.00457
4.14447	0.00488
4.153	0.00276
4.16153	0.00238
4.17007	0.00336
4.1786	0.00245
4.18713	0.0016
4.19567	0.00221
4.2042	0.00253
4.21273	0.00185
4.22127	0.00247
4.2298	0.00362
4.23833	0.00252
4.24687	0.0016
4.2554	0.00293
4.26393	0.00415
4.27247	0.00363
4.281	0.00297
4.28953	0.00359
4.29807	0.00367
4.3066	0.00255
4.31513	0.00185
4.32367	0.00147
4.3322	0.00207
4.34073	0.00273
4.34927	0.00372
4.3578	0.00268
4.36633	0.00229
4.37487	0.00386
4.3834	0.00421
4.39193	0.00273
4.40047	0.00428
4.409	0.00414
4.41753	0.00334
4.42607	0.00482
4.4346	0.00375
4.44313	0.00236
4.45167	0.0036
4.4602	0.00437
4.46873	0.00325
4.47727	0.00404
4.4858	0.0062
4.49433	0.00378
4.50287	0.00146
4.5114	0.00164
4.51993	0.00333
4.52847	0.00342
4.537	0.00329
4.54553	0.00348
4.55407	0.00306
4.5626	0.00333
4.57113	0.00216
4.57966	0.00204
4.5882	0.00409
4.59673	0.00385
4.60526	0.00313
4.6138	0.003
4.62233	0.00178
4.63086	0.00199
4.6394	0.00177
4.64793	0.00229
4.65646	0.00386
4.665	0.00313
4.67353	0.00259
4.68206	0.00231
4.6906	0.00251
4.69913	0.00286
4.70766	0.00422
4.7162	0.00558
4.72473	0.0032
4.73326	0.00261
4.7418	0.00369
4.75033	0.00267
4.75886	0.00232
4.7674	0.00359
4.77593	0.00454
4.78446	0.00254
4.793	0.0016
4.80153	0.00302
4.81006	0.00257
4.8186	0.00116
4.82713	0.00171
4.83566	0.00248
4.8442	0.00192
4.85273	0.00196
4.86126	0.00412
4.8698	0.0045
4.87833	0.00238
4.88686	0.00319
4.8954	0.00339
4.90393	0.00148
4.91246	0.00314
4.921	0.00494
4.92953	0.00242
4.93806	0.00274
4.9466	0.00407
4.95513	0.00358
4.96366	0.00244
4.9722	0.00149
4.98073	0.000562905
4.98926	0.000144678
4.9978	0.000863592
5.00633	0.00208
5.01486	0.00316
5.0234	0.00327
5.03193	0.00316
5.04046	0.00368
5.049	0.00284
5.05753	0.00197
5.06606	0.00323
5.0746	0.00347
5.08313	0.00312
5.09166	0.00266
5.1002	0.00306
5.10873	0.00187
5.11726	0.00217
5.1258	0.00449
5.13433	0.00259
5.14286	0.00177
5.1514	0.00238
5.15993	0.00171
5.16846	0.0016
5.177	0.00192
5.18553	0.00239
5.19406	0.00354
5.2026	0.00361
5.21113	0.00273
5.21966	0.00268
5.2282	0.00261
5.23673	0.00148
5.24526	0.000864768
5.2538	0.00193
5.26233	0.00331
5.27086	0.00326
5.2794	0.00223
5.28793	0.00188
5.29646	0.00362
5.305	0.00508
5.31353	0.00375
5.32206	0.0026
5.3306	0.00253
5.33913	0.00361
5.34766	0.00359
5.3562	0.00378
5.36473	0.00416
5.37326	0.00149
5.3818	0.00318
5.39033	0.00442
5.39886	0.0022
5.4074	0.000453796
5.41593	0.00171
5.42446	0.00232
5.433	0.00157
5.44153	0.00228
5.45006	0.00266
5.4586	0.00325
5.46713	0.002
5.47566	0.00219
5.4842	0.00402
5.49273	0.00293
5.50126	0.00261
5.5098	0.00316
5.51833	0.00371
5.52686	0.00424
5.5354	0.00267
5.54393	0.00232
5.55246	0.00213
5.561	0.0019
5.56953	0.00207
5.57806	0.00134
5.5866	0.00269
5.59513	0.00448
5.60366	0.00344
5.6122	0.00179
5.62073	0.00195
5.62926	0.00275
5.6378	0.00325
5.64633	0.00448
5.65486	0.00455
5.6634	0.00265
5.67193	0.00127
5.68046	0.00182
5.689	0.00234
5.69753	0.00282
5.70606	0.003
5.7146	0.00443
5.72313	0.00432
5.73166	0.00309
5.7402	0.00279
5.74873	0.00208
5.75726	0.00184
5.7658	0.00176
5.77433	0.003
5.78286	0.003
5.7914	0.00306
5.79993	0.00274
5.80846	0.00279
5.817	0.0034
5.82553	0.00249
5.83406	0.00206
5.8426	0.00184
5.85113	0.00157
5.85966	0.00151
5.8682	0.00251
5.87673	0.0031
5.88526	0.00117
5.8938	0.000154331
5.90233	0.00126
5.91086	0.00271
5.9194	0.00325
5.92793	0.0019
5.93646	0.00153
5.945	0.00264
5.95353	0.00246
5.96206	0.00196
5.9706	0.00221
5.97913	0.00337
5.98766	0.00377
5.9962	0.0016
6.00473	0.000863336
6.01326	0.00217
6.0218	0.00313
6.03033	0.00286
6.03886	0.00281
6.0474	0.00341
6.05593	0.00379
6.06446	0.00309
6.073	0.00196
6.08153	0.00213
6.09006	0.00233
6.0986	0.00133
6.10713	0.00285
6.11566	0.00263
6.1242	0.000676723
6.13273	0.000991877
6.14126	0.00163
6.1498	0.00161
6.15833	0.00129
6.16686	0.000830511
6.1754	0.00138
6.18393	0.00129
6.19246	0.00127
6.201	0.00454
6.20953	0.00325
6.21806	0.00166
6.2266	0.00115
6.23513	0.000403726
6.24366	0.00145
6.25219	0.00299
6.26073	0.00206
6.26926	0.00248
6.27779	0.00179
6.28633	0.00162
6.29486	0.00229
6.30339	0.00175
6.31193	0.00178
6.32046	0.000194529
6.32899	0.000849872
6.33753	0.00342
6.34606	0.00315
6.35459	0.00135
6.36313	0.00114
6.37166	0.00335
6.38019	0.00404
6.38873	0.00226
6.39726	0.00099939
6.40579	0.00124
6.41433	0.0022
6.42286	0.00241
6.43139	0.00167
6.43993	0.00197
6.44846	0.00319
6.45699	0.00407
6.46553	0.00239
6.47406	0.00134
6.48259	0.00199
6.49113	0.00345
6.49966	0.00263
6.50819	0.00231
6.51673	0.00354
6.52526	0.00421
6.53379	0.00276
6.54233	0.00235
6.55086	0.00205
6.55939	0.00224
6.56793	0.00404
6.57646	0.0043
6.58499	0.00284
6.59353	0.00169
6.60206	0.00157
6.61059	0.00147
6.61913	0.00105
6.62766	0.00221
6.63619	0.00317
6.64473	0.00249
6.65326	0.00181
6.66179	0.0012
6.67033	0.00144
6.67886	0.00221
6.68739	0.00178
6.69593	0.000918999
6.70446	0.00060094
6.71299	0.00215
6.72153	0.00287
6.73006	0.00236
6.73859	0.00319
6.74713	0.00332
6.75566	0.00247
6.76419	0.00227
6.77273	0.00231
6.78126	0.00142
6.78979	0.00106
6.79833	0.000883266
6.80686	0.00154
6.81539	0.00106
6.82393	0.000715086
6.83246	0.00228
6.84099	0.00265
6.84953	0.00136
6.85806	0.000102541
6.86659	0.000464336
6.87513	0.0028
6.88366	0.00307
6.89219	0.000990422
6.90073	0.00133
6.90926	0.00151
6.91779	0.00126
6.92633	0.00135
6.93486	0.0011
6.94339	0.00117
6.95193	0.000871556
6.96046	0.00174
6.96899	0.00113
6.97753	0.00115
6.98606	0.00278
6.99459	0.00397
7.00313	0.00283
7.01166	0.00225
7.02019	0.00443
7.02873	0.00303
7.03726	0.0025
7.04579	0.00251
7.05433	0.00191
7.06286	0.00294
7.07139	0.00319
7.07993	0.00221
7.08846	0.00224
7.09699	0.00173
7.10553	0.00092226
7.11406	0.00273
7.12259	0.00506
7.13113	0.00282
7.13966	0.00258
7.14819	0.0022
7.15673	0.000344801
7.16526	0
7.17379	0.000206793
7.18233	0.00166
7.19086	0.00183
7.19939	0.000944684
7.20793	0.000340707
7.21646	0.000357957
7.22499	0.00218
7.23353	0.0033
7.24206	0.00189
7.25059	0.000711626
7.25913	0.00161
7.26766	0.00313
7.27619	0.00249
7.28473	0.00221
7.29326	0.00206
7.30179	0.00142
7.31033	0.00104
7.31886	0.00164
7.32739	0.00111
7.33593	0.00165
7.34446	0.00247
7.35299	0.000957813
7.36153	0.00145
7.37006	0.00262
7.37859	0.00208
7.38713	0.000863438
7.39566	0.00109
7.40419	0.00177
7.41273	0.00182
7.42126	0.00192
7.42979	0.00137
7.43833	0.00134
7.44686	0.00251
7.45539	0.00366
7.46393	0.00174
7.47246	0.00148
7.48099	0.00337
7.48953	0.00297
7.49806	0.000736583
7.50659	0.00151
7.51513	0.00252
7.52366	0.00117
7.53219	0.002
7.54073	0.0022
7.54926	0.00162
7.55779	0.00294
7.56633	0.00179
7.57486	0.000881455
7.58339	0.00124
7.59193	0.0017
7.60046	0.00226
7.60899	0.00201
7.61753	0.00246
7.62606	0.00373
7.63459	0.00326
7.64313	0.0009951
7.65166	0.00115
7.66019	0.00193
7.66873	0.0013
7.67726	0.00209
7.68579	0.00358
7.69433	0.00344
7.70286	0.00339
7.71139	0.00238
7.71993	0.00216
7.72846	0.00345
7.73699	0.00221
7.74553	0.00128
7.75406	0.00329
7.76259	0.004
7.77113	0.00354
7.77966	0.00293
7.78819	0.00279
7.79673	0.00267
7.80526	0.00209
7.81379	0.00141
7.82233	0.0018
7.83086	0.00335
7.83939	0.00169
7.84793	0.00135
7.85646	0.0025
7.86499	0.00244
7.87353	0.00181
7.88206	0.00154
7.89059	0.00209
7.89913	0.00157
7.90766	0.00207
7.91619	0.0031
7.92472	0.00214
7.93326	0.00227
7.94179	0.00308
7.95032	0.00318
7.95886	0.00277
7.96739	0.00292
7.97592	0.00274
7.98446	0.0012
7.99299	0.00202
8.00152	0.00337
8.01006	0.00368
8.01859	0.00366
8.02712	0.00242
8.03566	0.00265
8.04419	0.00213
8.05272	0.00144
8.06126	0.00206
8.06979	0.00395
8.07832	0.00341
8.08686	0.0019
8.09539	0.00255
8.10392	0.00203
8.11246	0.00193
8.12099	0.0016
8.12952	0.00232
8.13806	0.00266
8.14659	0.0014
8.15512	0.0023
8.16366	0.00274
8.17219	0.00265
8.18072	0.00225
8.18926	0.00155
8.19779	0.00162
8.20632	0.00204
8.21486	0.00235
8.22339	0.00153
8.23192	0.00137
8.24046	0.00302
8.24899	0.00376
8.25752	0.00288
8.26606	0.00246
8.27459	0.0024
8.28312	0.00216
8.29166	0.00448
8.30019	0.00343
8.30872	0.00281
8.31726	0.00297
8.32579	0.00233
8.33432	0.00414
8.34286	0.00318
8.35139	0.00265
8.35992	0.00306
8.36846	0.00245
8.37699	0.00279
8.38552	0.00253
8.39406	0.00187
8.40259	0.00301
8.41112	0.00436
8.41966	0.00387
8.42819	0.00287
8.43672	0.00141
8.44526	0.00172
8.45379	0.0041
8.46232	0.00518
8.47086	0.00675
8.47939	0.00465
8.48792	0.00347
8.49646	0.00319
8.50499	0.00331
8.51352	0.00238
8.52206	0.00241
8.53059	0.004
8.53912	0.00522
8.54766	0.00489
8.55619	0.00208
8.56472	0.00224
8.57326	0.00391
8.58179	0.00498
8.59032	0.00464
8.59886	0.00383
8.60739	0.00358
8.61592	0.0026
8.62446	0.00339
8.63299	0.00523
8.64152	0.00526
8.65006	0.00508
8.65859	0.00382
8.66712	0.00468
8.67566	0.00697
8.68419	0.00535
8.69272	0.00463
8.70126	0.0063
8.70979	0.00627
8.71832	0.00583
8.72686	0.00329
8.73539	0.00309
8.74392	0.00536
8.75246	0.0049
8.76099	0.00475
8.76952	0.00559
8.77806	0.00512
8.78659	0.00429
8.79512	0.00332
8.80366	0.00433
8.81219	0.00532
8.82072	0.00559
8.82926	0.00695
8.83779	0.00641
8.84632	0.00806
8.85486	0.00977
8.86339	0.006
8.87192	0.00623
8.88046	0.00719
8.88899	0.00626
8.89752	0.00668
8.90606	0.00761
8.91459	0.00772
8.92312	0.00775
8.93166	0.00663
8.94019	0.0061
8.94872	0.00735
8.95726	0.00703
8.96579	0.00681
8.97432	0.00858
8.98286	0.00793
8.99139	0.00718
8.99992	0.00811
9.00846	0.00887
9.01699	0.00761
9.02552	0.00646
9.03406	0.00709
9.04259	0.00821
9.05112	0.00844
9.05966	0.00874
9.06819	0.00846
9.07672	0.0089
9.08526	0.00926
9.09379	0.00924
9.10232	0.01023
9.11086	0.01143
9.11939	0.01176
9.12792	0.0115
9.13646	0.01152
9.14499	0.01175
9.15352	0.01188
9.16206	0.01181
9.17059	0.01147
9.17912	0.01229
9.18766	0.01436
9.19619	0.01107
9.20472	0.01164
9.21326	0.01307
9.22179	0.01218
9.23032	0.01265
9.23886	0.01283
9.24739	0.01236
9.25592	0.01314
9.26446	0.01376
9.27299	0.01475
9.28152	0.01678
9.29006	0.01657
9.29859	0.01728
9.30712	0.01908
9.31566	0.01765
9.32419	0.01756
9.33272	0.01623
9.34126	0.01505
9.34979	0.01605
9.35832	0.01759
9.36686	0.01675
9.37539	0.01731
9.38392	0.0186
9.39246	0.01855
9.40099	0.01841
9.40952	0.01968
9.41806	0.02212
9.42659	0.0197
9.43512	0.01842
9.44366	0.02078
9.45219	0.02237
9.46072	0.02183
9.46926	0.02248
9.47779	0.02297
9.48632	0.02175
9.49486	0.02304
9.50339	0.0252
9.51192	0.02637
9.52046	0.02741
9.52899	0.02647
9.53752	0.02405
9.54606	0.02276
9.55459	0.02663
9.56312	0.02752
9.57165	0.02439
9.58019	0.02409
9.58872	0.02534
9.59725	0.02521
9.60579	0.0256
9.61432	0.02767
9.62285	0.02966
9.63139	0.02586
9.63992	0.02489
9.64845	0.0241
9.65699	0.02424
9.66552	0.02651
9.67405	0.02641
9.68259	0.02918
9.69112	0.02707
9.69965	0.02554
9.70819	0.0273
9.71672	0.02775
9.72525	0.02678
9.73379	0.02623
9.74232	0.02514
9.75085	0.0258
9.75939	0.02868
9.76792	0.02834
9.77645	0.02736
9.78499	0.028
9.79352	0.02787
9.80205	0.02592
9.81059	0.02566
9.81912	0.02592
9.82765	0.02539
9.83619	0.02681
9.84472	0.02671
9.85325	0.02579
9.86179	0.02634
9.87032	0.0256
9.87885	0.02534
9.88739	0.02592
9.89592	0.02484
9.90445	0.02357
9.91299	0.02447
9.92152	0.02348
9.93005	0.02233
9.93859	0.02317
9.94712	0.02482
9.95565	0.02479
9.96419	0.02429
9.97272	0.02441
9.98125	0.02333
9.98979	0.02269
9.99832	0.02362
10.0069	0.02365
10.0154	0.02359
10.0239	0.02374
10.0325	0.02212
10.041	0.02253
10.0495	0.02409
10.058	0.02275
10.0666	0.02167
10.0751	0.02246
10.0837	0.0224
10.0922	0.02092
10.1007	0.02063
10.1092	0.0208
10.1178	0.02188
10.1263	0.02202
10.1349	0.02199
10.1434	0.02114
10.1519	0.01922
10.1605	0.01986
10.169	0.02221
10.1775	0.02185
10.186	0.02165
10.1946	0.02075
10.2031	0.0201
10.2117	0.02195
10.2202	0.02285
10.2287	0.022
10.2372	0.02075
10.2458	0.02164
10.2543	0.02061
10.2629	0.02027
10.2714	0.02156
10.2799	0.02142
10.2884	0.02104
10.297	0.02258
10.3055	0.02218
10.314	0.02048
10.3226	0.0231
10.3311	0.02322
10.3397	0.02104
10.3482	0.02217
10.3567	0.02071
10.3652	0.01943
10.3738	0.02056
10.3823	0.0217
10.3909	0.02061
10.3994	0.01941
10.4079	0.02087
10.4164	0.02584
10.425	0.02439
10.4335	0.02082
10.4421	0.02096
10.4506	0.02081
10.4591	0.02083
10.4677	0.02192
10.4762	0.02311
10.4847	0.0245
10.4932	0.02538
10.5018	0.02581
10.5103	0.0261
10.5189	0.02641
10.5274	0.02834
10.5359	0.02883
10.5444	0.02799
10.553	0.0269
10.5615	0.02715
10.5701	0.02901
10.5786	0.02964
10.5871	0.02887
10.5956	0.02907
10.6042	0.03204
10.6127	0.03317
10.6212	0.03305
10.6298	0.03311
10.6383	0.0317
10.6469	0.03197
10.6554	0.03298
10.6639	0.03373
10.6724	0.03521
10.681	0.03611
10.6895	0.03545
10.6981	0.03513
10.7066	0.03814
10.7151	0.03907
10.7236	0.03795
10.7322	0.03834
10.7407	0.03774
10.7492	0.03842
10.7578	0.03899
10.7663	0.03877
10.7749	0.04013
10.7834	0.04062
10.7919	0.04167
10.8004	0.04237
10.809	0.04289
10.8175	0.04207
10.8261	0.0419
10.8346	0.0434
10.8431	0.0458
10.8516	0.04746
10.8602	0.0462
10.8687	0.04484
10.8773	0.04505
10.8858	0.04663
10.8943	0.04868
10.9029	0.04942
10.9114	0.04745
10.9199	0.04821
10.9284	0.04907
10.937	0.04944
10.9455	0.05137
10.9541	0.05256
10.9626	0.0513
10.9711	0.05045
10.9796	0.05027
10.9882	0.05114
10.9967	0.05394
11.0053	0.05474
11.0138	0.05436
11.0223	0.05566
11.0308	0.05603
11.0394	0.05604
11.0479	0.05651
11.0564	0.05801
11.065	0.05974
11.0735	0.06066
11.0821	0.05944
11.0906	0.05833
11.0991	0.0593
11.1076	0.06075
11.1162	0.06111
11.1247	0.06158
11.1333	0.06213
11.1418	0.06394
11.1503	0.06481
11.1588	0.06451
11.1674	0.06436
11.1759	0.06541
11.1845	0.06553
11.193	0.06561
11.2015	0.06828
11.2101	0.07102
11.2186	0.07003
11.2271	0.07061
11.2356	0.07146
11.2442	0.07105
11.2527	0.07325
11.2613	0.07454
11.2698	0.07383
11.2783	0.07284
11.2868	0.07278
11.2954	0.07493
11.3039	0.07634
11.3125	0.07691
11.321	0.07795
11.3295	0.07958
11.3381	0.08108
11.3466	0.07823
11.3551	0.07799
11.3636	0.07989
11.3722	0.08103
11.3807	0.08171
11.3893	0.08093
11.3978	0.08022
11.4063	0.08064
11.4148	0.08089
11.4234	0.0835
11.4319	0.08605
11.4405	0.08577
11.449	0.08783
11.4575	0.08785
11.466	0.08702
11.4746	0.08807
11.4831	0.0889
11.4916	0.08928
11.5002	0.08964
11.5087	0.09099
11.5173	0.09222
11.5258	0.09286
11.5343	0.09371
11.5428	0.09492
11.5514	0.09747
11.5599	0.09927
11.5685	0.10004
11.577	0.10057
11.5855	0.10229
11.594	0.10238
11.6026	0.10519
11.6111	0.10794
11.6197	0.10934
11.6282	0.11235
11.6367	0.1134
11.6453	0.11543
11.6538	0.12031
11.6623	0.12285
11.6708	0.12503
11.6794	0.12677
11.6879	0.12893
11.6965	0.13269
11.705	0.13592
11.7135	0.13717
11.722	0.14038
11.7306	0.14297
11.7391	0.14602
11.7477	0.15024
11.7562	0.15468
11.7647	0.15806
11.7733	0.16275
11.7818	0.16839
11.7903	0.17123
11.7988	0.17489
11.8074	0.18005
11.8159	0.18266
11.8245	0.18774
11.833	0.19417
11.8415	0.1992
11.85	0.20324
11.8586	0.20819
11.8671	0.21336
11.8757	0.21886
11.8842	0.22451
11.8927	0.23037
11.9012	0.23504
11.9098	0.2403
11.9183	0.2475
11.9268	0.25322
11.9354	0.26141
11.9439	0.26606
11.9525	0.27355
11.961	0.27875
11.9695	0.2847
11.978	0.29329
11.9866	0.29993
11.9951	0.30508
12.0037	0.31309
12.0122	0.32033
12.0207	0.32602
12.0292	0.33261
12.0378	0.33992
12.0463	0.34747
12.0549	0.35296
12.0634	0.36076
12.0719	0.36848
12.0805	0.37483
12.089	0.38547
12.0975	0.39333
12.106	0.40137
12.1146	0.41048
12.1231	0.41849
12.1317	0.42566
12.1402	0.43134
12.1487	0.43923
12.1572	0.44703
12.1658	0.45561
12.1743	0.4629
12.1829	0.47211
12.1914	0.4787
12.1999	0.48468
12.2084	0.49548
12.217	0.50423
12.2255	0.50979
12.234	0.51852
12.2426	0.5278
12.2511	0.53687
12.2597	0.54291
12.2682	0.55048
12.2767	0.56125
12.2852	0.56976
12.2938	0.57723
12.3023	0.58566
12.3109	0.59231
12.3194	0.60067
12.3279	0.6081
12.3364	0.6144
12.345	0.62185
12.3535	0.63117
12.362	0.63946
12.3706	0.64619
12.3791	0.65266
12.3877	0.66301
12.3962	0.67065
12.4047	0.67949
12.4132	0.68692
12.4218	0.69334
12.4303	0.69871
12.4389	0.70769
12.4474	0.71691
12.4559	0.72325
12.4644	0.72954
12.473	0.73646
12.4815	0.74168
12.4901	0.74912
12.4986	0.75703
12.5071	0.76736
12.5157	0.773
12.5242	0.77631
12.5327	0.7831
12.5412	0.7896
12.5498	0.7972
12.5583	0.80516
12.5669	0.80961
12.5754	0.81743
12.5839	0.82539
12.5924	0.83126
12.601	0.8363
12.6095	0.84091
12.6181	0.84607
12.6266	0.85233
12.6351	0.85921
12.6436	0.86252
12.6522	0.8682
12.6607	0.87473
12.6692	0.87973
12.6778	0.88438
12.6863	0.88768
12.6949	0.89346
12.7034	0.90023
12.7119	0.90442
12.7204	0.90856
12.729	0.91353
12.7375	0.91669
12.7461	0.92247
12.7546	0.92774
12.7631	0.9323
12.7716	0.93515
12.7802	0.93707
12.7887	0.93979
12.7973	0.94338
12.8058	0.9467
12.8143	0.94891
12.8229	0.95208
12.8314	0.95592
12.8399	0.95965
12.8484	0.96202
12.857	0.9655
12.8655	0.96874
12.8741	0.97069
12.8826	0.97426
12.8911	0.97521
12.8996	0.9774
12.9082	0.97971
12.9167	0.98078
12.9253	0.98269
12.9338	0.98506
12.9423	0.98721
12.9509	0.99068
12.9594	0.99168
12.9679	0.99244
12.9764	0.99239
12.985	0.99392
12.9935	0.99362
13.0021	0.99394
13.0106	0.99608
13.0191	0.99669
13.0276	0.99617
13.0362	0.99656
13.0447	0.99793
13.0533	1
13.0618	0.9997
13.0703	0.99853
13.0788	0.99885
13.0874	0.99941
13.0959	0.99995
13.1044	0.99755
13.113	0.99576
13.1215	0.99535
13.1301	0.99605
13.1386	0.99515
13.1471	0.9941
13.1556	0.99342
13.1642	0.99302
13.1727	0.99211
13.1813	0.99155
13.1898	0.9874
13.1983	0.98569
13.2068	0.98653
13.2154	0.98736
13.2239	0.98285
13.2325	0.97961
13.241	0.97793
13.2495	0.97755
13.2581	0.97703
13.2666	0.97189
13.2751	0.97019
13.2836	0.96804
13.2922	0.96378
13.3007	0.96241
13.3093	0.96171
13.3178	0.95998
13.3263	0.95743
13.3348	0.95374
13.3434	0.95139
13.3519	0.94901
13.3605	0.94632
13.369	0.94433
13.3775	0.94216
13.386	0.93798
13.3946	0.9341
13.4031	0.93015
13.4116	0.92739
13.4202	0.92424
13.4287	0.92022
13.4373	0.91753
13.4458	0.91423
13.4543	0.91131
13.4628	0.90725
13.4714	0.90448
13.4799	0.9
13.4885	0.89588
13.497	0.89271
13.5055	0.88761
13.514	0.88392
13.5226	0.8814
13.5311	0.87643
13.5396	0.87338
13.5482	0.86827
13.5567	0.86327
13.5653	0.86082
13.5738	0.85654
13.5823	0.85051
13.5908	0.84665
13.5994	0.84434
13.6079	0.84009
13.6165	0.83461
13.625	0.83133
13.6335	0.82626
13.642	0.82269
13.6506	0.81926
13.6591	0.8142
13.6677	0.81048
13.6762	0.80507
13.6847	0.80008
13.6933	0.79674
13.7018	0.79279
13.7103	0.78942
13.7188	0.78248
13.7274	0.77737
13.7359	0.77259
13.7445	0.76675
13.753	0.76389
13.7615	0.75954
13.77	0.75176
13.7786	0.74679
13.7871	0.74378
13.7957	0.73923
13.8042	0.73469
13.8127	0.732
13.8212	0.72756
13.8298	0.71967
13.8383	0.71472
13.8468	0.71104
13.8554	0.70785
13.8639	0.70063
13.8725	0.69401
13.881	0.68965
13.8895	0.68561
13.898	0.68038
13.9066	0.67439
13.9151	0.67201
13.9237	0.6677
13.9322	0.66295
13.9407	0.65548
13.9492	0.65285
13.9578	0.64898
13.9663	0.64247
13.9748	0.63767
13.9834	0.63205
13.9919	0.62798
14.0005	0.6225
14.009	0.61779
14.0175	0.61575
14.026	0.61081
14.0346	0.60461
14.0431	0.59925
14.0517	0.59585
14.0602	0.59119
14.0687	0.58528
14.0772	0.58151
14.0858	0.57481
14.0943	0.57238
14.1029	0.5665
14.1114	0.56125
14.1199	0.55571
14.1285	0.55176
14.137	0.54683
14.1455	0.54293
14.154	0.53757
14.1626	0.53176
14.1711	0.5283
14.1797	0.52544
14.1882	0.51927
14.1967	0.5162
14.2052	0.51018
14.2138	0.506
14.2223	0.50089
14.2309	0.49762
14.2394	0.49332
14.2479	0.48793
14.2564	0.48299
14.265	0.47768
14.2735	0.47546
14.282	0.47142
14.2906	0.46526
14.2991	0.46133
14.3077	0.45643
14.3162	0.45195
14.3247	0.44832
14.3332	0.44586
14.3418	0.44
14.3503	0.43509
14.3589	0.43142
14.3674	0.42659
14.3759	0.42327
14.3844	0.41815
14.393	0.41256
14.4015	0.40825
14.4101	0.40509
14.4186	0.40301
14.4271	0.39827
14.4357	0.3921
14.4442	0.38784
14.4527	0.38393
14.4612	0.38062
14.4698	0.37526
14.4783	0.3716
14.4869	0.36724
14.4954	0.3626
14.5039	0.35856
14.5124	0.3555
14.521	0.35174
14.5295	0.34765
14.5381	0.34365
14.5466	0.33898
14.5551	0.33581
14.5637	0.33358
14.5722	0.33079
14.5807	0.3258
14.5892	0.32221
14.5978	0.31792
14.6063	0.31443
14.6148	0.31079
14.6234	0.3054
14.6319	0.30166
14.6404	0.2985
14.649	0.2934
14.6575	0.29017
14.666	0.28812
14.6746	0.28404
14.6831	0.27886
14.6916	0.27615
14.7002	0.27358
14.7087	0.26966
14.7172	0.26708
14.7258	0.26383
14.7343	0.26002
14.7428	0.25691
14.7514	0.25507
14.7599	0.24952
14.7684	0.24537
14.777	0.24366
14.7855	0.24092
14.794	0.23878
14.8026	0.23527
14.8111	0.23031
14.8196	0.22785
14.8282	0.22507
14.8367	0.22227
14.8452	0.21891
14.8538	0.2163
14.8623	0.2139
14.8708	0.21227
14.8794	0.20777
14.8879	0.20475
14.8964	0.20393
14.905	0.20048
14.9135	0.19862
14.922	0.19661
14.9306	0.19319
14.9391	0.1889
14.9476	0.18565
14.9562	0.18389
14.9647	0.181
14.9732	0.17937
14.9818	0.17718
14.9903	0.17705
14.9988	0.17322
15.0074	0.17055
15.0159	0.16884
15.0244	0.16766
15.033	0.16335
15.0415	0.16123
15.05	0.1611
15.0586	0.15982
15.0671	0.15676
15.0756	0.15247
15.0842	0.15009
15.0927	0.14787
15.1012	0.14589
15.1098	0.14625
15.1183	0.14614
15.1268	0.14289
15.1354	0.1395
15.1439	0.13798
15.1524	0.13624
15.161	0.13419
15.1695	0.13165
15.178	0.13062
15.1866	0.12941
15.1951	0.12792
15.2036	0.1267
15.2122	0.12642
15.2207	0.12507
15.2292	0.12205
15.2378	0.12082
15.2463	0.1177
15.2548	0.11641
15.2634	0.11606
15.2719	0.11466
15.2804	0.11317
15.289	0.11143
15.2975	0.10979
15.306	0.10858
15.3146	0.10802
15.3231	0.10641
15.3316	0.10483
15.3402	0.10388
15.3487	0.10309
15.3572	0.10158
15.3658	0.10142
15.3743	0.10033
15.3828	0.09936
15.3914	0.09733
15.3999	0.09561
15.4084	0.09635
15.417	0.09558
15.4255	0.09361
15.434	0.09282
15.4426	0.09187
15.4511	0.08996
15.4596	0.08835
15.4682	0.08753
15.4767	0.08765
15.4852	0.087
15.4938	0.08513
15.5023	0.08464
15.5108	0.08376
15.5194	0.08435
15.5279	0.08625
15.5364	0.08274
15.545	0.08043
15.5535	0.07961
15.562	0.07814
15.5706	0.07829
15.5791	0.07772
15.5876	0.07602
15.5962	0.07618
15.6047	0.07748
15.6132	0.07603
15.6218	0.07481
15.6303	0.07371
15.6388	0.07392
15.6474	0.07346
15.6559	0.07129
15.6644	0.07189
15.673	0.07175
15.6815	0.07033
15.69	0.06933
15.6986	0.06787
15.7071	0.06668
15.7156	0.06576
15.7242	0.06629
15.7327	0.06689
15.7412	0.06564
15.7498	0.06488
15.7583	0.06517
15.7668	0.06359
15.7754	0.06181
15.7839	0.06131
15.7924	0.0633
15.801	0.06375
15.8095	0.06064
15.818	0.0614
15.8266	0.0599
15.8351	0.05802
15.8436	0.05873
15.8522	0.05889
15.8607	0.05955
15.8692	0.05809
15.8778	0.05748
15.8863	0.05585
15.8948	0.05604
15.9034	0.0579
15.9119	0.05581
15.9204	0.05413
15.929	0.0542
15.9375	0.05458
15.946	0.05304
15.9546	0.05362
15.9631	0.05462
15.9716	0.05249
15.9802	0.05189
15.9887	0.05224
15.9972	0.05232
16.0058	0.05193
16.0143	0.05111
16.0228	0.0492
16.0314	0.04916
16.0399	0.05096
16.0484	0.05055
16.057	0.04925
16.0655	0.04889
16.074	0.04864
16.0826	0.04736
16.0911	0.04823
16.0996	0.05138
16.1082	0.04758
16.1167	0.04556
16.1252	0.04665
16.1338	0.04605
16.1423	0.04533
16.1508	0.04621
16.1594	0.04854
16.1679	0.04849
16.1764	0.04584
16.185	0.04475
16.1935	0.04483
16.202	0.04544
16.2106	0.04443
16.2191	0.04402
16.2276	0.04448
16.2362	0.04319
16.2447	0.04317
16.2532	0.04323
16.2618	0.0437
16.2703	0.04241
16.2788	0.04053
16.2874	0.04012
16.2959	0.04014
16.3044	0.04074
16.313	0.04039
16.3215	0.04004
16.33	0.04079
16.3386	0.04312
16.3471	0.04259
16.3556	0.04069
16.3642	0.04103
16.3727	0.0418
16.3812	0.04159
16.3898	0.04028
16.3983	0.04011
16.4068	0.03917
16.4154	0.03753
16.4239	0.03797
16.4324	0.03875
16.441	0.03772
16.4495	0.03824
16.458	0.03914
16.4666	0.03839
16.4751	0.03795
16.4836	0.03773
16.4922	0.03781
16.5007	0.03745
16.5092	0.03642
16.5178	0.03664
16.5263	0.03774
16.5348	0.03825
16.5434	0.03658
16.5519	0.0351
16.5604	0.03597
16.569	0.03545
16.5775	0.03502
16.586	0.03606
16.5946	0.03538
16.6031	0.03483
16.6116	0.03566
16.6202	0.03564
16.6287	0.03534
16.6372	0.03535
16.6458	0.03394
16.6543	0.03504
16.6628	0.03615
16.6714	0.0366
16.6799	0.03614
16.6884	0.03493
16.697	0.03434
16.7055	0.03407
16.714	0.03292
16.7226	0.03351
16.7311	0.03438
16.7396	0.03483
16.7482	0.03383
16.7567	0.03224
16.7652	0.0321
16.7738	0.03267
16.7823	0.03405
16.7908	0.03208
16.7994	0.03066
16.8079	0.03166
16.8164	0.03096
16.825	0.03141
16.8335	0.03315
16.842	0.03221
16.8506	0.03159
16.8591	0.0308
16.8676	0.03026
16.8762	0.03048
16.8847	0.03117
16.8932	0.03154
16.9018	0.03164
16.9103	0.03195
16.9188	0.03093
16.9274	0.03102
16.9359	0.03226
16.9444	0.03062
16.953	0.03031
16.9615	0.02981
16.97	0.02742
16.9786	0.02773
16.9871	0.02854
[truncated: 933 more rows]

## Sheet: H8
time (min)	light scattering data: detector voltage (V) detector 11 Normalized
-0.05606	0.00687
-0.04753	0.00686
-0.03899	0.00752
-0.03046	0.00766
-0.02193	0.00725
-0.01339	0.00681
-0.00486	0.00701
0.00367	0.0071
0.01221	0.00645
0.02074	0.00638
0.02927	0.00691
0.03781	0.00773
0.04634	0.00785
0.05487	0.00691
0.06341	0.0067
0.07194	0.00702
0.08047	0.00703
0.08901	0.0073
0.09754	0.00692
0.10607	0.0072
0.11461	0.00704
0.12314	0.00668
0.13167	0.00739
0.14021	0.00703
0.14874	0.00682
0.15727	0.00735
0.16581	0.0075
0.17434	0.00749
0.18287	0.00722
0.19141	0.00726
0.19994	0.00694
0.20847	0.00692
0.21701	0.00713
0.22554	0.0076
0.23407	0.00803
0.24261	0.00786
0.25114	0.00754
0.25967	0.00701
0.26821	0.00706
0.27674	0.00701
0.28527	0.00674
0.29381	0.00681
0.30234	0.00726
0.31087	0.00747
0.31941	0.00717
0.32794	0.00736
0.33647	0.00773
0.34501	0.00767
0.35354	0.00735
0.36207	0.00737
0.37061	0.00748
0.37914	0.00688
0.38767	0.00639
0.39621	0.00731
0.40474	0.00743
0.41327	0.00644
0.42181	0.00634
0.43034	0.00656
0.43887	0.00684
0.44741	0.00694
0.45594	0.00667
0.46447	0.00685
0.47301	0.00673
0.48154	0.00695
0.49007	0.00718
0.49861	0.00683
0.50714	0.00739
0.51567	0.0073
0.52421	0.00686
0.53274	0.00641
0.54127	0.00661
0.54981	0.00725
0.55834	0.00649
0.56687	0.00671
0.57541	0.0075
0.58394	0.00713
0.59247	0.00694
0.60101	0.00686
0.60954	0.00696
0.61807	0.00815
0.62661	0.00864
0.63514	0.00906
0.64367	0.0109
0.65221	0.01289
0.66074	0.01379
0.66927	0.01484
0.67781	0.01476
0.68634	0.01469
0.69487	0.01503
0.70341	0.01535
0.71194	0.01554
0.72047	0.01582
0.72901	0.01636
0.73754	0.01561
0.74607	0.01498
0.75461	0.01529
0.76314	0.01533
0.77167	0.01464
0.78021	0.01422
0.78874	0.01396
0.79727	0.01423
0.80581	0.0147
0.81434	0.01438
0.82287	0.01411
0.83141	0.01444
0.83994	0.01475
0.84847	0.01477
0.85701	0.01389
0.86554	0.01346
0.87407	0.01408
0.88261	0.01395
0.89114	0.01383
0.89967	0.01404
0.90821	0.01369
0.91674	0.01403
0.92527	0.01402
0.93381	0.01314
0.94234	0.01353
0.95087	0.01308
0.95941	0.01267
0.96794	0.0136
0.97647	0.01398
0.98501	0.0133
0.99354	0.01337
1.00207	0.01297
1.01061	0.01318
1.01914	0.01395
1.02767	0.01337
1.03621	0.01311
1.04474	0.01351
1.05327	0.01384
1.06181	0.01388
1.07034	0.01318
1.07887	0.0134
1.08741	0.01383
1.09594	0.01343
1.10447	0.01336
1.11301	0.01275
1.12154	0.01259
1.13007	0.01303
1.13861	0.01321
1.14714	0.01262
1.15567	0.01272
1.16421	0.01295
1.17274	0.01268
1.18127	0.01305
1.18981	0.01289
1.19834	0.01256
1.20687	0.01275
1.21541	0.01294
1.22394	0.01299
1.23247	0.0126
1.24101	0.01243
1.24954	0.01254
1.25807	0.01231
1.2666	0.0124
1.27514	0.01325
1.28367	0.01354
1.2922	0.0124
1.30074	0.01161
1.30927	0.01142
1.3178	0.01186
1.32634	0.01199
1.33487	0.01126
1.3434	0.01147
1.35194	0.01212
1.36047	0.01181
1.369	0.01167
1.37754	0.0122
1.38607	0.01244
1.3946	0.01135
1.40314	0.0111
1.41167	0.01139
1.4202	0.01201
1.42874	0.0123
1.43727	0.01241
1.4458	0.0119
1.45434	0.01143
1.46287	0.01124
1.4714	0.01114
1.47994	0.01159
1.48847	0.01143
1.497	0.01094
1.50554	0.01099
1.51407	0.01123
1.5226	0.01118
1.53114	0.01081
1.53967	0.01093
1.5482	0.01155
1.55674	0.01151
1.56527	0.01081
1.5738	0.01053
1.58234	0.0106
1.59087	0.01051
1.5994	0.01106
1.60794	0.01086
1.61647	0.01052
1.625	0.01091
1.63354	0.0105
1.64207	0.01021
1.6506	0.01045
1.65914	0.01028
1.66767	0.01059
1.6762	0.01063
1.68474	0.01041
1.69327	0.01087
1.7018	0.01072
1.71034	0.01056
1.71887	0.01041
1.7274	0.00975
1.73594	0.00935
1.74447	0.0095
1.753	0.00981
1.76154	0.01026
1.77007	0.0115
1.7786	0.01044
1.78714	0.00959
1.79567	0.01016
1.8042	0.01015
1.81274	0.00987
1.82127	0.00984
1.8298	0.01041
1.83834	0.01002
1.84687	0.00944
1.8554	0.00997
1.86394	0.01038
1.87247	0.00943
1.881	0.00921
1.88954	0.00939
1.89807	0.00942
1.9066	0.00995
1.91514	0.00918
1.92367	0.00896
1.9322	0.00904
1.94074	0.00931
1.94927	0.01021
1.9578	0.00986
1.96634	0.00918
1.97487	0.00939
1.9834	0.00945
1.99194	0.00941
2.00047	0.00955
2.009	0.00984
2.01754	0.00884
2.02607	0.00855
2.0346	0.00909
2.04314	0.00885
2.05167	0.00918
2.0602	0.00986
2.06874	0.00963
2.07727	0.00932
2.0858	0.00907
2.09434	0.009
2.10287	0.00931
2.1114	0.00888
2.11994	0.00875
2.12847	0.00867
2.137	0.00872
2.14554	0.00966
2.15407	0.00949
2.1626	0.00882
2.17114	0.00896
2.17967	0.00871
2.1882	0.00884
2.19674	0.00941
2.20527	0.0091
2.2138	0.00891
2.22234	0.00888
2.23087	0.00844
2.2394	0.00811
2.24794	0.00838
2.25647	0.00843
2.265	0.0082
2.27354	0.00865
2.28207	0.00871
2.2906	0.00899
2.29914	0.00832
2.30767	0.00819
2.3162	0.00893
2.32474	0.0091
2.33327	0.00917
2.3418	0.00938
2.35034	0.00995
2.35887	0.00947
2.3674	0.00883
2.37594	0.00872
2.38447	0.00761
2.393	0.00782
2.40154	0.00891
2.41007	0.00822
2.4186	0.00824
2.42714	0.00913
2.43567	0.00853
2.4442	0.00855
2.45274	0.00876
2.46127	0.00832
2.4698	0.00884
2.47834	0.00806
2.48687	0.00764
2.4954	0.00817
2.50394	0.00861
2.51247	0.00827
2.521	0.00746
2.52954	0.00717
2.53807	0.00763
2.5466	0.00802
2.55514	0.00801
2.56367	0.00794
2.5722	0.00788
2.58074	0.00813
2.58927	0.00793
2.5978	0.00828
2.60634	0.00829
2.61487	0.00792
2.6234	0.00783
2.63194	0.00803
2.64047	0.0081
2.649	0.00779
2.65754	0.00796
2.66607	0.00803
2.6746	0.00774
2.68314	0.00743
2.69167	0.00756
2.7002	0.00794
2.70874	0.00787
2.71727	0.00816
2.7258	0.00785
2.73434	0.00732
2.74287	0.00748
2.7514	0.00729
2.75994	0.00745
2.76847	0.0073
2.777	0.00681
2.78554	0.00715
2.79407	0.00774
2.8026	0.00769
2.81114	0.00775
2.81967	0.00717
2.8282	0.00743
2.83674	0.00886
2.84527	0.00813
2.8538	0.00764
2.86234	0.00779
2.87087	0.00736
2.8794	0.00734
2.88794	0.00779
2.89647	0.00778
2.905	0.00758
2.91353	0.00783
2.92207	0.00781
2.9306	0.00752
2.93913	0.00778
2.94767	0.00733
2.9562	0.00692
2.96473	0.0071
2.97327	0.0074
2.9818	0.00746
2.99033	0.00742
2.99887	0.00789
3.0074	0.0076
3.01593	0.00705
3.02447	0.00694
3.033	0.00715
3.04153	0.0072
3.05007	0.00717
3.0586	0.00705
3.06713	0.00744
3.07567	0.00793
3.0842	0.00743
3.09273	0.00726
3.10127	0.00732
3.1098	0.00718
3.11833	0.00723
3.12687	0.00712
3.1354	0.00693
3.14393	0.00686
3.15247	0.00683
3.161	0.00668
3.16953	0.00712
3.17807	0.00721
3.1866	0.00699
3.19513	0.00684
3.20367	0.00672
3.2122	0.00662
3.22073	0.0067
3.22927	0.00687
3.2378	0.00665
3.24633	0.00678
3.25487	0.00664
3.2634	0.00679
3.27193	0.00696
3.28047	0.00688
3.289	0.00682
3.29753	0.00666
3.30607	0.00746
3.3146	0.00749
3.32313	0.00704
3.33167	0.00732
3.3402	0.00686
3.34873	0.0069
3.35727	0.00728
3.3658	0.00663
3.37433	0.00648
3.38287	0.00726
3.3914	0.00883
3.39993	0.00818
3.40847	0.00791
3.417	0.00725
3.42553	0.00735
3.43407	0.00727
3.4426	0.00715
3.45113	0.00747
3.45967	0.00722
3.4682	0.00703
3.47673	0.00696
3.48527	0.00752
3.4938	0.00786
3.50233	0.00771
3.51087	0.00735
3.5194	0.00749
3.52793	0.00726
3.53647	0.00687
3.545	0.00701
3.55353	0.00721
3.56207	0.00683
3.5706	0.00672
3.57913	0.00698
3.58767	0.00662
3.5962	0.00681
3.60473	0.0074
3.61327	0.00756
3.6218	0.00657
3.63033	0.00688
3.63887	0.0076
3.6474	0.00703
3.65593	0.00672
3.66447	0.00692
3.673	0.00731
3.68153	0.00728
3.69007	0.00652
3.6986	0.00653
3.70713	0.0068
3.71567	0.00675
3.7242	0.00739
3.73273	0.00734
3.74127	0.00687
3.7498	0.00738
3.75833	0.00762
3.76687	0.00723
3.7754	0.00771
3.78393	0.0078
3.79247	0.00738
3.801	0.00794
3.80953	0.00816
3.81807	0.00797
3.8266	0.00777
3.83513	0.00775
3.84367	0.00758
3.8522	0.00764
3.86073	0.00775
3.86927	0.00822
3.8778	0.00794
3.88633	0.00727
3.89487	0.00786
3.9034	0.00764
3.91193	0.0075
3.92047	0.00788
3.929	0.00737
3.93753	0.00677
3.94607	0.00709
3.9546	0.00791
3.96313	0.00784
3.97167	0.008
3.9802	0.0079
3.98873	0.00744
3.99727	0.00775
4.0058	0.00815
4.01433	0.0077
4.02287	0.00762
4.0314	0.00813
4.03993	0.00831
4.04847	0.00806
4.057	0.00813
4.06553	0.0079
4.07407	0.00825
4.0826	0.00849
4.09113	0.00801
4.09967	0.00797
4.1082	0.0083
4.11673	0.00887
4.12527	0.00919
4.1338	0.00909
4.14233	0.00845
4.15087	0.00828
4.1594	0.00825
4.16793	0.00851
4.17647	0.00891
4.185	0.00875
4.19353	0.0093
4.20207	0.00984
4.2106	0.00902
4.21913	0.00841
4.22767	0.00848
4.2362	0.00969
4.24473	0.01001
4.25327	0.00901
4.2618	0.00875
4.27033	0.00855
4.27887	0.00884
4.2874	0.00953
4.29593	0.01013
4.30447	0.00996
4.313	0.00997
4.32153	0.01058
4.33007	0.01096
4.3386	0.01088
4.34713	0.01047
4.35567	0.01019
4.3642	0.01097
4.37273	0.01064
4.38127	0.01135
4.3898	0.0115
4.39833	0.01052
4.40687	0.01075
4.4154	0.011
4.42393	0.01131
4.43247	0.01201
4.441	0.01145
4.44953	0.01052
4.45807	0.01097
4.4666	0.01098
4.47513	0.01026
4.48367	0.01037
4.4922	0.01106
4.50073	0.01164
4.50927	0.01179
4.5178	0.01159
4.52633	0.01209
4.53487	0.01172
4.5434	0.01207
4.55193	0.01292
4.56047	0.01247
4.569	0.01304
4.57753	0.01329
4.58606	0.01347
4.5946	0.01432
4.60313	0.01406
4.61166	0.01395
4.6202	0.01481
4.62873	0.01527
4.63726	0.0148
4.6458	0.01493
4.65433	0.01493
4.66286	0.01451
4.6714	0.01567
4.67993	0.01581
4.68846	0.01505
4.697	0.0148
4.70553	0.01471
4.71406	0.01553
4.7226	0.01556
4.73113	0.01586
4.73966	0.01705
4.7482	0.01706
4.75673	0.01651
4.76526	0.01651
4.7738	0.01672
4.78233	0.0167
4.79086	0.01676
4.7994	0.01722
4.80793	0.01831
4.81646	0.01825
4.825	0.01719
4.83353	0.01712
4.84206	0.01753
4.8506	0.01738
4.85913	0.0168
4.86766	0.01692
4.8762	0.01714
4.88473	0.01755
4.89326	0.01791
4.9018	0.01719
4.91033	0.01776
4.91886	0.01802
4.9274	0.01767
4.93593	0.01798
4.94446	0.0175
4.953	0.0174
4.96153	0.01812
4.97006	0.01846
4.9786	0.01724
4.98713	0.01721
4.99566	0.01791
5.0042	0.01759
5.01273	0.01692
5.02126	0.01668
5.0298	0.01693
5.03833	0.01719
5.04686	0.01712
5.0554	0.01695
5.06393	0.017
5.07246	0.01665
5.081	0.01653
5.08953	0.01708
5.09806	0.01802
5.1066	0.01671
5.11513	0.01566
5.12366	0.01663
5.1322	0.01672
5.14073	0.01582
5.14926	0.01607
5.1578	0.01587
5.16633	0.01546
5.17486	0.01533
5.1834	0.01525
5.19193	0.0153
5.20046	0.0147
5.209	0.01464
5.21753	0.01502
5.22606	0.01515
5.2346	0.01536
5.24313	0.01496
5.25166	0.0149
5.2602	0.01449
5.26873	0.01445
5.27726	0.01487
5.2858	0.01433
5.29433	0.01411
5.30286	0.01377
5.3114	0.0143
5.31993	0.01437
5.32846	0.01356
5.337	0.0143
5.34553	0.01432
5.35406	0.01392
5.3626	0.01352
5.37113	0.01262
5.37966	0.01225
5.3882	0.01289
5.39673	0.01349
5.40526	0.01254
5.4138	0.01217
5.42233	0.01212
5.43086	0.0121
5.4394	0.01214
5.44793	0.0122
5.45646	0.01214
5.465	0.01193
5.47353	0.01272
5.48206	0.01295
5.4906	0.01191
5.49913	0.01169
5.50766	0.01183
5.5162	0.01182
5.52473	0.01204
5.53326	0.01249
5.5418	0.01186
5.55033	0.01147
5.55886	0.01103
5.5674	0.01069
5.57593	0.01101
5.58446	0.01082
5.593	0.01103
5.60153	0.01161
5.61006	0.01173
5.6186	0.01105
5.62713	0.01006
5.63566	0.0104
5.6442	0.01121
5.65273	0.01092
5.66126	0.01034
5.6698	0.0103
5.67833	0.01039
5.68686	0.01045
5.6954	0.01013
5.70393	0.00971
5.71246	0.01005
5.721	0.01037
5.72953	0.01021
5.73806	0.00972
5.7466	0.00936
5.75513	0.00983
5.76366	0.01065
5.7722	0.00987
5.78073	0.00937
5.78926	0.00955
5.7978	0.01003
5.80633	0.00977
5.81486	0.00996
5.8234	0.00993
5.83193	0.00891
5.84046	0.00882
5.849	0.00878
5.85753	0.00886
5.86606	0.00867
5.8746	0.00852
5.88313	0.00938
5.89166	0.00839
5.9002	0.00809
5.90873	0.00847
5.91726	0.00839
5.9258	0.00839
5.93433	0.0087
5.94286	0.00914
5.9514	0.00941
5.95993	0.00815
5.96846	0.00823
5.977	0.00861
5.98553	0.00846
5.99406	0.00868
6.0026	0.00846
6.01113	0.00836
6.01966	0.00817
6.0282	0.00827
6.03673	0.00826
6.04526	0.00833
6.0538	0.00779
6.06233	0.00778
6.07086	0.0083
6.0794	0.00771
6.08793	0.00758
6.09646	0.00817
6.105	0.00777
6.11353	0.00725
6.12206	0.00793
6.1306	0.00783
6.13913	0.0076
6.14766	0.00792
6.1562	0.00775
6.16473	0.00748
6.17326	0.00754
6.1818	0.00762
6.19033	0.00742
6.19886	0.00732
6.2074	0.00788
6.21593	0.00783
6.22446	0.00735
6.233	0.00682
6.24153	0.00692
6.25006	0.0074
6.25859	0.00718
6.26713	0.00678
6.27566	0.0071
6.28419	0.00777
6.29273	0.0066
6.30126	0.00604
6.30979	0.00656
6.31833	0.00769
6.32686	0.00753
6.33539	0.00666
6.34393	0.0065
6.35246	0.00605
6.36099	0.006
6.36953	0.00666
6.37806	0.00674
6.38659	0.00622
6.39513	0.00622
6.40366	0.00656
6.41219	0.00655
6.42073	0.00655
6.42926	0.00663
6.43779	0.0064
6.44633	0.00593
6.45486	0.00632
6.46339	0.00625
6.47193	0.00689
6.48046	0.00778
6.48899	0.00661
6.49753	0.00647
6.50606	0.00652
6.51459	0.00653
6.52313	0.00718
6.53166	0.00678
6.54019	0.00663
6.54873	0.00703
6.55726	0.00655
6.56579	0.0063
6.57433	0.00687
6.58286	0.00636
6.59139	0.00553
6.59993	0.00564
6.60846	0.00587
6.61699	0.00595
6.62553	0.00575
6.63406	0.0055
6.64259	0.00597
6.65113	0.00569
6.65966	0.00543
6.66819	0.00584
6.67673	0.00554
6.68526	0.00573
6.69379	0.00596
6.70233	0.00623
6.71086	0.00664
6.71939	0.0065
6.72793	0.00623
6.73646	0.0058
6.74499	0.00587
6.75353	0.00603
6.76206	0.00596
6.77059	0.00556
6.77913	0.00562
6.78766	0.00631
6.79619	0.00591
6.80473	0.00578
6.81326	0.00588
6.82179	0.00522
6.83033	0.00523
6.83886	0.00606
6.84739	0.00622
6.85593	0.00595
6.86446	0.006
6.87299	0.00603
6.88153	0.00626
6.89006	0.00627
6.89859	0.00626
6.90713	0.0064
6.91566	0.00578
6.92419	0.00539
6.93273	0.0049
6.94126	0.00521
6.94979	0.00596
6.95833	0.00595
6.96686	0.00648
6.97539	0.00583
6.98393	0.00555
6.99246	0.00686
7.00099	0.00647
7.00953	0.00601
7.01806	0.00542
7.02659	0.00538
7.03513	0.00524
7.04366	0.00503
7.05219	0.006
7.06073	0.00637
7.06926	0.00556
7.07779	0.00592
7.08633	0.00583
7.09486	0.00521
7.10339	0.00521
7.11193	0.00573
7.12046	0.00557
7.12899	0.00556
7.13753	0.00599
7.14606	0.00588
7.15459	0.00529
7.16313	0.00537
7.17166	0.00596
7.18019	0.00583
7.18873	0.00616
7.19726	0.00603
7.20579	0.00638
7.21433	0.00627
7.22286	0.00575
7.23139	0.00601
7.23993	0.00614
7.24846	0.00581
7.25699	0.006
7.26553	0.00708
7.27406	0.00661
7.28259	0.00546
7.29113	0.00646
7.29966	0.00708
7.30819	0.00652
7.31673	0.00676
7.32526	0.00677
7.33379	0.00621
7.34233	0.00594
7.35086	0.0057
7.35939	0.00621
7.36793	0.00652
7.37646	0.00578
7.38499	0.00623
7.39353	0.00673
7.40206	0.0062
7.41059	0.00601
7.41913	0.00687
7.42766	0.0057
7.43619	0.00567
7.44473	0.00693
7.45326	0.00721
7.46179	0.00608
7.47033	0.00625
7.47886	0.00751
7.48739	0.00673
7.49593	0.00643
7.50446	0.00687
7.51299	0.00709
7.52153	0.00697
7.53006	0.00692
7.53859	0.00602
7.54713	0.00608
7.55566	0.00685
7.56419	0.00668
7.57273	0.00619
7.58126	0.00619
7.58979	0.00666
7.59833	0.00671
7.60686	0.00659
7.61539	0.00614
7.62393	0.00602
7.63246	0.00676
7.64099	0.00689
7.64953	0.0069
7.65806	0.00796
7.66659	0.00733
7.67513	0.00762
7.68366	0.01553
7.69219	0.01361
7.70073	0.0079
7.70926	0.0078
7.71779	0.00753
7.72633	0.00674
7.73486	0.00663
7.74339	0.00685
7.75193	0.00768
7.76046	0.00822
7.76899	0.00782
7.77753	0.00769
7.78606	0.00775
7.79459	0.00715
7.80313	0.00685
7.81166	0.00747
7.82019	0.00798
7.82873	0.0073
7.83726	0.0073
7.84579	0.00768
7.85433	0.00771
7.86286	0.0079
7.87139	0.0081
7.87993	0.00794
7.88846	0.00843
7.89699	0.00876
7.90553	0.00856
7.91406	0.00818
7.92259	0.00805
7.93112	0.00814
7.93966	0.00851
7.94819	0.0078
7.95672	0.00806
7.96526	0.00928
7.97379	0.00897
7.98232	0.00902
7.99086	0.00866
7.99939	0.0082
8.00792	0.00879
8.01646	0.00853
8.02499	0.00862
8.03352	0.00908
8.04206	0.00883
8.05059	0.00913
8.05912	0.00943
8.06766	0.00955
8.07619	0.00897
8.08472	0.00855
8.09326	0.00862
8.10179	0.00936
8.11032	0.00983
8.11886	0.00942
8.12739	0.00949
8.13592	0.00925
8.14446	0.00872
8.15299	0.00933
8.16152	0.0095
8.17006	0.00936
8.17859	0.00935
8.18712	0.00935
8.19566	0.01057
8.20419	0.00993
8.21272	0.00932
8.22126	0.00956
8.22979	0.00973
8.23832	0.00984
8.24686	0.01009
8.25539	0.01056
8.26392	0.0107
8.27246	0.01048
8.28099	0.01026
8.28952	0.01035
8.29806	0.01083
8.30659	0.01127
8.31512	0.01109
8.32366	0.01079
8.33219	0.01152
8.34072	0.01186
8.34926	0.0105
8.35779	0.01081
8.36632	0.01203
8.37486	0.01215
8.38339	0.01149
8.39192	0.01123
8.40046	0.01234
8.40899	0.01295
8.41752	0.01193
8.42606	0.01179
8.43459	0.01206
8.44312	0.01223
8.45166	0.01246
8.46019	0.01339
8.46872	0.01305
8.47726	0.01274
8.48579	0.01339
8.49432	0.01294
8.50286	0.01275
8.51139	0.01295
8.51992	0.01265
8.52846	0.01245
8.53699	0.01299
8.54552	0.0139
8.55406	0.01383
8.56259	0.01339
8.57112	0.01381
8.57966	0.01395
8.58819	0.01374
8.59672	0.01437
8.60526	0.01471
8.61379	0.01441
8.62232	0.01451
8.63086	0.01454
8.63939	0.01514
8.64792	0.01509
8.65646	0.01472
8.66499	0.01478
8.67352	0.01461
8.68206	0.01485
8.69059	0.01509
8.69912	0.01589
8.70766	0.01647
8.71619	0.01574
8.72472	0.01622
8.73326	0.01701
8.74179	0.01682
8.75032	0.01611
8.75886	0.01658
8.76739	0.0171
8.77592	0.01707
8.78446	0.01752
8.79299	0.0182
8.80152	0.0178
8.81006	0.0174
8.81859	0.0176
8.82712	0.01775
8.83566	0.01819
8.84419	0.01855
8.85272	0.01786
8.86126	0.01811
8.86979	0.01866
8.87832	0.01896
8.88686	0.01974
8.89539	0.01969
8.90392	0.0202
8.91246	0.02058
8.92099	0.0206
8.92952	0.02095
8.93806	0.0206
8.94659	0.02067
8.95512	0.02185
8.96366	0.02173
8.97219	0.02174
8.98072	0.02197
8.98926	0.02167
8.99779	0.02172
9.00632	0.0218
9.01486	0.02188
9.02339	0.02232
9.03192	0.02395
9.04046	0.02359
9.04899	0.0236
9.05752	0.02474
9.06606	0.02493
9.07459	0.02519
9.08312	0.02543
9.09166	0.0261
9.10019	0.02679
9.10872	0.02671
9.11726	0.02691
9.12579	0.02744
9.13432	0.02801
9.14286	0.02846
9.15139	0.02879
9.15992	0.02937
9.16846	0.02983
9.17699	0.02963
9.18552	0.0302
9.19406	0.03113
9.20259	0.03226
9.21112	0.03278
9.21966	0.03362
9.22819	0.03476
9.23672	0.0348
9.24526	0.03526
9.25379	0.03552
9.26232	0.03545
9.27086	0.03636
9.27939	0.03707
9.28792	0.03826
9.29646	0.03871
9.30499	0.03947
9.31352	0.04021
9.32206	0.04041
9.33059	0.04177
9.33912	0.04221
9.34766	0.04291
9.35619	0.04373
9.36472	0.04455
9.37326	0.0463
9.38179	0.04632
9.39032	0.04633
9.39886	0.04761
9.40739	0.04862
9.41592	0.04957
9.42446	0.04972
9.43299	0.05086
9.44152	0.05207
9.45006	0.05262
9.45859	0.05374
9.46712	0.05468
9.47566	0.05606
9.48419	0.05596
9.49272	0.05598
9.50126	0.0577
9.50979	0.05874
9.51832	0.05895
9.52686	0.05966
9.53539	0.0603
9.54392	0.06063
9.55246	0.06123
9.56099	0.06131
9.56952	0.06174
9.57805	0.06288
9.58659	0.06309
9.59512	0.06402
9.60365	0.06549
9.61219	0.06539
9.62072	0.06554
9.62925	0.06638
9.63779	0.06732
9.64632	0.06683
9.65485	0.06685
9.66339	0.06776
9.67192	0.06851
9.68045	0.0686
9.68899	0.06863
9.69752	0.06881
9.70605	0.06889
9.71459	0.06937
9.72312	0.07001
9.73165	0.07001
9.74019	0.06994
9.74872	0.06964
9.75725	0.07036
9.76579	0.07107
9.77432	0.06932
9.78285	0.06903
9.79139	0.06914
9.79992	0.06946
9.80845	0.07081
9.81699	0.07063
9.82552	0.07077
9.83405	0.07045
9.84259	0.06983
9.85112	0.06889
9.85965	0.06907
9.86819	0.07002
9.87672	0.07117
9.88525	0.07146
9.89379	0.0692
9.90232	0.06877
9.91085	0.06973
9.91939	0.06845
9.92792	0.06828
9.93645	0.0685
9.94499	0.06866
9.95352	0.06868
9.96205	0.06808
9.97059	0.06829
9.97912	0.06821
9.98765	0.06813
9.99619	0.06877
10.0047	0.0688
10.0132	0.06831
10.0218	0.0676
10.0303	0.06703
10.0389	0.06719
10.0474	0.068
10.0559	0.06828
10.0645	0.06745
10.073	0.06728
10.0815	0.06766
10.09	0.06781
10.0986	0.06811
10.1071	0.06779
10.1157	0.06682
10.1242	0.06695
10.1327	0.06797
10.1412	0.06842
10.1498	0.06834
10.1583	0.0679
10.1669	0.06854
10.1754	0.06958
10.1839	0.0694
10.1924	0.06943
10.201	0.07036
10.2095	0.07
10.218	0.06998
10.2266	0.07079
10.2351	0.07175
10.2437	0.07276
10.2522	0.07358
10.2607	0.07521
10.2692	0.07594
10.2778	0.07563
10.2863	0.07662
10.2949	0.07904
10.3034	0.08483
10.3119	0.0862
10.3204	0.08336
10.329	0.08629
10.3375	0.08838
10.346	0.09121
10.3546	0.09576
10.3631	0.09764
10.3717	0.09963
10.3802	0.1028
10.3887	0.10525
10.3972	0.10965
10.4058	0.11486
10.4143	0.1205
10.4229	0.12578
10.4314	0.12999
10.4399	0.13604
10.4484	0.14356
10.457	0.15064
10.4655	0.15537
10.4741	0.16408
10.4826	0.17412
10.4911	0.18398
10.4997	0.19229
10.5082	0.2015
10.5167	0.21279
10.5252	0.22511
10.5338	0.23637
10.5423	0.25116
10.5509	0.26156
10.5594	0.2752
10.5679	0.28987
10.5764	0.30631
10.585	0.32267
10.5935	0.33631
10.6021	0.35097
10.6106	0.36847
10.6191	0.38767
10.6276	0.40634
10.6362	0.42478
10.6447	0.44459
10.6532	0.46473
10.6618	0.48447
10.6703	0.5039
10.6789	0.52386
10.6874	0.54479
10.6959	0.56529
10.7044	0.58572
10.713	0.60697
10.7215	0.62886
10.7301	0.64829
10.7386	0.66798
10.7471	0.68676
10.7556	0.70448
10.7642	0.72431
10.7727	0.73945
10.7812	0.75812
10.7898	0.77669
10.7983	0.79231
10.8069	0.80716
10.8154	0.82255
10.8239	0.83571
10.8324	0.84993
10.841	0.86509
10.8495	0.87689
10.8581	0.88953
10.8666	0.89734
10.8751	0.9096
10.8836	0.92038
10.8922	0.92978
10.9007	0.93865
10.9093	0.94648
10.9178	0.95339
10.9263	0.96017
10.9349	0.96882
10.9434	0.97451
10.9519	0.97824
10.9604	0.98214
10.969	0.98685
10.9775	0.99164
10.9861	0.99593
10.9946	0.99777
11.0031	0.99865
11.0116	1
11.0202	0.99945
11.0287	0.99966
11.0373	0.9998
11.0458	0.99793
11.0543	0.99619
11.0628	0.99574
11.0714	0.99431
11.0799	0.99052
11.0884	0.98546
11.097	0.98042
11.1055	0.97561
11.1141	0.97001
11.1226	0.96559
11.1311	0.96151
11.1396	0.95612
11.1482	0.95004
11.1567	0.94253
11.1653	0.93574
11.1738	0.93034
11.1823	0.92299
11.1908	0.91485
11.1994	0.90692
11.2079	0.90006
11.2165	0.89315
11.225	0.88514
11.2335	0.87645
11.2421	0.86984
11.2506	0.86175
11.2591	0.85351
11.2676	0.84645
11.2762	0.83851
11.2847	0.82984
11.2933	0.82097
11.3018	0.81319
11.3103	0.8049
11.3188	0.79634
11.3274	0.78775
11.3359	0.77999
11.3445	0.77218
11.353	0.76387
11.3615	0.7551
11.3701	0.74726
11.3786	0.73953
11.3871	0.73183
11.3956	0.72333
11.4042	0.71761
11.4127	0.70902
11.4213	0.70257
11.4298	0.69429
11.4383	0.68694
11.4468	0.68039
11.4554	0.67383
11.4639	0.66806
11.4725	0.66093
11.481	0.6552
11.4895	0.64618
11.498	0.63918
11.5066	0.63473
11.5151	0.62843
11.5236	0.62209
11.5322	0.61609
11.5407	0.60978
11.5493	0.60371
11.5578	0.59901
11.5663	0.59267
11.5748	0.58688
11.5834	0.58196
11.5919	0.57694
11.6005	0.5724
11.609	0.56668
11.6175	0.56169
11.626	0.55647
11.6346	0.55329
11.6431	0.54775
11.6517	0.54443
11.6602	0.54019
11.6687	0.53563
11.6773	0.53136
11.6858	0.52734
11.6943	0.52377
11.7028	0.51891
11.7114	0.515
11.7199	0.51114
11.7285	0.50716
11.737	0.50299
11.7455	0.50028
11.754	0.49605
11.7626	0.49391
11.7711	0.48958
11.7797	0.48674
11.7882	0.48382
11.7967	0.48135
11.8052	0.47788
11.8138	0.47435
11.8223	0.47109
11.8308	0.46672
11.8394	0.46355
11.8479	0.46259
11.8565	0.46101
11.865	0.45704
11.8735	0.45442
11.882	0.45262
11.8906	0.44994
11.8991	0.44603
11.9077	0.4429
11.9162	0.43984
11.9247	0.43689
11.9332	0.43385
11.9418	0.4321
11.9503	0.42906
11.9588	0.42742
11.9674	0.42537
11.9759	0.42279
11.9845	0.41968
11.993	0.41693
12.0015	0.41383
12.01	0.41119
12.0186	0.40845
12.0271	0.40713
12.0357	0.40262
12.0442	0.4
12.0527	0.39724
12.0612	0.39473
12.0698	0.39158
12.0783	0.38825
12.0869	0.38599
12.0954	0.38266
12.1039	0.38107
12.1125	0.37936
12.121	0.3752
12.1295	0.37327
12.138	0.36859
12.1466	0.36593
12.1551	0.36288
12.1637	0.35999
12.1722	0.35603
12.1807	0.35304
12.1892	0.35104
12.1978	0.34629
12.2063	0.34327
12.2149	0.33913
12.2234	0.33642
12.2319	0.33368
12.2404	0.33093
12.249	0.32778
12.2575	0.32312
12.266	0.31942
12.2746	0.31696
12.2831	0.31488
12.2917	0.3112
12.3002	0.30633
12.3087	0.30443
12.3172	0.30266
12.3258	0.29861
12.3343	0.29533
12.3429	0.29184
12.3514	0.29025
12.3599	0.28813
12.3684	0.28503
12.377	0.28086
12.3855	0.27815
12.3941	0.27664
12.4026	0.27328
12.4111	0.2691
12.4197	0.2673
12.4282	0.26566
12.4367	0.26423
12.4452	0.2619
12.4538	0.25746
12.4623	0.25427
12.4709	0.25142
12.4794	0.24981
12.4879	0.24886
12.4964	0.24431
12.505	0.242
12.5135	0.23965
12.5221	0.238
12.5306	0.2341
12.5391	0.2325
12.5477	0.23081
12.5562	0.22972
12.5647	0.22727
12.5732	0.22502
12.5818	0.22293
12.5903	0.22042
12.5989	0.21783
12.6074	0.21616
12.6159	0.21522
12.6244	0.21323
12.633	0.21212
12.6415	0.21048
12.6501	0.20831
12.6586	0.20626
12.6671	0.20416
12.6756	0.2017
12.6842	0.20022
12.6927	0.19864
12.7012	0.19707
12.7098	0.19655
12.7183	0.19304
12.7269	0.1912
12.7354	0.19017
12.7439	0.18803
12.7524	0.18728
12.761	0.18618
12.7695	0.18444
12.7781	0.18368
12.7866	0.18216
12.7951	0.17948
12.8036	0.17833
12.8122	0.17755
12.8207	0.17569
12.8293	0.17355
12.8378	0.17258
12.8463	0.17197
12.8549	0.17051
12.8634	0.16907
12.8719	0.16763
12.8804	0.16684
12.889	0.1648
12.8975	0.16372
12.9061	0.16326
12.9146	0.16196
12.9231	0.16008
12.9316	0.15965
12.9402	0.15958
12.9487	0.15856
12.9573	0.15643
12.9658	0.15469
12.9743	0.1545
12.9828	0.15323
12.9914	0.15209
12.9999	0.15177
13.0084	0.15107
13.017	0.14885
13.0255	0.14745
13.0341	0.14726
13.0426	0.14682
13.0511	0.14526
13.0596	0.14366
13.0682	0.14227
13.0767	0.14101
13.0853	0.1403
13.0938	0.1405
13.1023	0.1394
13.1108	0.13884
13.1194	0.13855
13.1279	0.13701
13.1364	0.13638
13.145	0.13671
13.1535	0.13459
13.1621	0.13285
13.1706	0.13348
13.1791	0.13317
13.1876	0.13134
13.1962	0.13098
13.2047	0.13
13.2133	0.12941
13.2218	0.12826
13.2303	0.12616
13.2388	0.12587
13.2474	0.12573
13.2559	0.12506
13.2645	0.12466
13.273	0.12295
13.2815	0.12224
13.2901	0.12222
13.2986	0.12042
13.3071	0.11907
13.3156	0.11958
13.3242	0.11847
13.3327	0.1171
13.3413	0.11775
13.3498	0.11767
13.3583	0.11576
13.3668	0.11528
13.3754	0.11441
13.3839	0.11411
13.3925	0.11406
13.401	0.1124
13.4095	0.11139
13.418	0.11197
13.4266	0.11145
13.4351	0.10972
13.4436	0.10932
13.4522	0.10882
13.4607	0.10827
13.4693	0.1075
13.4778	0.10743
13.4863	0.10764
13.4948	0.10628
13.5034	0.10563
13.5119	0.10555
13.5205	0.10501
13.529	0.1037
13.5375	0.10258
13.546	0.10232
13.5546	0.10103
13.5631	0.10094
13.5716	0.10138
13.5802	0.10009
13.5887	0.09905
13.5973	0.0996
13.6058	0.09982
13.6143	0.09851
13.6228	0.09865
13.6314	0.09719
13.6399	0.09706
13.6485	0.09658
13.657	0.09521
13.6655	0.09497
13.674	0.09436
13.6826	0.09418
13.6911	0.09366
13.6997	0.09293
13.7082	0.09215
13.7167	0.09229
13.7253	0.092
13.7338	0.09203
13.7423	0.09187
13.7508	0.0901
13.7594	0.08909
13.7679	0.08789
13.7765	0.08821
13.785	0.08954
13.7935	0.08865
13.802	0.0877
13.8106	0.08819
13.8191	0.08746
13.8277	0.08654
13.8362	0.08525
13.8447	0.08551
13.8532	0.08666
13.8618	0.08483
13.8703	0.08497
13.8788	0.08552
13.8874	0.08432
13.8959	0.08431
13.9045	0.0832
13.913	0.08215
13.9215	0.08278
13.93	0.08257
13.9386	0.08232
13.9471	0.08198
13.9557	0.08117
13.9642	0.08119
13.9727	0.08059
13.9812	0.07995
13.9898	0.07997
13.9983	0.07882
14.0069	0.0787
14.0154	0.07961
14.0239	0.07929
14.0325	0.07822
14.041	0.07787
14.0495	0.07773
14.058	0.07825
14.0666	0.07732
14.0751	0.0759
14.0837	0.07511
14.0922	0.07634
14.1007	0.07753
14.1092	0.07491
14.1178	0.07479
14.1263	0.07431
14.1349	0.07408
14.1434	0.0737
14.1519	0.0726
14.1605	0.07209
14.169	0.07245
14.1775	0.07291
14.186	0.07256
14.1946	0.07217
14.2031	0.07184
14.2117	0.07204
14.2202	0.07093
14.2287	0.07074
14.2372	0.07081
14.2458	0.06977
14.2543	0.06966
14.2629	0.07034
14.2714	0.07064
14.2799	0.06984
14.2884	0.06889
14.297	0.06793
14.3055	0.06773
14.314	0.068
14.3226	0.06829
14.3311	0.06804
14.3397	0.06722
14.3482	0.06715
14.3567	0.06767
14.3652	0.06597
14.3738	0.06571
14.3823	0.06633
14.3909	0.06579
14.3994	0.06543
14.4079	0.06574
14.4164	0.06533
14.425	0.06405
14.4335	0.0639
14.4421	0.06353
14.4506	0.06321
14.4591	0.06395
14.4677	0.06386
14.4762	0.0637
14.4847	0.06363
14.4932	0.06325
14.5018	0.0635
14.5103	0.06299
14.5189	0.06243
14.5274	0.06175
14.5359	0.06132
14.5444	0.06096
14.553	0.06102
14.5615	0.06136
14.57	0.06024
14.5786	0.05989
14.5871	0.06004
14.5956	0.06034
14.6042	0.05981
14.6127	0.05898
14.6212	0.05936
14.6298	0.05921
14.6383	0.05901
14.6468	0.0587
14.6554	0.0581
14.6639	0.05777
14.6724	0.05759
14.681	0.05788
14.6895	0.05764
14.698	0.0572
14.7066	0.05727
14.7151	0.05704
14.7236	0.05679
14.7322	0.05659
14.7407	0.05636
14.7492	0.05613
14.7578	0.05575
14.7663	0.05554
14.7748	0.05593
14.7834	0.0551
14.7919	0.05434
14.8004	0.05461
14.809	0.05605
14.8175	0.0559
14.826	0.05566
14.8346	0.05523
14.8431	0.05386
14.8516	0.05387
14.8602	0.05547
14.8687	0.05477
14.8772	0.05316
14.8858	0.054
14.8943	0.05383
14.9028	0.05252
14.9114	0.05225
14.9199	0.05266
14.9284	0.05326
14.937	0.05273
14.9455	0.05178
14.954	0.05171
14.9626	0.05083
14.9711	0.05025
14.9796	0.05083
14.9882	0.0516
14.9967	0.05102
15.0052	0.05052
15.0138	0.04993
15.0223	0.04942
15.0308	0.04989
15.0394	0.04962
15.0479	0.0499
15.0564	0.05119
15.065	0.05096
15.0735	0.05015
15.082	0.04925
15.0906	0.04827
15.0991	0.04765
15.1076	0.04742
15.1162	0.04784
15.1247	0.04818
15.1332	0.04772
15.1418	0.04771
15.1503	0.0475
15.1588	0.04762
15.1674	0.04836
15.1759	0.04779
15.1844	0.04669
15.193	0.04648
15.2015	0.04667
15.21	0.04718
15.2186	0.04812
15.2271	0.0478
15.2356	0.04745
15.2442	0.04663
15.2527	0.0454
15.2612	0.04532
15.2698	0.04597
15.2783	0.04591
15.2868	0.04597
15.2954	0.04602
15.3039	0.04563
15.3124	0.04514
15.321	0.04492
15.3295	0.04461
15.338	0.04499
15.3466	0.04547
15.3551	0.04346
15.3636	0.04332
15.3722	0.04459
15.3807	0.04459
15.3892	0.04411
15.3978	0.04386
15.4063	0.04382
15.4148	0.04326
15.4234	0.04281
15.4319	0.0434
15.4404	0.04358
15.449	0.04356
15.4575	0.04338
15.466	0.04232
15.4746	0.04228
15.4831	0.04278
15.4916	0.04338
15.5002	0.04313
15.5087	0.04243
15.5172	0.04195
15.5258	0.0417
15.5343	0.04249
15.5428	0.04327
15.5514	0.04057
15.5599	0.04004
15.5684	0.04146
15.577	0.04126
15.5855	0.04119
15.594	0.04182
15.6026	0.04109
15.6111	0.04058
15.6196	0.04066
15.6282	0.04096
15.6367	0.0403
15.6452	0.04064
15.6538	0.04039
15.6623	0.04071
15.6708	0.04182
15.6794	0.03868
15.6879	0.03852
15.6964	0.04039
15.705	0.03994
15.7135	0.03902
15.722	0.03921
15.7306	0.03844
15.7391	0.0377
15.7476	0.03816
15.7562	0.03902
15.7647	0.0397
15.7732	0.03881
15.7818	0.03852
15.7903	0.03862
15.7988	0.03782
15.8074	0.03814
15.8159	0.03809
15.8244	0.03699
15.833	0.03691
15.8415	0.03751
15.85	0.03768
15.8586	0.03857
15.8671	0.03894
15.8756	0.03773
15.8842	0.03771
15.8927	0.03715
15.9012	0.03607
15.9098	0.03629
15.9183	0.03743
15.9268	0.03676
15.9354	0.03632
15.9439	0.03692
15.9524	0.03644
15.961	0.03539
15.9695	0.03612
15.978	0.03572
15.9866	0.03514
15.9951	0.03624
16.0036	0.03612
16.0122	0.03571
16.0207	0.03539
16.0292	0.03561
16.0378	0.03539
16.0463	0.0352
16.0548	0.03608
16.0634	0.03565
16.0719	0.03505
16.0804	0.03501
16.089	0.03497
16.0975	0.03481
16.106	0.03497
16.1146	0.03441
16.1231	0.03397
16.1316	0.03441
16.1402	0.03437
16.1487	0.03401
16.1572	0.03392
16.1658	0.03396
16.1743	0.03382
16.1828	0.03402
16.1914	0.03442
16.1999	0.03429
16.2084	0.03413
16.217	0.0342
16.2255	0.03388
16.234	0.03341
16.2426	0.03387
16.2511	0.03479
16.2596	0.03374
16.2682	0.03242
16.2767	0.03337
16.2852	0.03402
16.2938	0.03238
16.3023	0.03232
16.3108	0.03166
16.3194	0.03149
16.3279	0.03187
16.3364	0.03215
16.345	0.03289
16.3535	0.03275
16.362	0.03281
16.3706	0.03241
16.3791	0.03167
16.3876	0.03217
16.3962	0.033
16.4047	0.03264
16.4132	0.03222
16.4218	0.03201
16.4303	0.03142
16.4388	0.03104
16.4474	0.03092
16.4559	0.03098
16.4644	0.03158
16.473	0.03185
16.4815	0.03131
16.49	0.03058
16.4986	0.03132
16.5071	0.03127
16.5156	0.03018
16.5242	0.0299
16.5327	0.0301
16.5412	0.03048
16.5498	0.03011
16.5583	0.0302
16.5668	0.03063
16.5754	0.0301
16.5839	0.02995
16.5924	0.0295
16.601	0.02972
16.6095	0.03065
16.618	0.02936
16.6266	0.02898
16.6351	0.02955
16.6436	0.02978
16.6522	0.02924
16.6607	0.02887
16.6692	0.02897
16.6778	0.02956
16.6863	0.03036
16.6948	0.02931
16.7034	0.02941
16.7119	0.02914
16.7204	0.02944
16.729	0.02992
16.7375	0.02931
16.746	0.0294
16.7546	0.02892
16.7631	0.02871
16.7716	0.02832
16.7802	0.02778
16.7887	0.02864
16.7972	0.02951
16.8058	0.02847
16.8143	0.02842
16.8228	0.02835
16.8314	0.0278
16.8399	0.02778
16.8484	0.02809
16.857	0.02757
16.8655	0.02757
16.874	0.02862
16.8826	0.02895
16.8911	0.02763
16.8996	0.02812
16.9082	0.02747
16.9167	0.02708
16.9252	0.0291
16.9338	0.02779
16.9423	0.02702
16.9508	0.02756
16.9594	0.02765
16.9679	0.02824
16.9764	0.02852
16.985	0.02775
16.9935	0.02735
[truncated: 932 more rows]

## Sheet: C1
time (min)	light scattering data: detector voltage (V) detector 11 Normalized
-0.05713	9.49083e-05
-0.04859	0.000235869
-0.04006	0.000498691
-0.03153	0.000588206
-0.02299	0.000359866
-0.01446	0.000161442
-0.00593	7.07467e-05
0.00261	0.000181887
0.01114	0.000470803
0.01967	0.000297002
0.02821	0.000267388
0.03674	0.000388408
0.04527	0.000362474
0.05381	0.000181197
0.06234	9.52835e-05
0.07087	0.000172877
0.07941	0.000373192
0.08794	0.000632549
0.09647	0.000639559
0.10501	0.000345382
0.11354	0.000141802
0.12207	6.92284e-05
0.13061	0.000269073
0.13914	0.00027095
0.14767	0.000167409
0.15621	0.000199851
0.16474	0.000229073
0.17327	0.00035587
0.18181	0.0002784
0.19034	0.000348439
0.19887	0.000600453
0.20741	0.000313239
0.21594	0.000156177
0.22447	4.94151e-05
0.23301	8.81316e-05
0.24154	0.000390655
0.25007	0.000483091
0.25861	0.000295312
0.26714	0.000350638
0.27567	0.000335409
0.28421	0.000408273
0.29274	0.000546345
0.30127	0.000229031
0.30981	0.000114317
0.31834	0.000522897
0.32687	0.000577174
0.33541	0.000208189
0.34394	0
0.35247	3.11385e-05
0.36101	0.000290801
0.36954	0.000529844
0.37807	0.000436293
0.38661	0.00035901
0.39514	0.000309347
0.40367	0.00013796
0.41221	0.000503338
0.42074	0.000535176
0.42927	0.00010297
0.43781	0.000106654
0.44634	0.000351756
0.45487	0.000123789
0.46341	6.15212e-05
0.47194	0.000191736
0.48047	0.000403096
0.48901	0.00038882
0.49754	0.000398008
0.50607	0.000699446
0.51461	0.000750198
0.52314	0.00064086
0.53167	0.000361617
0.54021	0.000179291
0.54874	0.000263937
0.55727	0.0003079
0.56581	0.000312773
0.57434	0.000303517
0.58287	0.00045192
0.59141	0.000587854
0.59994	0.000419606
0.60847	0.000138276
0.61701	0.000303966
0.62554	0.000477783
0.63407	0.000627973
0.64261	0.001
0.65114	0.00145
0.65967	0.0015
0.66821	0.00154
0.67674	0.00126
0.68527	0.00116
0.69381	0.00148
0.70234	0.00138
0.71087	0.00108
0.71941	0.000936466
0.72794	0.00113
0.73647	0.00124
0.74501	0.00121
0.75354	0.0015
0.76207	0.00112
0.77061	0.000996427
0.77914	0.00106
0.78767	0.00103
0.79621	0.00133
0.80474	0.00143
0.81327	0.00122
0.82181	0.000950077
0.83034	0.000979037
0.83887	0.000946639
0.84741	0.000947661
0.85594	0.00138
0.86447	0.00125
0.87301	0.000826766
0.88154	0.0009126
0.89007	0.00106
0.89861	0.00122
0.90714	0.00141
0.91567	0.00135
0.92421	0.00117
0.93274	0.000964034
0.94127	0.00112
0.94981	0.00118
0.95834	0.00106
0.96687	0.0011
0.97541	0.000943369
0.98394	0.00105
0.99247	0.00137
1.00101	0.00145
1.00954	0.00123
1.01807	0.00109
1.02661	0.00103
1.03514	0.001
1.04367	0.0011
1.05221	0.000932299
1.06074	0.000736252
1.06927	0.000904361
1.07781	0.00122
1.08634	0.00125
1.09487	0.00104
1.10341	0.000979588
1.11194	0.000947479
1.12047	0.00102
1.12901	0.00103
1.13754	0.00106
1.14607	0.00109
1.15461	0.000948814
1.16314	0.000952899
1.17167	0.00109
1.18021	0.00183
1.18874	0.00172
1.19727	0.00137
1.20581	0.00126
1.21434	0.00123
1.22287	0.00127
1.23141	0.00113
1.23994	0.00127
1.24847	0.0013
1.257	0.000906429
1.26554	0.00115
1.27407	0.00138
1.2826	0.00128
1.29114	0.00102
1.29967	0.000855805
1.3082	0.000964099
1.31674	0.00109
1.32527	0.00116
1.3338	0.000994085
1.34234	0.00109
1.35087	0.0011
1.3594	0.000793736
1.36794	0.00104
1.37647	0.00131
1.385	0.000972176
1.39354	0.000967266
1.40207	0.00101
1.4106	0.000861234
1.41914	0.00089459
1.42767	0.000787247
1.4362	0.000996187
1.44474	0.00101
1.45327	0.00106
1.4618	0.0012
1.47034	0.000608644
1.47887	0.000913247
1.4874	0.00116
1.49594	0.00105
1.50447	0.00109
1.513	0.000685179
1.52154	0.000750096
1.53007	0.000793496
1.5386	0.000861182
1.54714	0.00109
1.55567	0.000811432
1.5642	0.000642663
1.57274	0.000918666
1.58127	0.000999546
1.5898	0.000765509
1.59834	0.000737502
1.60687	0.000866345
1.6154	0.000540191
1.62394	0.000846702
1.63247	0.00118
1.641	0.000858952
1.64954	0.000858486
1.65807	0.00114
1.6666	0.00113
1.67514	0.000908783
1.68367	0.000800948
1.6922	0.000850733
1.70074	0.000875132
1.70927	0.000430793
1.7178	0.000711095
1.72634	0.00095259
1.73487	0.000781043
1.7434	0.00136
1.75194	0.00127
1.76047	0.000892595
1.769	0.00112
1.77754	0.00111
1.78607	0.000622652
1.7946	0.000500056
1.80314	0.000954646
1.81167	0.000868172
1.8202	0.000443999
1.82874	0.000612225
1.83727	0.00104
1.8458	0.000853767
1.85434	0.000781485
1.86287	0.000904723
1.8714	0.000667233
1.87994	0.000906075
1.88847	0.00115
1.897	0.000963035
1.90554	0.00104
1.91407	0.00112
1.9226	0.000877643
1.93114	0.000601758
1.93967	0.000753974
1.9482	0.00105
1.95674	0.000895218
1.96527	0.000816651
1.9738	0.00121
1.98234	0.000852292
1.99087	0.000594552
1.9994	0.000742443
2.00794	0.000581836
2.01647	0.000833211
2.025	0.0011
2.03354	0.00102
2.04207	0.000931877
2.0506	0.000830861
2.05914	0.000707949
2.06767	0.000704415
2.0762	0.00087038
2.08474	0.00090505
2.09327	0.00143
2.1018	0.00126
2.11034	0.000805228
2.11887	0.00109
2.1274	0.00101
2.13594	0.000815464
2.14447	0.00083275
2.153	0.000695969
2.16154	0.00087341
2.17007	0.000845044
2.1786	0.000719419
2.18714	0.000791183
2.19567	0.00106
2.2042	0.00122
2.21274	0.000766648
2.22127	0.000581268
2.2298	0.000927816
2.23834	0.000954215
2.24687	0.00063278
2.2554	0.000404917
2.26394	0.000673406
2.27247	0.0009601
2.281	0.00133
2.28954	0.000823873
2.29807	0.000376212
2.3066	0.000677936
2.31514	0.00111
2.32367	0.00105
2.3322	0.00075227
2.34074	0.000761218
2.34927	0.000593058
2.3578	0.000588737
2.36634	0.000816773
2.37487	0.000729043
2.3834	0.000740203
2.39194	0.0006613
2.40047	0.000951096
2.409	0.000750015
2.41754	0.000748093
2.42607	0.000902457
2.4346	0.000695024
2.44314	0.000708038
2.45167	0.000602055
2.4602	0.000644694
2.46874	0.000963828
2.47727	0.000708663
2.4858	0.000610002
2.49434	0.000855529
2.50287	0.000775137
2.5114	0.000947384
2.51994	0.00113
2.52847	0.000931797
2.537	0.000782692
2.54554	0.000693385
2.55407	0.000832988
2.5626	0.000504793
2.57114	0.000271072
2.57967	0.00064565
2.5882	0.000863671
2.59674	0.000826538
2.60527	0.000804739
2.6138	0.000803081
2.62234	0.00079051
2.63087	0.000763056
2.6394	0.000645379
2.64794	0.000432527
2.65647	0.000550883
2.665	0.000887258
2.67354	0.00103
2.68207	0.000879022
2.6906	0.000678985
2.69914	0.000653062
2.70767	0.000680466
2.7162	0.000715053
2.72474	0.000959063
2.73327	0.0013
2.7418	0.0012
2.75034	0.00080216
2.75887	0.00096187
2.7674	0.00119
2.77594	0.00117
2.78447	0.00115
2.793	0.00112
2.80154	0.00103
2.81007	0.00102
2.8186	0.00118
2.82714	0.00112
2.83567	0.000832595
2.8442	0.000701047
2.85274	0.00105
2.86127	0.000765738
2.8698	0.000426051
2.87834	0.000664445
2.88687	0.000771051
2.8954	0.00074731
2.90394	0.000735598
2.91247	0.000708984
2.921	0.000787765
2.92953	0.000749365
2.93807	0.000757237
2.9466	0.000903155
2.95513	0.00113
2.96367	0.000949547
2.9722	0.000690973
2.98073	0.00074383
2.98927	0.000642333
2.9978	0.000838738
3.00633	0.000925019
3.01487	0.000551993
3.0234	0.00062693
3.03193	0.000675361
3.04047	0.000857726
3.049	0.00122
3.05753	0.000974865
3.06607	0.000621912
3.0746	0.000755565
3.08313	0.000867695
3.09167	0.000823876
3.1002	0.000958873
3.10873	0.00125
3.11727	0.00104
3.1258	0.000494158
3.13433	0.000491706
3.14287	0.000813689
3.1514	0.00103
3.15993	0.000798271
3.16847	0.000714586
3.177	0.000670904
3.18553	0.000738169
3.19407	0.000897502
3.2026	0.00079841
3.21113	0.000738165
3.21967	0.000820568
3.2282	0.00111
3.23673	0.000785577
3.24527	0.000760692
3.2538	0.000980202
3.26233	0.000888555
3.27087	0.000921163
3.2794	0.000738375
3.28793	0.00076599
3.29647	0.000827719
3.305	0.000694317
3.31353	0.000906892
3.32207	0.000743106
3.3306	0.000520459
3.33913	0.000911588
3.34767	0.00121
3.3562	0.00115
3.36473	0.000863689
3.37327	0.000868322
3.3818	0.000908065
3.39033	0.000436454
3.39887	0.000459155
3.4074	0.000769304
3.41593	0.000904296
3.42447	0.000693713
3.433	0.000506853
3.44153	0.000725211
3.45007	0.000743379
3.4586	0.000634416
3.46713	0.00099455
3.47567	0.00141
3.4842	0.0014
3.49273	0.00102
3.50127	0.00101
3.5098	0.00096146
3.51833	0.000913296
3.52687	0.00103
3.5354	0.000497677
3.54393	0.000511487
3.55247	0.000671758
3.561	0.000563288
3.56953	0.000701236
3.57807	0.000751985
3.5866	0.000762185
3.59513	0.000461659
3.60367	0.000439143
3.6122	0.000732101
3.62073	0.000603226
3.62927	0.000591449
3.6378	0.000704925
3.64633	0.000603856
3.65487	0.000755835
3.6634	0.000870613
3.67193	0.000646339
3.68047	0.000511107
3.689	0.000567058
3.69753	0.000522787
3.70607	0.000558965
3.7146	0.000487075
3.72313	0.000670496
3.73167	0.00094983
3.7402	0.000901465
3.74873	0.00060814
3.75727	0.00050648
3.7658	0.000796845
3.77433	0.000768786
3.78287	0.000919985
3.7914	0.00135
3.79993	0.000895524
3.80847	0.000656797
3.817	0.00107
3.82553	0.000603691
3.83407	0.000431938
3.8426	0.000786185
3.85113	0.000823636
3.85967	0.000965464
3.8682	0.000809724
3.87673	0.000828621
3.88527	0.000893115
3.8938	0.000665816
3.90233	0.00053444
3.91087	0.000455567
3.9194	0.000706189
3.92793	0.000696653
3.93647	0.000609468
3.945	0.000837926
3.95353	0.00113
3.96207	0.000911598
3.9706	0.00103
3.97913	0.00124
3.98767	0.00111
3.9962	0.00114
4.00473	0.000827864
4.01327	0.000700092
4.0218	0.000787535
4.03033	0.000834048
4.03887	0.000949316
4.0474	0.00119
4.05593	0.00137
4.06447	0.00102
4.073	0.000804531
4.08153	0.00059688
4.09007	0.000478743
4.0986	0.000742875
4.10713	0.000868923
4.11567	0.000917873
4.1242	0.000846955
4.13273	0.000329137
4.14127	0.000503902
4.1498	0.000758411
4.15833	0.000827623
4.16687	0.00107
4.1754	0.000889681
4.18393	0.000988305
4.19247	0.00111
4.201	0.000987792
4.20953	0.00114
4.21807	0.00109
4.2266	0.000802976
4.23513	0.000980783
4.24367	0.00117
4.2522	0.000821783
4.26073	0.000664897
4.26927	0.000762712
4.2778	0.000616473
4.28633	0.000782163
4.29487	0.00116
4.3034	0.000914994
4.31193	0.00066526
4.32047	0.00074462
4.329	0.00090016
4.33753	0.000766676
4.34607	0.000646495
4.3546	0.000779164
4.36313	0.000771999
4.37167	0.000802284
4.3802	0.00103
4.38873	0.000943313
4.39727	0.000816001
4.4058	0.000587471
4.41433	0.001
4.42287	0.000953191
4.4314	0.000534211
4.43993	0.000860978
4.44847	0.00122
4.457	0.00109
4.46553	0.000813654
4.47407	0.000657157
4.4826	0.000547967
4.49113	0.000714507
4.49967	0.000937974
4.5082	0.000989559
4.51673	0.00106
4.52527	0.000936237
4.5338	0.000979114
4.54233	0.00116
4.55087	0.000986854
4.5594	0.00124
4.56793	0.00137
4.57646	0.00121
4.585	0.00122
4.59353	0.00109
4.60206	0.00108
4.6106	0.00108
4.61913	0.000953432
4.62766	0.00108
4.6362	0.00105
4.64473	0.000968913
4.65326	0.00126
4.6618	0.0013
4.67033	0.00106
4.67886	0.00131
4.6874	0.00169
4.69593	0.00147
4.70446	0.00159
4.713	0.00136
4.72153	0.00127
4.73006	0.00156
4.7386	0.00148
4.74713	0.000864049
4.75566	0.000901361
4.7642	0.00107
4.77273	0.0011
4.78126	0.000966844
4.7898	0.00115
4.79833	0.0013
4.80686	0.00116
4.8154	0.00126
4.82393	0.00131
4.83246	0.0014
4.841	0.00131
4.84953	0.00106
4.85806	0.00107
4.8666	0.00104
4.87513	0.00105
4.88366	0.00139
4.8922	0.00114
4.90073	0.00105
4.90926	0.00132
4.9178	0.00133
4.92633	0.00112
4.93486	0.00124
4.9434	0.00126
4.95193	0.000998996
4.96046	0.000967732
4.969	0.0013
4.97753	0.00104
4.98606	0.000695795
4.9946	0.000973684
5.00313	0.00135
5.01166	0.00123
5.0202	0.00119
5.02873	0.00135
5.03726	0.00116
5.0458	0.00111
5.05433	0.00108
5.06286	0.001
5.0714	0.00127
5.07993	0.00128
5.08846	0.00109
5.097	0.00151
5.10553	0.00149
5.11406	0.00126
5.1226	0.00114
5.13113	0.00103
5.13966	0.00122
5.1482	0.0014
5.15673	0.00171
5.16526	0.00153
5.1738	0.00132
5.18233	0.00126
5.19086	0.00143
5.1994	0.00169
5.20793	0.00148
5.21646	0.00102
5.225	0.000845654
5.23353	0.000966692
5.24206	0.000908642
5.2506	0.00103
5.25913	0.00111
5.26766	0.00123
5.2762	0.00131
5.28473	0.00115
5.29326	0.00114
5.3018	0.000813644
5.31033	0.000646229
5.31886	0.000913213
5.3274	0.00103
5.33593	0.00107
5.34446	0.00111
5.353	0.000875985
5.36153	0.000818917
5.37006	0.000852255
5.3786	0.0011
5.38713	0.001
5.39566	0.0013
5.4042	0.00171
5.41273	0.000945262
5.42126	0.000665664
5.4298	0.00089325
5.43833	0.00102
5.44686	0.00111
5.4554	0.00131
5.46393	0.00149
5.47246	0.00126
5.481	0.000832215
5.48953	0.00122
5.49806	0.00129
5.5066	0.00101
5.51513	0.000940199
5.52366	0.000813018
5.5322	0.000964816
5.54073	0.00115
5.54926	0.0009799
5.5578	0.000915722
5.56633	0.000968725
5.57486	0.00073704
5.5834	0.000630463
5.59193	0.000517714
5.60046	0.000742623
5.609	0.0011
5.61753	0.000869305
5.62606	0.000999621
5.6346	0.001
5.64313	0.00105
5.65166	0.0014
5.6602	0.00127
5.66873	0.0011
5.67726	0.00101
5.6858	0.000843798
5.69433	0.000801403
5.70286	0.000796608
5.7114	0.000888198
5.71993	0.00114
5.72846	0.00074455
5.737	0.000565522
5.74553	0.000703852
5.75406	0.000817846
5.7626	0.00128
5.77113	0.00113
5.77966	0.000727467
5.7882	0.000899142
5.79673	0.000873683
5.80526	0.000800842
5.8138	0.000993802
5.82233	0.000869623
5.83086	0.00092783
5.8394	0.00103
5.84793	0.000739613
5.85646	0.000885876
5.865	0.00103
5.87353	0.000831648
5.88206	0.000817318
5.8906	0.000885099
5.89913	0.00114
5.90766	0.00143
5.9162	0.00098131
5.92473	0.000691097
5.93326	0.000834754
5.9418	0.000970958
5.95033	0.000937837
5.95886	0.00090672
5.9674	0.000711111
5.97593	0.000642227
5.98446	0.000797287
5.993	0.000483217
6.00153	0.000515608
6.01006	0.000520742
6.0186	0.000702798
6.02713	0.000753775
6.03566	0.000648118
6.0442	0.000796514
6.05273	0.000583733
6.06126	0.000408537
6.0698	0.000715688
6.07833	0.00117
6.08686	0.000889686
6.0954	0.000779535
6.10393	0.000738618
6.11246	0.000722193
6.121	0.0011
6.12953	0.00153
6.13806	0.00117
6.1466	0.000872431
6.15513	0.000856127
6.16366	0.000923885
6.1722	0.000978009
6.18073	0.000744942
6.18926	0.000691673
6.1978	0.000725689
6.20633	0.000694113
6.21486	0.000672717
6.2234	0.000816185
6.23193	0.00112
6.24046	0.000575695
6.24899	0.000552157
6.25753	0.000780386
6.26606	0.000445598
6.27459	0.000347592
6.28313	0.000776528
6.29166	0.000877479
6.30019	0.000582574
6.30873	0.00049556
6.31726	0.00057995
6.32579	0.000794603
6.33433	0.000737545
6.34286	0.000781729
6.35139	0.000622234
6.35993	0.000365948
6.36846	0.000602744
6.37699	0.000953642
6.38553	0.000934531
6.39406	0.000739865
6.40259	0.000567946
6.41113	0.000667925
6.41966	0.000990601
6.42819	0.000959303
6.43673	0.00111
6.44526	0.00112
6.45379	0.000887201
6.46233	0.00111
6.47086	0.000746871
6.47939	0.000589587
6.48793	0.000499914
6.49646	0.000610022
6.50499	0.0012
6.51353	0.000784219
6.52206	0.000549769
6.53059	0.000611915
6.53913	0.000775261
6.54766	0.000709508
6.55619	0.00053372
6.56473	0.000515392
6.57326	0.000278479
6.58179	0.000371616
6.59033	0.000667702
6.59886	0.000559075
6.60739	0.000751652
6.61593	0.000776694
6.62446	0.000572361
6.63299	0.000536077
6.64153	0.000875246
6.65006	0.00151
6.65859	0.000730987
6.66713	0.000456816
6.67566	0.000822174
6.68419	0.000986496
6.69273	0.00097267
6.70126	0.000929801
6.70979	0.000877444
6.71833	0.000840628
6.72686	0.000932871
6.73539	0.00083298
6.74393	0.00080606
6.75246	0.000850099
6.76099	0.000736407
6.76953	0.000740636
6.77806	0.000751167
6.78659	0.000762216
6.79513	0.000689182
6.80366	0.000609902
6.81219	0.000835714
6.82073	0.000950042
6.82926	0.000824604
6.83779	0.000806477
6.84633	0.000701104
6.85486	0.000353887
6.86339	0.000301389
6.87193	0.000569655
6.88046	0.000431223
6.88899	0.000358312
6.89753	0.000339201
6.90606	0.00041656
6.91459	0.000601736
6.92313	0.000641112
6.93166	0.000753028
6.94019	0.00111
6.94873	0.000765518
6.95726	0.000567837
6.96579	0.000726093
6.97433	0.000585174
6.98286	0.000647307
6.99139	0.000688034
6.99993	0.00086789
7.00846	0.000676342
7.01699	0.00030869
7.02553	0.000552179
7.03406	0.000747685
7.04259	0.00068162
7.05113	0.000897009
7.05966	0.000764693
7.06819	0.000716874
7.07673	0.000642024
7.08526	0.000559367
7.09379	0.00054645
7.10233	0.000491124
7.11086	0.00077148
7.11939	0.000800517
7.12793	0.00107
7.13646	0.00118
7.14499	0.00057277
7.15353	0.000344172
7.16206	0.000794699
7.17059	0.00093237
7.17913	0.000776638
7.18766	0.000910745
7.19619	0.000835731
7.20473	0.000560168
7.21326	0.000652669
7.22179	0.000977907
7.23033	0.00108
7.23886	0.00102
7.24739	0.00103
7.25593	0.000755584
7.26446	0.000818338
7.27299	0.001
7.28153	0.000869338
7.29006	0.000803214
7.29859	0.000781044
7.30713	0.000836039
7.31566	0.00101
7.32419	0.000952818
7.33273	0.000849925
7.34126	0.000841372
7.34979	0.000751988
7.35833	0.000605347
7.36686	0.000576139
7.37539	0.000602366
7.38393	0.000712358
7.39246	0.000945616
7.40099	0.000858396
7.40953	0.00094583
7.41806	0.00119
7.42659	0.000917848
7.43513	0.000937319
7.44366	0.00135
7.45219	0.00135
7.46073	0.00122
7.46926	0.000863266
7.47779	0.000769748
7.48633	0.0011
7.49486	0.000821257
7.50339	0.000691822
7.51193	0.00071652
7.52046	0.000862537
7.52899	0.00102
7.53753	0.00122
7.54606	0.00118
7.55459	0.000983941
7.56313	0.000856086
7.57166	0.00071167
7.58019	0.000714165
7.58873	0.000688483
7.59726	0.000614534
7.60579	0.000623577
7.61433	0.000653311
7.62286	0.000943583
7.63139	0.00111
7.63993	0.000929033
7.64846	0.000821968
7.65699	0.000930963
7.66553	0.00119
7.67406	0.00124
7.68259	0.00106
7.69113	0.00109
7.69966	0.000942688
7.70819	0.000873078
7.71673	0.000916227
7.72526	0.000727072
7.73379	0.000670567
7.74233	0.000870844
7.75086	0.00106
7.75939	0.000922299
7.76793	0.00088372
7.77646	0.000964166
7.78499	0.000682171
7.79353	0.000950265
7.80206	0.00108
7.81059	0.000708814
7.81913	0.00114
7.82766	0.00126
7.83619	0.000746366
7.84473	0.000814882
7.85326	0.00108
7.86179	0.000852481
7.87033	0.000871805
7.87886	0.00107
7.88739	0.000918078
7.89593	0.000767869
7.90446	0.00132
7.91299	0.00137
7.92152	0.00124
7.93006	0.00128
7.93859	0.00131
7.94712	0.00133
7.95566	0.0012
7.96419	0.00103
7.97272	0.00112
7.98126	0.00135
7.98979	0.00129
7.99832	0.00117
8.00686	0.00105
8.01539	0.00135
8.02392	0.00133
8.03246	0.00107
8.04099	0.00116
8.04952	0.00133
8.05806	0.00155
8.06659	0.00127
8.07512	0.00107
8.08366	0.00159
8.09219	0.00183
8.10072	0.00133
8.10926	0.00128
8.11779	0.00153
8.12632	0.00169
8.13486	0.00173
8.14339	0.0017
8.15192	0.00144
8.16046	0.0014
8.16899	0.00153
8.17752	0.00152
8.18606	0.00142
8.19459	0.00124
8.20312	0.00137
8.21166	0.00148
8.22019	0.00166
8.22872	0.00153
8.23726	0.00148
8.24579	0.00147
8.25432	0.00145
8.26286	0.00141
8.27139	0.00117
8.27992	0.00145
8.28846	0.00162
8.29699	0.0017
8.30552	0.00152
8.31406	0.00134
8.32259	0.00148
8.33112	0.00181
8.33966	0.00181
8.34819	0.00209
8.35672	0.00197
8.36526	0.00149
8.37379	0.00166
8.38232	0.00156
8.39086	0.00142
8.39939	0.00176
8.40792	0.00199
8.41646	0.00203
8.42499	0.00228
8.43352	0.00205
8.44206	0.00171
8.45059	0.00176
8.45912	0.0018
8.46766	0.00208
8.47619	0.00238
8.48472	0.00212
8.49326	0.0019
8.50179	0.00187
8.51032	0.00176
8.51886	0.00203
8.52739	0.00218
8.53592	0.00207
8.54446	0.00207
8.55299	0.00227
8.56152	0.00229
8.57006	0.00214
8.57859	0.00233
8.58712	0.00231
8.59566	0.0023
8.60419	0.00234
8.61272	0.0023
8.62126	0.0025
8.62979	0.0028
8.63832	0.00255
8.64686	0.00231
8.65539	0.00247
8.66392	0.00278
8.67246	0.00268
8.68099	0.00255
8.68952	0.00264
8.69806	0.0027
8.70659	0.00266
8.71512	0.00295
8.72366	0.00293
8.73219	0.00259
8.74072	0.00262
8.74926	0.00282
8.75779	0.00311
8.76632	0.00293
8.77486	0.00285
8.78339	0.00323
8.79192	0.00328
8.80046	0.00312
8.80899	0.00283
8.81752	0.0033
8.82606	0.00373
8.83459	0.00351
8.84312	0.00359
8.85166	0.00367
8.86019	0.00373
8.86872	0.0038
8.87726	0.00438
8.88579	0.00428
8.89432	0.0039
8.90286	0.00404
8.91139	0.00423
8.91992	0.00401
8.92846	0.004
8.93699	0.0044
8.94552	0.00428
8.95406	0.00392
8.96259	0.00389
8.97112	0.00439
8.97966	0.00448
8.98819	0.00417
8.99672	0.0045
9.00526	0.00473
9.01379	0.0045
9.02232	0.00433
9.03086	0.00448
9.03939	0.00482
9.04792	0.00506
9.05646	0.0049
9.06499	0.0051
9.07352	0.00535
9.08206	0.00566
9.09059	0.00609
9.09912	0.00574
9.10766	0.00527
9.11619	0.00522
9.12472	0.00561
9.13326	0.00601
9.14179	0.00612
9.15032	0.00622
9.15886	0.00618
9.16739	0.00602
9.17592	0.00642
9.18446	0.00663
9.19299	0.00654
9.20152	0.00673
9.21006	0.00653
9.21859	0.00659
9.22712	0.00722
9.23566	0.00741
9.24419	0.00734
9.25272	0.0079
9.26126	0.00827
9.26979	0.00832
9.27832	0.00811
9.28686	0.00796
9.29539	0.00828
9.30392	0.00846
9.31246	0.00873
9.32099	0.00892
9.32952	0.00904
9.33806	0.00932
9.34659	0.00952
9.35512	0.01007
9.36366	0.01008
9.37219	0.00992
9.38072	0.01017
9.38926	0.01066
9.39779	0.01042
9.40632	0.01038
9.41486	0.0108
9.42339	0.01154
9.43192	0.01163
9.44046	0.01159
9.44899	0.01241
9.45752	0.0129
9.46606	0.01296
9.47459	0.01282
9.48312	0.01263
9.49166	0.01291
9.50019	0.01335
9.50872	0.01381
9.51726	0.01385
9.52579	0.01369
9.53432	0.01389
9.54286	0.01443
9.55139	0.01476
9.55992	0.01454
9.56846	0.01534
9.57699	0.01583
9.58552	0.01567
9.59405	0.01606
9.60259	0.01616
9.61112	0.01636
9.61965	0.01663
9.62819	0.01666
9.63672	0.0169
9.64525	0.0169
9.65379	0.0168
9.66232	0.01737
9.67085	0.01785
9.67939	0.01792
9.68792	0.01787
9.69645	0.01797
9.70499	0.01799
9.71352	0.01779
9.72205	0.01783
9.73059	0.01812
9.73912	0.01877
9.74765	0.0184
9.75619	0.01819
9.76472	0.0189
9.77325	0.01907
9.78179	0.01868
9.79032	0.01845
9.79885	0.01859
9.80739	0.01887
9.81592	0.01906
9.82445	0.0197
9.83299	0.01927
9.84152	0.01893
9.85005	0.01936
9.85859	0.01928
9.86712	0.01913
9.87565	0.01914
9.88419	0.01903
9.89272	0.01912
9.90125	0.01938
9.90979	0.01946
9.91832	0.0194
9.92685	0.01899
9.93539	0.01908
9.94392	0.01901
9.95245	0.01892
9.96099	0.01903
9.96952	0.01918
9.97805	0.01941
9.98659	0.01926
9.99512	0.0193
10.0037	0.01959
10.0122	0.0194
10.0207	0.01928
10.0292	0.01879
10.0378	0.0187
10.0463	0.01952
10.0549	0.01954
10.0634	0.01894
10.0719	0.01892
10.0805	0.01937
10.089	0.01942
10.0975	0.01882
10.106	0.01907
10.1146	0.01928
10.1231	0.01897
10.1317	0.01915
10.1402	0.01953
10.1487	0.01948
10.1572	0.0196
10.1658	0.02017
10.1743	0.02027
10.1829	0.02029
10.1914	0.02065
10.1999	0.02094
10.2084	0.02145
10.217	0.02165
10.2255	0.02146
10.234	0.02208
10.2426	0.02224
10.2511	0.02229
10.2597	0.02329
10.2682	0.02455
10.2767	0.02494
10.2852	0.02531
10.2938	0.02649
10.3023	0.02792
10.3109	0.02882
10.3194	0.03035
10.3279	0.03177
10.3364	0.03405
10.345	0.03594
10.3535	0.03797
10.362	0.04019
10.3706	0.04327
10.3791	0.04724
10.3877	0.05063
10.3962	0.05447
10.4047	0.05952
10.4132	0.0652
10.4218	0.07056
10.4303	0.07686
10.4389	0.08292
10.4474	0.09061
10.4559	0.09849
10.4644	0.1079
10.473	0.11808
10.4815	0.12827
10.4901	0.13984
10.4986	0.15149
10.5071	0.16322
10.5157	0.17656
10.5242	0.19172
10.5327	0.20833
10.5412	0.22371
10.5498	0.24067
10.5583	0.25988
10.5669	0.27832
10.5754	0.29744
10.5839	0.31679
10.5924	0.33571
10.601	0.35685
10.6095	0.37775
10.6181	0.4005
10.6266	0.42284
10.6351	0.44558
10.6436	0.46787
10.6522	0.48906
10.6607	0.51167
10.6692	0.53336
10.6778	0.55499
10.6863	0.57835
10.6949	0.60034
10.7034	0.62315
10.7119	0.64532
10.7204	0.66548
10.729	0.6871
10.7375	0.70799
10.7461	0.72848
10.7546	0.74667
10.7631	0.76612
10.7716	0.78497
10.7802	0.80251
10.7887	0.81936
10.7973	0.8358
10.8058	0.85092
10.8143	0.86622
10.8229	0.88133
10.8314	0.89556
10.8399	0.90625
10.8484	0.91747
10.857	0.9291
10.8655	0.94027
10.8741	0.95049
10.8826	0.95881
10.8911	0.96722
10.8996	0.97401
10.9082	0.97983
10.9167	0.98663
10.9253	0.99137
10.9338	0.99478
10.9423	0.99811
10.9509	0.99904
10.9594	1
10.9679	0.99981
10.9764	0.99841
10.985	0.99606
10.9935	0.99242
11.0021	0.98999
11.0106	0.98606
11.0191	0.98019
11.0276	0.9755
11.0362	0.97013
11.0447	0.96461
11.0533	0.95754
11.0618	0.95091
11.0703	0.94427
11.0788	0.93863
11.0874	0.93108
11.0959	0.92411
11.1044	0.91821
11.113	0.91104
11.1215	0.90372
11.1301	0.89567
11.1386	0.88996
11.1471	0.88469
11.1556	0.87638
11.1642	0.86973
11.1727	0.86271
11.1813	0.85567
11.1898	0.8501
11.1983	0.84365
11.2068	0.83778
11.2154	0.82923
11.2239	0.82357
11.2325	0.81779
11.241	0.81146
11.2495	0.80532
11.2581	0.79901
11.2666	0.79221
11.2751	0.78571
11.2836	0.78051
11.2922	0.77529
11.3007	0.77036
11.3093	0.76467
11.3178	0.7578
11.3263	0.75184
11.3348	0.74553
11.3434	0.74034
11.3519	0.7336
11.3605	0.72712
11.369	0.72199
11.3775	0.71589
11.386	0.71051
11.3946	0.70472
11.4031	0.69909
11.4116	0.69423
11.4202	0.68787
11.4287	0.6817
11.4373	0.67838
11.4458	0.67226
11.4543	0.66676
11.4628	0.66142
11.4714	0.65477
11.4799	0.65061
11.4885	0.64456
11.497	0.63883
11.5055	0.636
11.514	0.63081
11.5226	0.62434
11.5311	0.61924
11.5396	0.61314
11.5482	0.60928
11.5567	0.60504
11.5653	0.60211
11.5738	0.59574
11.5823	0.59027
11.5908	0.58745
11.5994	0.58191
11.6079	0.57728
11.6165	0.57244
11.625	0.56741
11.6335	0.56554
11.642	0.56061
11.6506	0.55565
11.6591	0.55242
11.6677	0.54867
11.6762	0.54336
11.6847	0.53926
11.6933	0.53497
11.7018	0.53204
11.7103	0.52896
11.7188	0.52526
11.7274	0.52233
11.7359	0.51998
11.7445	0.5159
11.753	0.51199
11.7615	0.50922
11.77	0.50534
11.7786	0.50283
11.7871	0.49915
11.7957	0.4954
11.8042	0.4923
11.8127	0.4904
11.8212	0.48797
11.8298	0.48425
11.8383	0.4827
11.8468	0.48007
11.8554	0.47669
11.8639	0.47391
11.8725	0.47195
11.881	0.47002
11.8895	0.46686
11.898	0.4646
11.9066	0.46297
11.9151	0.45996
11.9237	0.45741
11.9322	0.45586
11.9407	0.45443
11.9492	0.45185
11.9578	0.44909
11.9663	0.44706
11.9748	0.44649
11.9834	0.44462
11.9919	0.44283
12.0005	0.44004
12.009	0.4375
12.0175	0.43542
12.026	0.43238
12.0346	0.43049
12.0431	0.42952
12.0517	0.42739
12.0602	0.42448
12.0687	0.42233
12.0772	0.41916
12.0858	0.416
12.0943	0.41504
12.1029	0.41281
12.1114	0.40893
12.1199	0.4078
12.1285	0.40476
12.137	0.40099
12.1455	0.39857
12.154	0.3956
12.1626	0.3929
12.1711	0.39104
12.1797	0.38784
12.1882	0.38542
12.1967	0.3818
12.2052	0.37888
12.2138	0.37818
12.2223	0.37307
12.2309	0.3696
12.2394	0.36791
12.2479	0.36545
12.2564	0.3616
12.265	0.35887
12.2735	0.35687
12.282	0.35396
12.2906	0.35064
12.2991	0.3482
12.3077	0.34564
12.3162	0.3436
12.3247	0.34173
12.3332	0.33902
12.3418	0.33541
12.3503	0.33251
12.3589	0.32979
12.3674	0.32784
12.3759	0.32579
12.3844	0.3237
12.393	0.32201
12.4015	0.31874
12.4101	0.31718
12.4186	0.31486
12.4271	0.31193
12.4357	0.31048
12.4442	0.30866
12.4527	0.30683
12.4612	0.30487
12.4698	0.3035
12.4783	0.30063
12.4869	0.29885
12.4954	0.2965
12.5039	0.29414
12.5124	0.29298
12.521	0.29127
12.5295	0.28888
12.5381	0.28637
12.5466	0.28523
12.5551	0.28334
12.5637	0.28154
12.5722	0.28012
12.5807	0.27855
12.5892	0.27664
12.5978	0.27561
12.6063	0.27359
12.6149	0.27119
12.6234	0.26964
12.6319	0.26873
12.6404	0.26633
12.649	0.26437
12.6575	0.26342
12.6661	0.26239
12.6746	0.26066
12.6831	0.25984
12.6916	0.25743
12.7002	0.2552
12.7087	0.25392
12.7172	0.25295
12.7258	0.25091
12.7343	0.24882
12.7429	0.24814
12.7514	0.24712
12.7599	0.24603
12.7684	0.24519
12.777	0.24444
12.7855	0.24335
12.7941	0.24079
12.8026	0.23973
12.8111	0.23978
12.8196	0.2378
12.8282	0.2362
12.8367	0.23536
12.8453	0.23492
12.8538	0.23223
12.8623	0.22984
12.8709	0.2308
12.8794	0.22994
12.8879	0.22777
12.8964	0.22642
12.905	0.22452
12.9135	0.22416
12.9221	0.22359
12.9306	0.2208
12.9391	0.219
12.9476	0.21868
12.9562	0.21887
12.9647	0.21738
12.9733	0.21593
12.9818	0.21536
12.9903	0.21396
12.9988	0.21309
13.0074	0.2117
13.0159	0.21037
13.0244	0.20967
13.033	0.20828
13.0415	0.20658
13.0501	0.20553
13.0586	0.20527
13.0671	0.20457
13.0756	0.20386
13.0842	0.20314
13.0927	0.20231
13.1013	0.20166
13.1098	0.19998
13.1183	0.19954
13.1268	0.1994
13.1354	0.19778
13.1439	0.19537
13.1524	0.1952
13.161	0.19482
13.1695	0.19331
13.1781	0.19304
13.1866	0.19246
13.1951	0.19124
13.2036	0.18966
13.2122	0.189
13.2207	0.18873
13.2293	0.18748
13.2378	0.18656
13.2463	0.18585
13.2548	0.18506
13.2634	0.18393
13.2719	0.18389
13.2805	0.1844
13.289	0.18316
13.2975	0.18261
13.3061	0.18148
13.3146	0.18021
13.3231	0.17973
13.3316	0.17866
13.3402	0.1779
13.3487	0.17609
13.3573	0.17534
13.3658	0.17555
13.3743	0.17576
13.3828	0.17438
13.3914	0.17333
13.3999	0.17293
13.4085	0.17318
13.417	0.17326
13.4255	0.17102
13.434	0.16997
13.4426	0.17072
13.4511	0.17
13.4596	0.16859
13.4682	0.16752
13.4767	0.16716
13.4853	0.16708
13.4938	0.16616
13.5023	0.16558
13.5108	0.16488
13.5194	0.16403
13.5279	0.163
13.5365	0.16263
13.545	0.16276
13.5535	0.16114
13.562	0.16069
13.5706	0.16025
13.5791	0.1603
13.5877	0.15984
13.5962	0.15875
13.6047	0.15771
13.6133	0.15733
13.6218	0.15762
13.6303	0.15663
13.6388	0.15603
13.6474	0.15555
13.6559	0.15476
13.6645	0.15467
13.673	0.15335
13.6815	0.15278
13.69	0.15278
13.6986	0.15107
13.7071	0.15016
13.7157	0.14989
13.7242	0.15043
13.7327	0.15001
13.7413	0.1482
13.7498	0.14756
13.7583	0.14777
13.7668	0.14806
13.7754	0.14738
13.7839	0.14635
13.7925	0.14595
13.801	0.14528
13.8095	0.14527
13.818	0.14641
13.8266	0.14643
13.8351	0.1454
13.8437	0.14376
13.8522	0.14258
13.8607	0.14266
13.8692	0.14243
13.8778	0.14126
13.8863	0.14087
13.8948	0.14097
13.9034	0.14126
13.9119	0.14071
13.9205	0.1405
13.929	0.13937
13.9375	0.13844
13.946	0.13845
13.9546	0.13837
13.9631	0.13793
13.9717	0.13789
13.9802	0.13699
13.9887	0.13525
13.9972	0.13558
14.0058	0.13656
14.0143	0.13459
14.0229	0.13412
14.0314	0.13416
14.0399	0.13347
14.0485	0.13332
14.057	0.13286
14.0655	0.13219
14.074	0.13198
14.0826	0.13083
14.0911	0.12974
14.0997	0.12961
14.1082	0.1297
14.1167	0.12945
14.1252	0.12882
14.1338	0.12906
14.1423	0.12805
14.1509	0.12794
14.1594	0.12959
14.1679	0.12836
14.1765	0.12694
14.185	0.12702
14.1935	0.12731
14.202	0.12655
14.2106	0.12646
14.2191	0.1265
14.2277	0.12567
14.2362	0.12529
14.2447	0.12449
14.2532	0.12347
14.2618	0.1226
14.2703	0.12298
14.2789	0.12379
14.2874	0.12325
14.2959	0.12234
14.3044	0.12214
14.313	0.1218
14.3215	0.12135
14.33	0.12061
14.3386	0.11942
14.3471	0.11892
14.3557	0.11929
14.3642	0.12003
14.3727	0.11894
14.3812	0.11777
14.3898	0.11778
14.3983	0.11838
14.4069	0.1185
14.4154	0.11779
14.4239	0.11698
14.4324	0.11631
14.441	0.11531
14.4495	0.1155
14.4581	0.11593
14.4666	0.11455
14.4751	0.11423
14.4837	0.11452
14.4922	0.11378
14.5007	0.11361
14.5092	0.11375
14.5178	0.1136
14.5263	0.11313
14.5349	0.11335
14.5434	0.11277
14.5519	0.11214
14.5604	0.11179
14.569	0.11056
14.5775	0.11059
14.586	0.11131
14.5946	0.11094
14.6031	0.11045
14.6116	0.11006
14.6202	0.10985
14.6287	0.10917
14.6372	0.10907
14.6458	0.10931
14.6543	0.10963
14.6628	0.10943
14.6714	0.10788
14.6799	0.10848
14.6884	0.10922
14.697	0.10819
14.7055	0.10761
14.714	0.10668
14.7226	0.10581
14.7311	0.10563
14.7396	0.10611
14.7482	0.1066
14.7567	0.1061
14.7652	0.10511
14.7738	0.1044
14.7823	0.10496
14.7908	0.10597
14.7994	0.10462
14.8079	0.10331
14.8164	0.10277
14.825	0.10279
14.8335	0.10246
14.842	0.10209
14.8506	0.10214
14.8591	0.10271
14.8676	0.10335
14.8762	0.10182
14.8847	0.10118
14.8932	0.10081
14.9018	0.10068
14.9103	0.10108
14.9188	0.10039
14.9274	0.09982
14.9359	0.09964
14.9444	0.1002
14.953	0.1002
14.9615	0.09941
14.97	0.09972
14.9786	0.09959
14.9871	0.09922
14.9956	0.09904
15.0042	0.09882
15.0127	0.09763
15.0212	0.09702
15.0298	0.09775
15.0383	0.09719
15.0468	0.09677
15.0554	0.09671
15.0639	0.09648
15.0724	0.0963
15.081	0.09625
15.0895	0.09633
15.098	0.09645
15.1066	0.09641
15.1151	0.09586
15.1236	0.09509
15.1322	0.0943
15.1407	0.09518
15.1492	0.0957
15.1578	0.09472
15.1663	0.09533
15.1748	0.09446
15.1834	0.09417
15.1919	0.09489
15.2004	0.09373
15.209	0.09278
15.2175	0.09316
15.226	0.09302
15.2346	0.09196
15.2431	0.09198
15.2516	0.09265
15.2602	0.09218
15.2687	0.0911
15.2772	0.09085
15.2858	0.09073
15.2943	0.09079
15.3028	0.09095
15.3114	0.09107
15.3199	0.09057
15.3284	0.09006
15.337	0.08993
15.3455	0.08936
15.354	0.08904
15.3626	0.08883
15.3711	0.08825
15.3796	0.08782
15.3882	0.08809
15.3967	0.08821
15.4052	0.08822
15.4138	0.08824
15.4223	0.08826
15.4308	0.08918
15.4394	0.104
15.4479	0.09678
15.4564	0.08733
15.465	0.08772
15.4735	0.08768
15.482	0.08639
15.4906	0.08622
15.4991	0.08619
15.5076	0.08573
15.5162	0.08592
15.5247	0.08504
15.5332	0.08424
15.5418	0.08453
15.5503	0.08509
15.5588	0.08472
15.5674	0.08434
15.5759	0.0846
15.5844	0.08505
15.593	0.08441
15.6015	0.08327
15.61	0.08306
15.6186	0.08296
15.6271	0.08369
15.6356	0.08307
15.6442	0.08212
15.6527	0.08259
15.6612	0.08309
15.6698	0.08353
15.6783	0.08229
15.6868	0.08216
15.6954	0.08199
15.7039	0.08207
15.7124	0.0819
15.721	0.08154
15.7295	0.0815
15.738	0.08081
15.7466	0.08066
15.7551	0.08087
15.7636	0.08036
15.7722	0.08039
15.7807	0.08025
15.7892	0.07971
15.7978	0.08029
15.8063	0.08062
15.8148	0.07936
15.8234	0.07915
15.8319	0.0796
15.8404	0.07884
15.849	0.07867
15.8575	0.07921
15.866	0.07913
15.8746	0.0783
15.8831	0.07805
15.8916	0.07802
15.9002	0.07774
15.9087	0.07914
15.9172	0.07853
15.9258	0.07757
15.9343	0.07756
15.9428	0.07659
15.9514	0.07586
15.9599	0.07579
15.9684	0.07623
15.977	0.07661
15.9855	0.07668
15.994	0.0762
16.0026	0.07545
16.0111	0.07564
16.0196	0.07622
16.0282	0.07542
16.0367	0.07506
16.0452	0.07489
16.0538	0.07509
16.0623	0.07612
16.0708	0.07591
16.0794	0.07567
16.0879	0.07484
16.0964	0.07475
16.105	0.07516
16.1135	0.0745
16.122	0.07408
16.1306	0.07421
16.1391	0.07426
16.1476	0.07437
16.1562	0.07351
16.1647	0.07247
16.1732	0.07255
16.1818	0.07309
16.1903	0.07246
16.1988	0.07207
16.2074	0.07195
16.2159	0.07199
16.2244	0.07213
16.233	0.07162
16.2415	0.07138
16.25	0.0709
16.2586	0.07125
16.2671	0.07182
16.2756	0.07124
16.2842	0.07094
16.2927	0.07087
16.3012	0.07124
16.3098	0.07094
16.3183	0.07058
16.3268	0.07064
16.3354	0.07043
16.3439	0.07027
16.3524	0.07028
16.361	0.0697
16.3695	0.06963
16.378	0.06991
16.3866	0.0693
16.3951	0.06909
16.4036	0.069
16.4122	0.0689
16.4207	0.06836
16.4292	0.06859
16.4378	0.069
16.4463	0.06814
16.4548	0.06769
16.4634	0.06788
16.4719	0.06796
16.4804	0.06849
16.489	0.0687
16.4975	0.06803
16.506	0.06756
16.5146	0.06812
16.5231	0.06763
16.5316	0.06677
16.5402	0.06678
16.5487	0.0675
16.5572	0.06759
16.5658	0.06663
16.5743	0.06641
16.5828	0.06609
16.5914	0.06591
16.5999	0.06581
16.6084	0.0659
16.617	0.06584
16.6255	0.06594
16.634	0.06598
16.6426	0.06552
16.6511	0.06533
16.6596	0.06513
16.6682	0.06552
16.6767	0.06579
16.6852	0.06559
16.6938	0.06456
16.7023	0.06377
16.7108	0.06391
16.7194	0.06435
16.7279	0.06466
16.7364	0.06472
16.745	0.06441
16.7535	0.0644
16.762	0.06387
16.7706	0.0633
16.7791	0.06309
16.7876	0.06304
16.7962	0.06327
16.8047	0.06314
16.8132	0.06305
16.8218	0.06326
16.8303	0.06368
16.8388	0.06353
16.8474	0.06273
16.8559	0.06202
16.8644	0.06202
16.873	0.06288
16.8815	0.0624
16.89	0.06217
16.8986	0.06276
16.9071	0.06238
16.9156	0.06194
16.9242	0.06245
16.9327	0.06176
16.9412	0.06117
16.9498	0.06139
16.9583	0.06093
16.9668	0.06071
16.9754	0.0604
16.9839	0.06013
16.9924	0.06051
[truncated: 931 more rows]

## Sheet: C2
time (min)	light scattering data: detector voltage (V) detector 11 Normalized
-0.05979	1.5281e-05
-0.05126	3.08473e-05
-0.04273	2.73849e-05
-0.03419	2.67707e-05
-0.02566	1.75037e-05
-0.01713	1.77553e-05
-0.00859	2.68623e-05
-5.92267e-05	1.68717e-05
0.00847	2.30636e-05
0.01701	3.92896e-05
0.02554	2.57225e-05
0.03407	2.46836e-05
0.04261	2.04084e-05
0.05114	1.91972e-05
0.05967	3.53469e-05
0.06821	3.87792e-05
0.07674	2.65235e-05
0.08527	1.36508e-05
0.09381	8.07837e-06
0.10234	1.74998e-05
0.11087	2.20332e-05
0.11941	2.36191e-05
0.12794	2.42627e-05
0.13647	1.65783e-05
0.14501	1.07443e-05
0.15354	2.23621e-05
0.16207	2.648e-05
0.17061	1.64938e-05
0.17914	3.48333e-05
0.18767	3.01433e-05
0.19621	1.68766e-05
0.20474	2.13738e-05
0.21327	3.53663e-05
0.22181	3.9132e-05
0.23034	3.50459e-05
0.23887	5.16734e-05
0.24741	3.78161e-05
0.25594	2.2382e-05
0.26447	2.39437e-05
0.27301	2.13924e-05
0.28154	2.13285e-05
0.29007	2.61922e-05
0.29861	1.90306e-05
0.30714	1.39051e-05
0.31567	7.1617e-06
0.32421	0
0.33274	8.54846e-06
0.34127	2.53417e-05
0.34981	2.76164e-05
0.35834	4.32991e-05
0.36687	3.95726e-05
0.37541	1.73574e-05
0.38394	2.90408e-05
0.39247	6.53137e-05
0.40101	3.99854e-05
0.40954	1.60394e-05
0.41807	3.09663e-05
0.42661	5.53275e-05
0.43514	2.04253e-05
0.44367	1.31484e-05
0.45221	1.94109e-05
0.46074	1.70981e-05
0.46927	2.82023e-05
0.47781	2.64737e-05
0.48634	1.45935e-05
0.49487	2.81143e-05
0.50341	4.20201e-05
0.51194	2.8782e-05
0.52047	1.78771e-05
0.52901	2.3802e-05
0.53754	2.6412e-05
0.54607	2.8618e-05
0.55461	3.94283e-05
0.56314	4.24723e-05
0.57167	3.22226e-05
0.58021	4.33728e-05
0.58874	4.24731e-05
0.59727	3.2832e-05
0.60581	3.08031e-05
0.61434	3.11865e-05
0.62287	5.06686e-05
0.63141	6.35861e-05
0.63994	7.15817e-05
0.64847	9.71507e-05
0.65701	0.000128099
0.66554	8.92985e-05
0.67407	8.76262e-05
0.68261	0.000100193
0.69114	0.000104439
0.69967	0.000109861
0.70821	0.000108518
0.71674	7.6393e-05
0.72527	7.14324e-05
0.73381	8.17837e-05
0.74234	0.00010701
0.75087	0.000121532
0.75941	8.6216e-05
0.76794	7.21492e-05
0.77647	8.70629e-05
0.78501	8.87999e-05
0.79354	9.50839e-05
0.80207	9.85796e-05
0.81061	9.01586e-05
0.81914	8.42317e-05
0.82767	9.15458e-05
0.83621	8.92968e-05
0.84474	7.56023e-05
0.85327	7.1375e-05
0.86181	7.51768e-05
0.87034	7.21446e-05
0.87887	6.95829e-05
0.88741	7.8764e-05
0.89594	8.00453e-05
0.90447	8.15821e-05
0.91301	9.3839e-05
0.92154	0.000104164
0.93007	6.77402e-05
0.9386	6.19418e-05
0.94714	8.17377e-05
0.95567	8.72807e-05
0.9642	8.44145e-05
0.97274	7.32828e-05
0.98127	7.53327e-05
0.9898	9.23408e-05
0.99834	7.40581e-05
1.00687	8.51064e-05
1.0154	0.000106605
1.02394	7.82074e-05
1.03247	6.44543e-05
1.041	6.69602e-05
1.04954	8.15069e-05
1.05807	6.91305e-05
1.0666	6.95865e-05
1.07514	9.05709e-05
1.08367	7.7055e-05
1.0922	7.08982e-05
1.10074	7.95408e-05
1.10927	8.19908e-05
1.1178	7.09317e-05
1.12634	7.33549e-05
1.13487	8.50715e-05
1.1434	9.29629e-05
1.15194	7.69167e-05
1.16047	7.36212e-05
1.169	7.50891e-05
1.17754	7.80057e-05
1.18607	7.84477e-05
1.1946	7.99601e-05
1.20314	8.3672e-05
1.21167	7.41191e-05
1.2202	7.13017e-05
1.22874	8.75186e-05
1.23727	8.47392e-05
1.2458	8.43677e-05
1.25434	9.15611e-05
1.26287	7.07463e-05
1.2714	6.02868e-05
1.27994	6.35213e-05
1.28847	7.32182e-05
1.297	7.04703e-05
1.30554	6.23768e-05
1.31407	6.61206e-05
1.3226	8.40096e-05
1.33114	0.000105927
1.33967	8.94214e-05
1.3482	7.55757e-05
1.35674	7.05483e-05
1.36527	7.2193e-05
1.3738	7.69629e-05
1.38234	7.19708e-05
1.39087	6.31245e-05
1.3994	7.28154e-05
1.40794	8.07932e-05
1.41647	8.74833e-05
1.425	8.5433e-05
1.43354	7.68542e-05
1.44207	7.7063e-05
1.4506	6.01694e-05
1.45914	4.67413e-05
1.46767	6.63291e-05
1.4762	7.72473e-05
1.48474	8.79365e-05
1.49327	8.54191e-05
1.5018	6.43414e-05
1.51034	7.12725e-05
1.51887	7.48164e-05
1.5274	7.20078e-05
1.53594	7.94474e-05
1.54447	6.87559e-05
1.553	7.92475e-05
1.56154	8.6121e-05
1.57007	7.2085e-05
1.5786	6.33874e-05
1.58714	6.2037e-05
1.59567	6.16099e-05
1.6042	6.32883e-05
1.61274	8.16629e-05
1.62127	8.56243e-05
1.6298	7.16305e-05
1.63834	5.62866e-05
1.64687	5.33195e-05
1.6554	5.93882e-05
1.66394	6.10394e-05
1.67247	7.77151e-05
1.681	8.22665e-05
1.68954	6.84693e-05
1.69807	6.8196e-05
1.7066	6.40316e-05
1.71514	6.88321e-05
1.72367	7.18445e-05
1.7322	5.40021e-05
1.74074	6.55755e-05
1.74927	6.18984e-05
1.7578	4.98738e-05
1.76634	7.89536e-05
1.77487	8.99435e-05
1.7834	7.30058e-05
1.79194	6.42703e-05
1.80047	5.98003e-05
1.809	5.95174e-05
1.81754	7.2267e-05
1.82607	8.41194e-05
1.8346	8.19607e-05
1.84314	7.58597e-05
1.85167	6.00185e-05
1.8602	5.21918e-05
1.86874	6.28981e-05
1.87727	5.95985e-05
1.8858	6.23486e-05
1.89434	7.8042e-05
1.90287	8.01618e-05
1.9114	6.60097e-05
1.91994	6.65138e-05
1.92847	7.53078e-05
1.937	8.44013e-05
1.94554	9.59288e-05
1.95407	8.0298e-05
1.9626	8.50408e-05
1.97114	8.59276e-05
1.97967	5.45032e-05
1.9882	5.2601e-05
1.99674	5.53474e-05
2.00527	6.70916e-05
2.0138	6.18976e-05
2.02234	4.70329e-05
2.03087	6.20028e-05
2.0394	9.3226e-05
2.04794	8.22928e-05
2.05647	7.10637e-05
2.065	6.34391e-05
2.07354	5.32976e-05
2.08207	6.97594e-05
2.0906	7.86746e-05
2.09914	5.49467e-05
2.10767	5.98588e-05
2.1162	7.58024e-05
2.12474	6.48262e-05
2.13327	5.45207e-05
2.1418	6.02255e-05
2.15034	6.44116e-05
2.15887	5.98967e-05
2.1674	5.0885e-05
2.17593	4.47225e-05
2.18447	4.69483e-05
2.193	5.03727e-05
2.20153	7.29613e-05
2.21007	6.27906e-05
2.2186	6.02971e-05
2.22713	5.94588e-05
2.23567	6.17581e-05
2.2442	6.61825e-05
2.25273	5.76425e-05
2.26127	5.44403e-05
2.2698	4.99852e-05
2.27833	6.28377e-05
2.28687	7.44474e-05
2.2954	7.01611e-05
2.30393	7.26595e-05
2.31247	8.61613e-05
2.321	6.32035e-05
2.32953	5.44419e-05
2.33807	6.03866e-05
2.3466	4.16195e-05
2.35513	3.07091e-05
2.36367	4.68419e-05
2.3722	5.6782e-05
2.38073	4.7576e-05
2.38927	4.77491e-05
2.3978	6.14157e-05
2.40633	6.56575e-05
2.41487	6.62234e-05
2.4234	8.41944e-05
2.43193	6.18768e-05
2.44047	4.86714e-05
2.449	5.68147e-05
2.45753	6.08309e-05
2.46607	5.92621e-05
2.4746	6.33943e-05
2.48313	7.32329e-05
2.49167	6.60159e-05
2.5002	5.70341e-05
2.50873	6.91534e-05
2.51727	5.94869e-05
2.5258	4.62446e-05
2.53433	6.03059e-05
2.54287	5.77375e-05
2.5514	5.2709e-05
2.55993	5.76314e-05
2.56847	5.89335e-05
2.577	6.21451e-05
2.58553	5.97171e-05
2.59407	6.46183e-05
2.6026	6.5424e-05
2.61113	7.06958e-05
2.61967	6.03736e-05
2.6282	6.05807e-05
2.63673	8.55324e-05
2.64527	7.61365e-05
2.6538	6.96712e-05
2.66233	7.13609e-05
2.67087	5.17657e-05
2.6794	4.81183e-05
2.68793	5.782e-05
2.69647	3.86027e-05
2.705	3.31289e-05
2.71353	4.03149e-05
2.72207	4.67574e-05
2.7306	5.24872e-05
2.73913	5.09158e-05
2.74767	5.79225e-05
2.7562	6.38058e-05
2.76473	8.36365e-05
2.77327	6.83909e-05
2.7818	4.65301e-05
2.79033	4.98892e-05
2.79887	5.0432e-05
2.8074	5.92486e-05
2.81593	6.88589e-05
2.82447	5.58954e-05
2.833	5.77654e-05
2.84153	5.8415e-05
2.85007	5.91734e-05
2.8586	6.29572e-05
2.86713	6.10612e-05
2.87567	7.07015e-05
2.8842	6.73394e-05
2.89273	5.41331e-05
2.90127	4.93911e-05
2.9098	5.45616e-05
2.91833	4.88983e-05
2.92687	4.77224e-05
2.9354	6.17603e-05
2.94393	5.96922e-05
2.95247	5.00945e-05
2.961	5.49467e-05
2.96953	4.73748e-05
2.97807	4.65633e-05
2.9866	5.76887e-05
2.99513	5.60588e-05
3.00367	7.07298e-05
3.0122	7.33915e-05
3.02073	5.50375e-05
3.02927	5.78871e-05
3.0378	5.5811e-05
3.04633	5.36353e-05
3.05487	5.40094e-05
3.0634	5.6084e-05
3.07193	7.16964e-05
3.08047	7.62568e-05
3.089	7.92773e-05
3.09753	7.23262e-05
3.10607	5.7932e-05
3.1146	6.83552e-05
3.12313	6.15698e-05
3.13167	5.89489e-05
3.1402	8.07462e-05
3.14873	5.71556e-05
3.15727	5.26489e-05
3.1658	6.06886e-05
3.17433	4.57797e-05
3.18287	5.54635e-05
3.1914	7.39428e-05
3.19993	4.7085e-05
3.20847	2.29341e-05
3.217	3.92528e-05
3.22553	5.96501e-05
3.23407	5.43093e-05
3.2426	4.88784e-05
3.25113	6.77057e-05
3.25967	7.28205e-05
3.2682	6.02005e-05
3.27673	7.21945e-05
3.28527	6.75172e-05
3.2938	6.10873e-05
3.30233	7.14019e-05
3.31087	6.79214e-05
3.3194	6.82974e-05
3.32793	6.96542e-05
3.33647	5.66897e-05
3.345	7.31162e-05
3.35353	0.000101952
3.36207	8.67278e-05
3.3706	7.52543e-05
3.37913	6.76307e-05
3.38767	5.60076e-05
3.3962	4.87084e-05
3.40473	7.04494e-05
3.41327	7.09093e-05
3.4218	5.88854e-05
3.43033	6.24551e-05
3.43886	6.33143e-05
3.4474	6.41157e-05
3.45593	6.27848e-05
3.46446	6.73883e-05
3.473	5.90456e-05
3.48153	4.21225e-05
3.49006	5.2456e-05
3.4986	6.90389e-05
3.50713	5.79695e-05
3.51566	7.43743e-05
3.5242	5.79442e-05
3.53273	3.70892e-05
3.54126	4.79488e-05
3.5498	5.29413e-05
3.55833	4.80858e-05
3.56686	5.96193e-05
3.5754	6.64455e-05
3.58393	5.14582e-05
3.59246	4.83966e-05
3.601	6.51333e-05
3.60953	5.61916e-05
3.61806	5.56607e-05
3.6266	5.28441e-05
3.63513	4.77305e-05
3.64366	6.20196e-05
3.6522	5.05134e-05
3.66073	4.13137e-05
3.66926	4.45825e-05
3.6778	5.84638e-05
3.68633	5.30311e-05
3.69486	4.7542e-05
3.7034	4.86734e-05
3.71193	4.743e-05
3.72046	6.39399e-05
3.729	6.61879e-05
3.73753	4.71424e-05
3.74606	5.0559e-05
3.7546	5.84423e-05
3.76313	7.44533e-05
3.77166	8.88957e-05
3.7802	7.67697e-05
3.78873	6.6133e-05
3.79726	6.28869e-05
3.8058	5.77454e-05
3.81433	5.41904e-05
3.82286	6.06541e-05
3.8314	6.54092e-05
3.83993	5.27823e-05
3.84846	4.1096e-05
3.857	5.46547e-05
3.86553	7.34871e-05
3.87406	6.49753e-05
3.8826	5.93482e-05
3.89113	7.59926e-05
3.89966	7.26159e-05
3.9082	6.80205e-05
3.91673	4.8243e-05
3.92526	4.2e-05
3.9338	7.0752e-05
3.94233	6.72657e-05
3.95086	5.12458e-05
3.9594	4.80064e-05
3.96793	5.13119e-05
3.97646	6.21092e-05
3.985	6.33855e-05
3.99353	6.34708e-05
4.00206	6.1549e-05
4.0106	4.89021e-05
4.01913	4.04497e-05
4.02766	4.93748e-05
4.0362	5.94694e-05
4.04473	5.29469e-05
4.05326	5.55227e-05
4.0618	6.57044e-05
4.07033	6.29373e-05
4.07886	5.16319e-05
4.0874	5.53534e-05
4.09593	6.07711e-05
4.10446	4.97492e-05
4.113	4.18101e-05
4.12153	3.56075e-05
4.13006	4.34456e-05
4.1386	5.2699e-05
4.14713	4.62968e-05
4.15566	3.98919e-05
4.1642	4.47488e-05
4.17273	5.66607e-05
4.18126	5.47811e-05
4.1898	5.00004e-05
4.19833	5.55392e-05
4.20686	6.67702e-05
4.2154	6.70274e-05
4.22393	6.59273e-05
4.23246	6.98164e-05
4.241	6.27469e-05
4.24953	5.28399e-05
4.25806	5.65295e-05
4.2666	7.32866e-05
4.27513	8.13716e-05
4.28366	5.97248e-05
4.2922	4.70849e-05
4.30073	5.47364e-05
4.30926	6.10831e-05
4.3178	6.25963e-05
4.32633	8.0877e-05
4.33486	8.32392e-05
4.3434	6.97721e-05
4.35193	6.96535e-05
4.36046	6.10308e-05
4.369	5.81853e-05
4.37753	8.5339e-05
4.38606	8.21191e-05
4.3946	4.66871e-05
4.40313	5.37682e-05
4.41166	6.54329e-05
4.4202	6.35506e-05
4.42873	6.90969e-05
4.43726	8.34711e-05
4.4458	7.13558e-05
4.45433	7.22355e-05
4.46286	8.98844e-05
4.4714	7.33774e-05
4.47993	7.74765e-05
4.48846	8.91762e-05
4.497	8.33456e-05
4.50553	6.63537e-05
4.51406	6.8098e-05
4.5226	6.55266e-05
4.53113	5.7236e-05
4.53966	7.48413e-05
4.5482	9.71308e-05
4.55673	8.56365e-05
4.56526	6.85246e-05
4.5738	8.59706e-05
4.58233	8.86356e-05
4.59086	7.54837e-05
4.5994	8.68412e-05
4.60793	8.94021e-05
4.61646	8.25874e-05
4.625	9.40899e-05
4.63353	9.99516e-05
4.64206	8.30698e-05
4.6506	7.26764e-05
4.65913	9.46183e-05
4.66766	9.404e-05
4.67619	8.11426e-05
4.68473	6.73328e-05
4.69326	5.85056e-05
4.70179	6.85086e-05
4.71033	7.73837e-05
4.71886	8.80441e-05
4.72739	7.74417e-05
4.73593	7.62712e-05
4.74446	8.04676e-05
4.75299	8.27561e-05
4.76153	8.07801e-05
4.77006	8.45318e-05
4.77859	9.25839e-05
4.78713	6.94333e-05
4.79566	7.75232e-05
4.80419	9.48976e-05
4.81273	8.8378e-05
4.82126	7.92772e-05
4.82979	8.90503e-05
4.83833	0.000113583
4.84686	8.98424e-05
4.85539	7.77301e-05
4.86393	8.72146e-05
4.87246	9.24847e-05
4.88099	0.000101174
4.88953	0.00010342
4.89806	0.000103656
4.90659	9.69215e-05
4.91513	8.95561e-05
4.92366	9.00755e-05
4.93219	9.62963e-05
4.94073	9.31986e-05
4.94926	9.85122e-05
4.95779	9.71288e-05
4.96633	8.17513e-05
4.97486	7.1139e-05
4.98339	7.33233e-05
4.99193	7.50583e-05
5.00046	7.86059e-05
5.00899	8.55687e-05
5.01753	9.50832e-05
5.02606	9.90478e-05
5.03459	7.38885e-05
5.04313	9.24739e-05
5.05166	9.57363e-05
5.06019	7.7953e-05
5.06873	7.97484e-05
5.07726	9.44984e-05
5.08579	8.7509e-05
5.09433	7.44293e-05
5.10286	8.73868e-05
5.11139	7.88608e-05
5.11993	7.07334e-05
5.12846	9.17024e-05
5.13699	0.000101353
5.14553	7.00164e-05
5.15406	7.92992e-05
5.16259	0.000108839
5.17113	0.000106902
5.17966	9.63007e-05
5.18819	7.11224e-05
5.19673	7.5844e-05
5.20526	7.93678e-05
5.21379	7.63447e-05
5.22233	7.56024e-05
5.23086	8.42908e-05
5.23939	9.54399e-05
5.24793	8.60139e-05
5.25646	7.99801e-05
5.26499	7.33762e-05
5.27353	7.18774e-05
5.28206	8.34656e-05
5.29059	9.15742e-05
5.29913	9.79725e-05
5.30766	8.96467e-05
5.31619	7.1168e-05
5.32473	5.87181e-05
5.33326	6.39573e-05
5.34179	6.82594e-05
5.35033	7.40926e-05
5.35886	6.90582e-05
5.36739	6.10255e-05
5.37593	8.04369e-05
5.38446	6.91418e-05
5.39299	6.65133e-05
5.40153	9.76528e-05
5.41006	8.42112e-05
5.41859	6.90448e-05
5.42713	7.97033e-05
5.43566	6.66757e-05
5.44419	6.5359e-05
5.45273	7.54604e-05
5.46126	9.51104e-05
5.46979	9.81409e-05
5.47833	6.48801e-05
5.48686	6.69598e-05
5.49539	8.80535e-05
5.50393	8.62915e-05
5.51246	8.11337e-05
5.52099	8.98379e-05
5.52953	8.81149e-05
5.53806	8.10477e-05
5.54659	7.16668e-05
5.55513	7.31879e-05
5.56366	8.67751e-05
5.57219	6.45313e-05
5.58073	5.07252e-05
5.58926	5.45931e-05
5.59779	6.04391e-05
5.60633	7.14588e-05
5.61486	6.31451e-05
5.62339	6.20854e-05
5.63193	6.83086e-05
5.64046	6.90041e-05
5.64899	6.23282e-05
5.65753	6.38803e-05
5.66606	6.03135e-05
5.67459	5.69969e-05
5.68313	6.83628e-05
5.69166	6.14225e-05
5.70019	6.38926e-05
5.70873	7.69201e-05
5.71726	7.51988e-05
5.72579	5.79583e-05
5.73433	6.12798e-05
5.74286	8.44072e-05
5.75139	8.83692e-05
5.75993	8.44668e-05
5.76846	5.90251e-05
5.77699	3.76653e-05
5.78553	3.87882e-05
5.79406	4.73639e-05
5.80259	5.69435e-05
5.81113	6.24034e-05
5.81966	6.57899e-05
5.82819	7.75578e-05
5.83673	7.98888e-05
5.84526	7.16331e-05
5.85379	6.17205e-05
5.86233	6.2306e-05
5.87086	5.56119e-05
5.87939	5.15321e-05
5.88793	6.07264e-05
5.89646	6.31024e-05
5.90499	5.81388e-05
5.91352	6.26642e-05
5.92206	7.13929e-05
5.93059	6.75226e-05
5.93912	7.38864e-05
5.94766	5.77972e-05
5.95619	4.92894e-05
5.96472	6.85895e-05
5.97326	7.63961e-05
5.98179	5.52854e-05
5.99032	5.16896e-05
5.99886	5.16736e-05
6.00739	7.32957e-05
6.01592	8.10999e-05
6.02446	7.95602e-05
6.03299	7.84883e-05
6.04152	6.44116e-05
6.05006	6.31371e-05
6.05859	5.62758e-05
6.06712	6.87918e-05
6.07566	8.99567e-05
6.08419	5.7902e-05
6.09272	5.47872e-05
6.10126	7.03302e-05
6.10979	7.02528e-05
6.11832	7.1969e-05
6.12686	6.55053e-05
6.13539	6.15611e-05
6.14392	7.0695e-05
6.15246	7.39783e-05
6.16099	7.6207e-05
6.16952	8.01916e-05
6.17806	7.16567e-05
6.18659	6.17023e-05
6.19512	6.0058e-05
6.20366	6.02534e-05
6.21219	7.52432e-05
6.22072	9.61853e-05
6.22926	6.72949e-05
6.23779	6.67543e-05
6.24632	6.93485e-05
6.25486	6.28433e-05
6.26339	5.1157e-05
6.27192	3.1757e-05
6.28046	4.31039e-05
6.28899	6.99139e-05
6.29752	6.83498e-05
6.30606	6.39902e-05
6.31459	5.27706e-05
6.32312	5.04596e-05
6.33166	6.04404e-05
6.34019	7.28225e-05
6.34872	7.5934e-05
6.35726	5.03949e-05
6.36579	5.07253e-05
6.37432	5.47942e-05
6.38286	5.39988e-05
6.39139	6.44367e-05
6.39992	6.3693e-05
6.40846	5.20685e-05
6.41699	6.09138e-05
6.42552	7.4634e-05
6.43406	5.99516e-05
6.44259	5.76222e-05
6.45112	6.35363e-05
6.45966	7.59807e-05
6.46819	6.83984e-05
6.47672	5.69635e-05
6.48526	5.95485e-05
6.49379	6.06544e-05
6.50232	6.19031e-05
6.51086	6.68813e-05
6.51939	7.10227e-05
6.52792	5.64881e-05
6.53646	4.55651e-05
6.54499	5.07612e-05
6.55352	5.79817e-05
6.56206	6.30509e-05
6.57059	6.17757e-05
6.57912	4.54643e-05
6.58766	4.49991e-05
6.59619	5.07312e-05
6.60472	5.2224e-05
6.61326	5.61545e-05
6.62179	6.65003e-05
6.63032	6.41803e-05
6.63886	4.65883e-05
6.64739	5.41087e-05
6.65592	6.01402e-05
6.66446	6.20598e-05
6.67299	5.99461e-05
6.68152	5.35267e-05
6.69006	5.60903e-05
6.69859	6.22068e-05
6.70712	6.35305e-05
6.71566	6.00184e-05
6.72419	5.62706e-05
6.73272	6.90175e-05
6.74126	9.02138e-05
6.74979	7.18806e-05
6.75832	7.35466e-05
6.76686	9.72004e-05
6.77539	8.07935e-05
6.78392	6.3901e-05
6.79246	5.52042e-05
6.80099	6.45428e-05
6.80952	8.40137e-05
6.81806	7.24513e-05
6.82659	4.70205e-05
6.83512	4.246e-05
6.84366	5.28185e-05
6.85219	5.24074e-05
6.86072	6.91645e-05
6.86926	7.35598e-05
6.87779	6.58535e-05
6.88632	7.15233e-05
6.89486	7.05521e-05
6.90339	6.05771e-05
6.91192	7.33993e-05
6.92046	9.83533e-05
6.92899	8.09445e-05
6.93752	6.30148e-05
6.94606	5.7473e-05
6.95459	5.95376e-05
6.96312	6.08549e-05
6.97166	5.64265e-05
6.98019	6.39077e-05
6.98872	9.11687e-05
6.99726	6.94411e-05
7.00579	4.92844e-05
7.01432	5.95995e-05
7.02286	5.43202e-05
7.03139	4.33605e-05
7.03992	5.72898e-05
7.04846	7.15686e-05
7.05699	6.18095e-05
7.06552	5.43612e-05
7.07406	6.00407e-05
7.08259	6.32428e-05
7.09112	4.7064e-05
7.09966	5.34496e-05
7.10819	8.30783e-05
7.11672	7.06497e-05
7.12526	5.30792e-05
7.13379	5.4538e-05
7.14232	5.62167e-05
7.15086	6.67394e-05
7.15939	7.58071e-05
7.16792	6.68751e-05
7.17645	6.09128e-05
7.18499	5.52807e-05
7.19352	5.19516e-05
7.20205	6.95479e-05
7.21059	7.27024e-05
7.21912	7.2814e-05
7.22765	6.40856e-05
7.23619	5.48058e-05
7.24472	7.51813e-05
7.25325	8.93633e-05
7.26179	6.785e-05
7.27032	6.15816e-05
7.27885	6.18033e-05
7.28739	5.8917e-05
7.29592	8.69616e-05
7.30445	7.39729e-05
7.31299	6.93639e-05
7.32152	7.51491e-05
7.33005	5.22515e-05
7.33859	4.57878e-05
7.34712	5.54773e-05
7.35565	6.38769e-05
7.36419	5.53447e-05
7.37272	6.54908e-05
7.38125	7.6894e-05
7.38979	8.09715e-05
7.39832	6.83269e-05
7.40685	5.35379e-05
7.41539	7.24362e-05
7.42392	8.52676e-05
7.43245	7.06457e-05
7.44099	6.57833e-05
7.44952	6.15764e-05
7.45805	5.22168e-05
7.46659	5.69979e-05
7.47512	6.63915e-05
7.48365	7.26049e-05
7.49219	7.73802e-05
7.50072	6.2173e-05
7.50925	6.02097e-05
7.51779	7.256e-05
7.52632	6.98883e-05
7.53485	6.92505e-05
7.54339	7.21475e-05
7.55192	7.82498e-05
7.56045	6.25807e-05
7.56899	4.94737e-05
7.57752	5.73693e-05
7.58605	6.89221e-05
7.59459	4.94132e-05
7.60312	5.27663e-05
7.61165	7.40324e-05
7.62019	6.32641e-05
7.62872	6.56797e-05
7.63725	5.83855e-05
7.64579	6.63419e-05
7.65432	6.34483e-05
7.66285	5.25069e-05
7.67139	6.84701e-05
7.67992	7.45388e-05
7.68845	7.64339e-05
7.69699	7.68124e-05
7.70552	6.92166e-05
7.71405	6.87711e-05
7.72259	6.22888e-05
7.73112	6.33558e-05
7.73965	7.71277e-05
7.74819	6.875e-05
7.75672	7.14091e-05
7.76525	6.96248e-05
7.77379	6.08462e-05
7.78232	6.54527e-05
7.79085	7.6032e-05
7.79939	7.33077e-05
7.80792	7.75416e-05
7.81645	8.7564e-05
7.82499	8.30758e-05
7.83352	5.72126e-05
7.84205	4.53706e-05
7.85059	6.79167e-05
7.85912	8.90738e-05
7.86765	8.32986e-05
7.87619	8.531e-05
7.88472	7.85051e-05
7.89325	6.77453e-05
7.90179	7.61616e-05
7.91032	7.76478e-05
7.91885	8.08381e-05
7.92739	8.50789e-05
7.93592	9.7424e-05
7.94445	9.49329e-05
7.95299	8.78833e-05
7.96152	9.0657e-05
7.97005	7.89233e-05
7.97859	8.46112e-05
7.98712	9.28235e-05
7.99565	8.68988e-05
8.00419	8.30667e-05
8.01272	0.000105843
8.02125	0.00012136
8.02979	7.74985e-05
8.03832	7.48002e-05
8.04685	7.2295e-05
8.05539	6.94011e-05
8.06392	8.5159e-05
8.07245	7.68363e-05
8.08099	8.0669e-05
8.08952	9.34356e-05
8.09805	9.0852e-05
8.10659	9.19672e-05
8.11512	0.000109277
8.12365	0.000105992
8.13219	9.98611e-05
8.14072	0.000102797
8.14925	8.16133e-05
8.15779	8.06075e-05
8.16632	9.19293e-05
8.17485	8.48915e-05
8.18339	8.37288e-05
8.19192	0.000106212
8.20045	0.000100114
8.20899	8.81117e-05
8.21752	9.33913e-05
8.22605	8.88312e-05
8.23459	9.82521e-05
8.24312	0.000116601
8.25165	9.20822e-05
8.26019	9.26308e-05
8.26872	0.000112487
8.27725	0.000106252
8.28579	9.98006e-05
8.29432	8.50372e-05
8.30285	9.87601e-05
8.31139	0.000112029
8.31992	9.59502e-05
8.32845	0.000101999
8.33699	0.000104658
8.34552	9.32017e-05
8.35405	0.00010461
8.36259	0.000118225
8.37112	9.84182e-05
8.37965	9.41986e-05
8.38819	0.000113295
8.39672	0.000121667
8.40525	0.000111419
8.41378	0.000113723
8.42232	0.000108734
8.43085	9.9619e-05
8.43938	0.000116904
8.44792	0.000120911
8.45645	0.000111621
8.46498	0.000106422
8.47352	0.000100626
8.48205	0.000108124
8.49058	0.000124719
8.49912	0.000118365
8.50765	0.000110027
8.51618	0.000126373
8.52472	0.000124025
8.53325	0.000110623
8.54178	0.000110158
8.55032	9.86672e-05
8.55885	0.000101081
8.56738	0.000131002
8.57592	0.000152308
8.58445	0.000130525
8.59298	0.000113427
8.60152	0.000109884
8.61005	0.00012595
8.61858	0.000133691
8.62712	0.000130337
8.63565	0.000125333
8.64418	0.000118984
8.65272	0.000127391
8.66125	0.000131177
8.66978	0.000140046
8.67832	0.000158007
8.68685	0.00014668
8.69538	0.000148503
8.70392	0.000169873
8.71245	0.000165696
8.72098	0.000165249
8.72952	0.000141012
8.73805	0.000136766
8.74658	0.000132762
8.75512	0.000129659
8.76365	0.000144603
8.77218	0.00015363
8.78072	0.000152147
8.78925	0.000165839
8.79778	0.000174461
8.80632	0.000147003
8.81485	0.000157601
8.82338	0.000153074
8.83192	0.000156311
8.84045	0.0001782
8.84898	0.000158091
8.85752	0.000169358
8.86605	0.000166702
8.87458	0.000142588
8.88312	0.000158859
8.89165	0.000180809
8.90018	0.000162944
8.90872	0.000168487
8.91725	0.000172313
8.92578	0.000180448
8.93432	0.00019133
8.94285	0.000181869
8.95138	0.000192102
8.95992	0.000192982
8.96845	0.000178177
8.97698	0.000174353
8.98552	0.000188329
8.99405	0.00018997
9.00258	0.000190854
9.01112	0.000197009
9.01965	0.000197958
9.02818	0.000217142
9.03672	0.00021442
9.04525	0.000215481
9.05378	0.000214492
9.06232	0.000224604
9.07085	0.000248329
9.07938	0.000231851
9.08792	0.000217285
9.09645	0.000225016
9.10498	0.000234457
9.11352	0.00023429
9.12205	0.000235112
9.13058	0.000239735
9.13912	0.000260375
9.14765	0.000256512
9.15618	0.000245914
9.16472	0.000255258
9.17325	0.000261148
9.18178	0.000273622
9.19032	0.000288038
9.19885	0.000282905
9.20738	0.000284258
9.21592	0.000289407
9.22445	0.000293329
9.23298	0.000296502
9.24152	0.000303115
9.25005	0.000306588
9.25858	0.000300246
9.26712	0.000306391
9.27565	0.000319336
9.28418	0.000313636
9.29272	0.000331817
9.30125	0.000361139
9.30978	0.000360132
9.31832	0.000350746
9.32685	0.000352159
9.33538	0.000344568
9.34392	0.000340703
9.35245	0.000348015
9.36098	0.000385119
9.36952	0.000388556
9.37805	0.000377708
9.38658	0.00040079
9.39512	0.000410114
9.40365	0.000407504
9.41218	0.000436466
9.42072	0.000436737
9.42925	0.000476454
9.43778	0.000467828
9.44632	0.000433091
9.45485	0.000441746
9.46338	0.00045107
9.47192	0.000455888
9.48045	0.000454168
9.48898	0.000485643
9.49752	0.000512208
9.50605	0.000497494
9.51458	0.000514831
9.52312	0.000559866
9.53165	0.000569422
9.54018	0.000535103
9.54872	0.000530925
9.55725	0.000532065
9.56578	0.000554515
9.57432	0.00059678
9.58285	0.00057414
9.59138	0.000565894
9.59992	0.000593362
9.60845	0.000603391
9.61698	0.000609001
9.62552	0.000626287
9.63405	0.000627741
9.64258	0.000648262
9.65112	0.000664613
9.65965	0.000664801
9.66818	0.000675732
9.67671	0.000673503
9.68525	0.00066947
9.69378	0.000663603
9.70231	0.000671237
9.71085	0.000676884
9.71938	0.000677187
9.72791	0.000695519
9.73645	0.000682548
9.74498	0.000658116
9.75351	0.000647739
9.76205	0.000666785
9.77058	0.0006779
9.77911	0.000648438
9.78765	0.000673882
9.79618	0.000688077
9.80471	0.000659348
9.81325	0.00066938
9.82178	0.000688611
9.83031	0.000684201
9.83885	0.000663661
9.84738	0.000677418
9.85591	0.000701718
9.86445	0.000674329
9.87298	0.000678362
9.88151	0.000730386
9.89005	0.000742757
9.89858	0.000735005
9.90711	0.000766582
9.91565	0.00078003
9.92418	0.000759271
9.93271	0.000780537
9.94125	0.000797885
9.94978	0.000822918
9.95831	0.000847177
9.96685	0.000866842
9.97538	0.000911502
9.98391	0.000952694
9.99245	0.00104
10.001	0.00113
10.0095	0.00118
10.0181	0.00123
10.0266	0.00136
10.0351	0.00147
10.0436	0.00167
10.0522	0.00184
10.0607	0.00204
10.0693	0.00226
10.0778	0.00249
10.0863	0.00281
10.0948	0.00318
10.1034	0.00357
10.1119	0.00406
10.1204	0.00457
10.129	0.0051
10.1375	0.00578
10.1461	0.00665
10.1546	0.00757
10.1631	0.00859
10.1716	0.00967
10.1802	0.01095
10.1887	0.01251
10.1973	0.01418
10.2058	0.01601
10.2143	0.01809
10.2228	0.02038
10.2314	0.02294
10.2399	0.0259
10.2485	0.0291
10.257	0.03273
10.2655	0.03675
10.2741	0.04113
10.2826	0.04603
10.2911	0.05134
10.2996	0.05724
10.3082	0.06367
10.3167	0.07057
10.3253	0.07812
10.3338	0.08627
10.3423	0.09521
10.3508	0.10469
10.3594	0.11492
10.3679	0.12582
10.3765	0.13726
10.385	0.14956
10.3935	0.16276
10.402	0.17668
10.4106	0.19141
10.4191	0.20721
10.4276	0.22324
10.4362	0.23993
10.4447	0.25724
10.4533	0.27514
10.4618	0.29389
10.4703	0.3125
10.4788	0.33176
10.4874	0.35134
10.4959	0.37114
10.5045	0.39174
10.513	0.41276
10.5215	0.43393
10.53	0.45517
10.5386	0.4766
10.5471	0.49767
10.5556	0.51901
10.5642	0.5407
10.5727	0.56222
10.5813	0.58353
10.5898	0.60441
10.5983	0.62425
10.6068	0.64485
10.6154	0.6641
10.6239	0.68306
10.6325	0.70313
10.641	0.7216
10.6495	0.74106
10.658	0.75868
10.6666	0.77458
10.6751	0.79197
10.6837	0.8083
10.6922	0.82383
10.7007	0.83941
10.7093	0.85357
10.7178	0.86744
10.7263	0.8805
10.7348	0.8928
10.7434	0.90449
10.7519	0.91508
10.7605	0.92625
10.769	0.93692
10.7775	0.94597
10.786	0.954
10.7946	0.96127
10.8031	0.96919
10.8117	0.97597
10.8202	0.98136
10.8287	0.98517
10.8372	0.98924
10.8458	0.99215
10.8543	0.99404
10.8628	0.99597
10.8714	0.99777
10.8799	0.99992
10.8885	1
10.897	0.99894
10.9055	0.9986
10.914	0.99709
10.9226	0.99532
10.9311	0.9926
10.9396	0.98991
10.9482	0.98649
10.9567	0.9828
10.9652	0.97853
10.9738	0.97429
10.9823	0.9698
10.9908	0.96463
10.9994	0.95871
11.0079	0.95239
11.0164	0.94689
11.025	0.94005
11.0335	0.93388
11.042	0.92591
11.0506	0.91828
11.0591	0.91082
11.0676	0.90384
11.0762	0.8966
11.0847	0.88807
11.0932	0.88013
11.1018	0.87051
11.1103	0.86266
11.1188	0.85418
11.1274	0.84542
11.1359	0.837
11.1444	0.82779
11.153	0.81925
11.1615	0.81021
11.17	0.80056
11.1786	0.7923
11.1871	0.78363
11.1956	0.77436
11.2042	0.76515
11.2127	0.75746
11.2212	0.74863
11.2298	0.7394
11.2383	0.73057
11.2468	0.722
11.2554	0.71361
11.2639	0.70493
11.2724	0.69598
11.281	0.68772
11.2895	0.67967
11.298	0.67182
11.3066	0.66398
11.3151	0.6556
11.3236	0.64747
11.3322	0.6404
11.3407	0.63214
11.3492	0.62498
11.3578	0.61803
11.3663	0.61019
11.3748	0.60283
11.3834	0.59575
11.3919	0.5892
11.4004	0.58215
11.409	0.57551
11.4175	0.56953
11.426	0.56317
11.4346	0.55673
11.4431	0.55026
11.4516	0.54391
11.4602	0.53804
11.4687	0.53267
11.4772	0.52702
11.4858	0.52174
11.4943	0.51644
11.5028	0.5108
11.5114	0.5053
11.5199	0.50049
11.5284	0.49546
11.537	0.49098
11.5455	0.48609
11.554	0.48138
11.5626	0.47752
11.5711	0.47254
11.5796	0.46818
11.5882	0.46416
11.5967	0.46035
11.6052	0.45636
11.6138	0.45199
11.6223	0.4484
11.6308	0.44461
11.6394	0.44095
11.6479	0.43724
11.6564	0.43373
11.665	0.43019
11.6735	0.42678
11.682	0.42301
11.6906	0.41921
11.6991	0.41607
11.7076	0.41313
11.7162	0.40957
11.7247	0.40654
11.7332	0.40357
11.7418	0.40004
11.7503	0.39711
11.7588	0.39404
11.7674	0.39098
11.7759	0.388
11.7844	0.38509
11.793	0.38209
11.8015	0.37877
11.81	0.37615
11.8186	0.37314
11.8271	0.36984
11.8356	0.3666
11.8442	0.36397
11.8527	0.36066
11.8612	0.35759
11.8698	0.35461
11.8783	0.35187
11.8868	0.34834
11.8954	0.34545
11.9039	0.3428
11.9124	0.33987
11.921	0.33673
11.9295	0.33362
11.938	0.33047
11.9466	0.32763
11.9551	0.32455
11.9636	0.3217
11.9722	0.31848
11.9807	0.31557
11.9892	0.31243
11.9978	0.30968
12.0063	0.3068
12.0148	0.30381
12.0234	0.30054
12.0319	0.29764
12.0404	0.29434
12.049	0.2913
12.0575	0.28836
12.066	0.28573
12.0746	0.28255
12.0831	0.27926
12.0916	0.27656
12.1002	0.274
12.1087	0.27143
12.1172	0.26844
12.1258	0.26506
12.1343	0.26233
12.1428	0.25951
12.1514	0.2567
12.1599	0.25413
12.1684	0.25139
12.177	0.24854
12.1855	0.24604
12.194	0.24309
12.2026	0.24049
12.2111	0.23798
12.2196	0.23536
12.2282	0.23269
12.2367	0.23027
12.2452	0.22773
12.2538	0.22513
12.2623	0.22269
12.2708	0.22011
12.2794	0.21762
12.2879	0.21508
12.2964	0.21291
12.305	0.21061
12.3135	0.20842
12.322	0.20594
12.3306	0.20374
12.3391	0.20151
12.3476	0.19933
12.3562	0.19727
12.3647	0.19504
12.3732	0.19301
12.3818	0.19079
12.3903	0.18895
12.3988	0.18676
12.4074	0.1849
12.4159	0.18311
12.4244	0.18118
12.433	0.17915
12.4415	0.17715
12.45	0.17537
12.4586	0.17337
12.4671	0.17171
12.4756	0.17013
12.4842	0.16851
12.4927	0.16666
12.5012	0.16493
12.5098	0.16325
12.5183	0.16172
12.5268	0.16008
12.5354	0.15851
12.5439	0.15702
12.5524	0.1552
12.561	0.15366
12.5695	0.15218
12.578	0.1508
12.5866	0.14942
12.5951	0.14795
12.6036	0.14666
12.6122	0.14525
12.6207	0.14378
12.6292	0.14246
12.6378	0.14113
12.6463	0.13978
12.6548	0.13873
12.6634	0.13749
12.6719	0.1364
12.6804	0.13512
12.689	0.13387
12.6975	0.1326
12.706	0.13122
12.7146	0.13032
12.7231	0.12919
12.7316	0.12813
12.7402	0.12693
12.7487	0.12577
12.7572	0.12473
12.7658	0.12367
12.7743	0.12276
12.7828	0.12184
12.7914	0.12082
12.7999	0.11981
12.8084	0.11898
12.817	0.11796
12.8255	0.11689
12.834	0.11596
12.8426	0.11502
12.8511	0.11432
12.8596	0.11345
12.8682	0.11269
12.8767	0.1119
12.8852	0.1109
12.8938	0.11003
12.9023	0.10924
12.9108	0.1085
12.9194	0.10785
12.9279	0.10691
12.9364	0.10624
12.945	0.10552
12.9535	0.10471
12.962	0.10398
12.9706	0.10329
12.9791	0.10262
12.9876	0.10201
12.9962	0.1012
13.0047	0.10049
13.0132	0.09988
13.0218	0.09916
13.0303	0.09861
13.0388	0.09797
13.0474	0.09733
13.0559	0.0966
13.0644	0.09599
13.073	0.09534
13.0815	0.09475
13.09	0.09424
13.0986	0.09367
13.1071	0.093
13.1156	0.09236
13.1242	0.09187
13.1327	0.09145
13.1412	0.09079
13.1498	0.09017
13.1583	0.08961
13.1668	0.08904
13.1754	0.08865
13.1839	0.08821
13.1924	0.08753
13.201	0.08709
13.2095	0.08666
13.218	0.08606
13.2266	0.08544
13.2351	0.085
13.2436	0.08456
13.2522	0.084
13.2607	0.0837
13.2692	0.08319
13.2778	0.08282
13.2863	0.08251
13.2948	0.08193
13.3034	0.08135
13.3119	0.08098
13.3204	0.08067
13.329	0.08025
13.3375	0.07971
13.346	0.07933
13.3546	0.07905
13.3631	0.07854
13.3716	0.07812
13.3802	0.07784
13.3887	0.07746
13.3972	0.07717
13.4058	0.07677
13.4143	0.07623
13.4228	0.07591
13.4314	0.07558
13.4399	0.07516
13.4484	0.0747
13.457	0.07437
13.4655	0.07397
13.474	0.07365
13.4826	0.07341
13.4911	0.07303
13.4996	0.0726
13.5082	0.07223
13.5167	0.0719
13.5252	0.07164
13.5338	0.07123
13.5423	0.07084
13.5508	0.07045
13.5594	0.07019
13.5679	0.07
13.5764	0.06972
13.585	0.06928
13.5935	0.06905
13.602	0.06874
13.6106	0.06842
13.6191	0.06811
13.6276	0.06773
13.6362	0.06749
13.6447	0.06722
13.6532	0.06679
13.6618	0.06651
13.6703	0.0663
13.6788	0.06618
13.6874	0.06585
13.6959	0.06547
13.7044	0.06515
13.713	0.06482
13.7215	0.06466
13.73	0.06439
13.7386	0.06416
13.7471	0.06384
13.7556	0.06342
13.7642	0.0632
13.7727	0.06304
13.7812	0.06276
13.7898	0.06251
13.7983	0.06235
13.8068	0.06205
13.8154	0.06164
13.8239	0.06146
13.8324	0.06129
13.841	0.06103
13.8495	0.06075
13.858	0.06061
13.8666	0.06036
13.8751	0.06004
13.8836	0.05979
13.8922	0.05948
13.9007	0.05935
13.9092	0.05934
13.9178	0.05905
13.9263	0.05865
13.9348	0.05852
13.9434	0.05838
13.9519	0.05812
13.9604	0.05788
13.969	0.05756
13.9775	0.0573
13.986	0.05711
13.9946	0.05691
14.0031	0.05669
14.0116	0.05643
14.0202	0.05629
14.0287	0.05619
14.0372	0.056
14.0458	0.05574
14.0543	0.05553
14.0628	0.05535
14.0714	0.05517
14.0799	0.05491
14.0884	0.05475
14.097	0.05463
14.1055	0.05432
14.114	0.05417
14.1226	0.05404
14.1311	0.05377
14.1396	0.05371
14.1482	0.05347
14.1567	0.05316
14.1652	0.05292
14.1738	0.05274
14.1823	0.05268
14.1908	0.0525
14.1994	0.05235
14.2079	0.05219
14.2164	0.05194
14.225	0.05173
14.2335	0.05166
14.242	0.05154
14.2506	0.05133
14.2591	0.05103
14.2676	0.05082
14.2762	0.05065
14.2847	0.05048
14.2932	0.05044
14.3018	0.05023
14.3103	0.05009
14.3188	0.04999
14.3274	0.04978
14.3359	0.04963
14.3444	0.04952
14.353	0.04933
14.3615	0.04917
14.37	0.049
14.3786	0.04878
14.3871	0.04858
14.3956	0.04851
14.4042	0.04842
14.4127	0.04826
14.4212	0.04812
14.4298	0.04793
14.4383	0.04776
14.4468	0.04763
14.4554	0.04743
14.4639	0.04725
14.4724	0.04715
14.481	0.04707
14.4895	0.04692
14.498	0.04675
14.5066	0.0466
14.5151	0.04656
14.5236	0.04638
14.5322	0.0462
14.5407	0.04607
14.5492	0.04594
14.5578	0.04582
14.5663	0.04562
14.5748	0.04553
14.5834	0.0454
14.5919	0.04519
14.6004	0.04502
14.609	0.045
14.6175	0.04488
14.626	0.04466
14.6346	0.04453
14.6431	0.0444
14.6516	0.04427
14.6602	0.0441
14.6687	0.04397
14.6772	0.04394
14.6858	0.04385
14.6943	0.04362
14.7028	0.04352
14.7114	0.04339
14.7199	0.04327
14.7284	0.04314
14.737	0.04299
14.7455	0.04277
14.754	0.04271
14.7626	0.04275
14.7711	0.04261
14.7796	0.04247
14.7882	0.04228
14.7967	0.04209
14.8052	0.04206
14.8138	0.04193
14.8223	0.04172
14.8308	0.04168
14.8394	0.04157
14.8479	0.04142
14.8564	0.04137
14.865	0.0413
14.8735	0.04115
14.882	0.04104
14.8906	0.04094
14.8991	0.04072
14.9076	0.04066
14.9162	0.04047
14.9247	0.04038
14.9332	0.0404
14.9418	0.04029
14.9503	0.04013
14.9588	0.04003
14.9674	0.03987
14.9759	0.03973
14.9844	0.03965
14.993	0.03957
15.0015	0.0395
15.01	0.03936
15.0186	0.03927
15.0271	0.03921
15.0356	0.03909
15.0442	0.03895
15.0527	0.03883
15.0612	0.03879
15.0698	0.03864
15.0783	0.03846
15.0868	0.03847
15.0954	0.03841
15.1039	0.0383
15.1124	0.03817
15.121	0.03801
15.1295	0.03795
15.138	0.03784
15.1466	0.03775
15.1551	0.03772
15.1636	0.0377
15.1722	0.03765
15.1807	0.0374
15.1892	0.03729
15.1978	0.03719
15.2063	0.03711
15.2148	0.03713
15.2234	0.03696
15.2319	0.0368
15.2404	0.03672
15.249	0.03661
15.2575	0.03648
15.266	0.03643
15.2746	0.03631
15.2831	0.03625
15.2916	0.03627
15.3002	0.0362
15.3087	0.03607
15.3172	0.03595
15.3258	0.03591
15.3343	0.0358
15.3428	0.03561
15.3514	0.03555
15.3599	0.0355
15.3684	0.03541
15.377	0.0353
15.3855	0.03521
15.394	0.03507
15.4026	0.03505
15.4111	0.03507
15.4196	0.03499
15.4282	0.03486
15.4367	0.0347
15.4452	0.03458
15.4538	0.03453
15.4623	0.03443
15.4708	0.03437
15.4794	0.03432
15.4879	0.03427
15.4964	0.03425
15.505	0.03415
15.5135	0.03401
15.522	0.03398
15.5306	0.0338
15.5391	0.03372
15.5476	0.0337
15.5562	0.03368
15.5647	0.03367
15.5732	0.03353
15.5818	0.03339
15.5903	0.03327
15.5988	0.03321
15.6074	0.03316
15.6159	0.03314
15.6244	0.03305
15.633	0.03292
15.6415	0.03291
15.65	0.03288
15.6586	0.03276
15.6671	0.03266
15.6756	0.03265
15.6842	0.03253
15.6927	0.03244
15.7012	0.03239
15.7098	0.03228
15.7183	0.03219
15.7268	0.03217
15.7354	0.03213
15.7439	0.03204
15.7524	0.03191
15.761	0.03182
15.7695	0.03179
15.778	0.03176
15.7866	0.03174
15.7951	0.0316
15.8036	0.03143
15.8122	0.03134
15.8207	0.03136
15.8292	0.03131
15.8378	0.03122
15.8463	0.03116
15.8548	0.0311
15.8634	0.03093
15.8719	0.03094
15.8804	0.03096
15.889	0.03092
15.8975	0.03084
15.906	0.03064
15.9146	0.03063
15.9231	0.0306
15.9316	0.03045
15.9402	0.0304
15.9487	0.03044
15.9572	0.03032
15.9658	0.03019
15.9743	0.03012
15.9828	0.03002
15.9914	0.02997
15.9999	0.02998
16.0084	0.02995
16.017	0.0299
16.0255	0.0298
16.034	0.02969
16.0426	0.02959
16.0511	0.02958
16.0596	0.02957
16.0682	0.02955
16.0767	0.02942
16.0852	0.02928
16.0938	0.02929
16.1023	0.02916
16.1108	0.02904
16.1194	0.02911
16.1279	0.02911
16.1364	0.02907
16.145	0.02903
16.1535	0.02892
16.162	0.02885
16.1706	0.02876
16.1791	0.02873
16.1876	0.02871
16.1962	0.02862
16.2047	0.02853
16.2132	0.02849
16.2218	0.02848
16.2303	0.02837
16.2388	0.02829
16.2474	0.0283
16.2559	0.02829
16.2644	0.02819
16.273	0.02813
16.2815	0.02806
16.29	0.02798
16.2986	0.02793
16.3071	0.02784
16.3156	0.0278
16.3242	0.02776
16.3327	0.02772
16.3412	0.02769
16.3498	0.02765
16.3583	0.02759
16.3668	0.0275
16.3754	0.02747
16.3839	0.02748
16.3924	0.02732
16.401	0.02725
16.4095	0.02721
16.418	0.02715
16.4266	0.02713
16.4351	0.02713
16.4436	0.02703
16.4522	0.02692
16.4607	0.0269
16.4692	0.02689
16.4778	0.02689
16.4863	0.02685
16.4948	0.02681
16.5034	0.02665
16.5119	0.02656
16.5204	0.02653
16.529	0.02644
16.5375	0.02645
16.546	0.02646
16.5546	0.02635
16.5631	0.02625
16.5716	0.0262
16.5802	0.02622
16.5887	0.02626
16.5972	0.02622
16.6058	0.02614
16.6143	0.02602
16.6228	0.02596
16.6314	0.02587
16.6399	0.02583
16.6484	0.02583
16.657	0.02576
16.6655	0.02576
16.674	0.02573
16.6826	0.02566
16.6911	0.02555
16.6996	0.0255
16.7082	0.02548
16.7167	0.02545
16.7252	0.02542
16.7338	0.02533
16.7423	0.02536
16.7508	0.02539
16.7594	0.0253
16.7679	0.0252
16.7764	0.02518
16.785	0.02509
16.7935	0.02502
16.802	0.02494
16.8106	0.02491
16.8191	0.02497
16.8276	0.02498
16.8362	0.02487
16.8447	0.02478
16.8532	0.02473
16.8618	0.02466
16.8703	0.02463
16.8788	0.0246
16.8874	0.02454
16.8959	0.02451
16.9044	0.02449
16.913	0.02442
16.9215	0.02438
16.93	0.02439
16.9386	0.0243
16.9471	0.02427
16.9556	0.02426
16.9642	0.02419
16.9727	0.0241
16.9812	0.02406
16.9898	0.0241
[truncated: 932 more rows]

## Sheet: C3
time (min)	light scattering data: detector voltage (V) detector 11 Normalized
-0.05659	0.000162389
-0.04806	0.000133399
-0.03953	0.000116266
-0.03099	0.000264232
-0.02246	0.000369251
-0.01393	0.000188222
-0.00539	0.000218755
0.00314	0.000236695
0.01167	0.000151123
0.02021	0.00015385
0.02874	0.000240068
0.03727	0.000225536
0.04581	0.000237735
0.05434	0.000291751
0.06287	0.000117253
0.07141	2.95465e-05
0.07994	0.000244068
0.08847	0.000432272
0.09701	0.000258994
0.10554	0.000144163
0.11407	0.000158191
0.12261	0.000158514
0.13114	0.000106041
0.13967	0.000109073
0.14821	6.2053e-05
0.15674	4.11175e-05
0.16527	7.56333e-05
0.17381	3.5036e-05
0.18234	5.97209e-05
0.19087	0.000247405
0.19941	0.000219132
0.20794	0.000250006
0.21647	0.00023517
0.22501	0.000211095
0.23354	0.000245952
0.24207	0.000138512
0.25061	0.000115621
0.25914	0.000223043
0.26767	0.000269955
0.27621	0.000170031
0.28474	9.24786e-05
0.29327	0.000104103
0.30181	0.000138745
0.31034	0.000155249
0.31887	0.000300972
0.32741	0.000342485
0.33594	8.47287e-05
0.34447	4.99797e-05
0.35301	9.43084e-05
0.36154	0.00014775
0.37007	1.09611e-05
0.37861	4.00053e-06
0.38714	0.000192276
0.39567	0.000102543
0.40421	4.82216e-05
0.41274	8.71684e-05
0.42127	0.000261218
0.42981	0.000199273
0.43834	7.1848e-05
0.44687	0.000136395
0.45541	0.000129434
0.46394	0.000106633
0.47247	0.000145006
0.48101	0.000237108
0.48954	0.000259873
0.49807	0.00028454
0.50661	0.000246382
0.51514	0.000196044
0.52367	0.000225985
0.53221	0.000188312
0.54074	0.000153904
0.54927	0.000202753
0.55781	9.7699e-05
0.56634	9.49901e-05
0.57487	0.000185711
0.58341	0.000192653
0.59194	0.000211544
0.60047	0.000265918
0.60901	0.000301349
0.61754	0.000245019
0.62607	0.000256626
0.63461	0.000318786
0.64314	0.000305296
0.65167	0.000297438
0.66021	0.000326465
0.66874	0.000336798
0.67727	0.000380032
0.68581	0.000375565
0.69434	0.000298335
0.70287	0.000338197
0.71141	0.000322231
0.71994	0.000195721
0.72847	0.000245593
0.73701	0.000315252
0.74554	0.000310857
0.75407	0.000232407
0.76261	0.00031301
0.77114	0.000338825
0.77967	0.000220208
0.78821	0.000264752
0.79674	0.000271946
0.80527	0.000322303
0.81381	0.000359312
0.82234	0.00029281
0.83087	0.000331506
0.83941	0.000412808
0.84794	0.00031362
0.85647	0.000195954
0.86501	0.000302049
0.87354	0.000331793
0.88207	0.000302318
0.89061	0.000293563
0.89914	0.000260949
0.90767	0.000276682
0.91621	0.000246903
0.92474	0.000336565
0.93327	0.000399138
0.94181	0.000252697
0.95034	0.000197945
0.95887	0.000128734
0.96741	0.000183504
0.97594	0.000215921
0.98447	0.000138781
0.99301	0.00026608
1.00154	0.000331649
1.01007	0.000249217
1.01861	0.000209642
1.02714	0.000266564
1.03567	0.00033791
1.04421	0.000185334
1.05274	9.62997e-05
1.06127	0.000189675
1.06981	0.000185872
1.07834	0.000264968
1.08687	0.000305547
1.09541	0.000141436
1.10394	0.00031649
1.11247	0.000423841
1.12101	0.00023813
1.12954	0.00022794
1.13807	0.000260555
1.14661	0.00028375
1.15514	0.000243099
1.16367	0.000215993
1.17221	0.00021497
1.18074	0.000239314
1.18927	0.000272951
1.19781	0.00036577
1.20634	0.000251118
1.21487	0.000256608
1.22341	0.000348459
1.23194	0.000235385
1.24047	0.000286101
1.249	0.000280539
1.25754	0.000252715
1.26607	0.000341641
1.2746	0.000480709
1.28314	0.000406224
1.29167	0.000242884
1.3002	0.00021088
1.30874	0.000202538
1.31727	0.000194178
1.3258	0.000168309
1.33434	0.000136126
1.34287	0.00013008
1.3514	0.000219706
1.35994	0.000269668
1.36847	0.000222254
1.377	0.000316293
1.38554	0.0003279
1.39407	0.000197174
1.4026	0.000240265
1.41114	0.00035933
1.41967	0.000269076
1.4282	0.000223384
1.43674	0.00019599
1.44527	0.000156021
1.4538	0.000121738
1.46234	0.000232049
1.47087	0.000449925
1.4794	0.00023526
1.48794	0.000237466
1.49647	0.00034026
1.505	0.000157922
1.51354	0.000262008
1.52207	0.000273148
1.5306	8.35447e-05
1.53914	0.00013252
1.54767	0.000219724
1.5562	0.000282566
1.56474	0.000282028
1.57327	0.000292918
1.5818	0.000334394
1.59034	0.000186231
1.59887	0.000170767
1.6074	0.000150908
1.61594	0.000249055
1.62447	0.000378974
1.633	0.000193694
1.64154	0.00021506
1.65007	0.000294729
1.6586	0.000170534
1.66714	0.000136341
1.67567	0.000139713
1.6842	0.000118509
1.69274	0.000224263
1.70127	0.000241449
1.7098	0.000134314
1.71834	0.000277382
1.72687	0.000327954
1.7354	0.000244391
1.74394	0.000194573
1.75247	0.000110687
1.761	0.000168417
1.76954	0.000249898
1.77807	0.000242166
1.7866	0.000155482
1.79514	0.000214163
1.80367	0.000220657
1.8122	0.000131784
1.82074	0.000177548
1.82927	0.00027496
1.8378	0.000246131
1.84634	0.000177584
1.85487	0.000223043
1.8634	0.000254114
1.87194	0.000110454
1.88047	0.000109396
1.889	0.000217966
1.89754	0.000224657
1.90607	0.000154585
1.9146	0.000133668
1.92314	0.000236659
1.93167	0.000212835
1.9402	6.4134e-05
1.94874	0.000162425
1.95727	0.000280503
1.9658	0.000270116
1.97434	0.000323827
1.98287	0.000170462
1.9914	0.000147571
1.99994	0.000365501
2.00847	0.000257953
2.017	0.000159985
2.02554	0.000169206
2.03407	0.000135444
2.0426	0.000149221
2.05114	9.51695e-05
2.05967	0.000120285
2.0682	0.000321154
2.07674	0.000345391
2.08527	0.000211077
2.0938	0.000233896
2.10234	0.000220406
2.11087	0.000237789
2.1194	0.000347956
2.12794	0.000383746
2.13647	0.000339309
2.145	0.000152594
2.15354	7.45569e-05
2.16207	0.000234686
2.1706	0.000239368
2.17914	9.47031e-05
2.18767	0.000100246
2.1962	0.000218576
2.20474	0.000214557
2.21327	0.000139678
2.2218	0.000105933
2.23034	0.000116769
2.23887	0.000114688
2.2474	0.000164685
2.25594	0.000290388
2.26447	0.000235565
2.273	0.00012407
2.28154	0.000161546
2.29007	0.000215993
2.2986	0.00032476
2.30714	0.000452472
2.31567	0.000234722
2.3242	0.00023221
2.33274	0.000375063
2.34127	0.000359366
2.3498	0.000313028
2.35834	0.000322841
2.36687	0.000212746
2.3754	0.000237825
2.38394	0.00024179
2.39247	0.000177476
2.401	0.000117953
2.40954	0.000116087
2.41807	0.000155662
2.4266	0.00018171
2.43514	0.000222128
2.44367	0.000202538
2.4522	0.000149509
2.46074	0.000155949
2.46927	0.00018232
2.4778	0.000158729
2.48634	0.000153025
2.49487	0.000201928
2.5034	0.000279642
2.51194	0.00017161
2.52047	0.000165869
2.529	0.000181244
2.53754	0.000241269
2.54607	0.000289294
2.5546	0.00023517
2.56314	0.000285473
2.57167	0.000179791
2.5802	4.31626e-05
2.58874	6.8906e-05
2.59727	6.94083e-05
2.6058	0.000146459
2.61434	0.00032311
2.62287	0.000329963
2.6314	0.000337318
2.63994	0.00031588
2.64847	0.000177207
2.657	0.000103798
2.66554	0.000190895
2.67407	0.000160631
2.6826	7.90777e-05
2.69114	8.76708e-05
2.69967	0.000157707
2.7082	0.000218343
2.71674	0.000181997
2.72527	0.000216836
2.7338	0.000142925
2.74234	0.000115872
2.75087	0.00023447
2.7594	0.000226649
2.76794	0.000207812
2.77647	0.000258007
2.785	0.00013609
2.79354	6.8888e-05
2.80207	0.000106776
2.8106	7.9885e-05
2.81914	0.000178822
2.82767	0.000389146
2.8362	0.000334358
2.84474	0.000251549
2.85327	0.000157707
2.8618	0.000136897
2.87034	0.00012782
2.87887	0.000142476
2.8874	0.000133255
2.89594	9.64612e-05
2.90447	0.000206126
2.913	0.000203901
2.92153	8.56974e-05
2.93007	0.00011214
2.9386	0.000169421
2.94713	0.00013826
2.95567	0.000161169
2.9642	0.000131425
2.97273	7.43955e-05
2.98127	0.000181513
2.9898	0.000215759
2.99833	0.000141884
3.00687	0.000187953
3.0154	0.000273507
3.02393	0.000299896
3.03247	0.00026086
3.041	0.000235098
3.04953	0.000236964
3.05807	0.000131192
3.0666	0.000135282
3.07513	0.000186913
3.08367	0.000230255
3.0922	0.000147499
3.10073	6.14431e-05
3.10927	0.000144432
3.1178	0.000266206
3.12633	0.000310516
3.13487	0.000159967
3.1434	4.9298e-05
3.15193	0.000178607
3.16047	0.000308184
3.169	0.000260824
3.17753	0.000220334
3.18607	0.000303753
3.1946	0.000253307
3.20313	0.000121702
3.21167	0.000141974
3.2202	0.000183791
3.22873	0.00022037
3.23727	0.000302641
3.2458	0.000297295
3.25433	0.000148037
3.26287	0.000107207
3.2714	0.000254975
3.27993	0.000183522
3.28847	0.000107225
3.297	0.000105072
3.30553	4.10637e-05
3.31407	0.000241736
3.3226	0.000200762
3.33113	0.000154334
3.33967	0.000320275
3.3482	0.000129703
3.35673	6.98209e-05
3.36527	0.000109503
3.3738	7.71402e-05
3.38233	0.000182894
3.39087	0.000249719
3.3994	0.00015254
3.40793	7.06461e-05
3.41647	0.000196169
3.425	0.000200995
3.43353	7.71761e-05
3.44207	0.000252679
3.4506	0.000341032
3.45913	0.000296308
3.46767	0.000325532
3.4762	0.000197479
3.48473	7.00541e-05
3.49327	0.000119514
3.5018	0.000164793
3.51033	9.03976e-05
3.51887	0.000130134
3.5274	0.000225716
3.53593	0.000178822
3.54447	9.45416e-05
3.553	0.000122438
3.56153	0.00013835
3.57007	0.000160882
3.5786	0.000173996
3.58713	0.000183056
3.59567	0.000260644
3.6042	0.000190877
3.61273	0.000136556
3.62127	0.000141149
3.6298	0.000127748
3.63833	0.000150962
3.64687	0.000175539
3.6554	0.00016395
3.66393	0.000126241
3.67247	0.000113863
3.681	0.000156272
3.68953	0.000106023
3.69807	9.39317e-05
3.7066	0.000134565
3.71513	0.000139121
3.72367	0.000177817
3.7322	0.000181369
3.74073	0.000187881
3.74927	0.000184724
3.7578	0.000100892
3.76633	0.000100228
3.77487	9.32679e-05
3.7834	5.05179e-05
3.79193	8.75811e-05
3.80047	0.000163178
3.809	0.000214952
3.81753	0.000144611
3.82607	7.10587e-05
3.8346	3.21477e-05
3.84313	6.00976e-05
3.85167	0.000223635
3.8602	0.000232318
3.86873	0.000185854
3.87727	0.000266726
3.8858	0.000211275
3.89433	0.000172615
3.90287	0.000153706
3.9114	0.000200816
3.91993	0.000219742
3.92847	0.00019721
3.937	0.000183235
3.94553	0.000210682
3.95407	0.000277292
3.9626	0.000240947
3.97113	0.000208189
3.97967	0.000152307
3.9882	0.000115405
3.99673	0.000146674
4.00527	0.000133219
4.0138	0.000105234
4.02233	0.00016029
4.03087	0.000203112
4.0394	0.00012355
4.04793	0.000133686
4.05647	0.000198484
4.065	7.48798e-05
4.07353	0
4.08207	3.43364e-05
4.0906	5.33703e-05
4.09913	9.64253e-05
4.10767	0.000212441
4.1162	0.000304022
4.12473	0.000179091
4.13327	0.000103009
4.1418	0.00019068
4.15033	0.000202664
4.15887	0.000266062
4.1674	0.00021454
4.17593	0.000145024
4.18447	0.00018754
4.193	0.00023447
4.20153	0.000187989
4.21007	0.000255137
4.2186	0.000214844
4.22713	7.90418e-05
4.23567	0.000176113
4.2442	0.00024039
4.25273	0.000130887
4.26127	6.9498e-05
4.2698	6.90674e-05
4.27833	0.000110813
4.28687	9.54207e-05
4.2954	5.97209e-05
4.30393	0.00010448
4.31247	0.000106651
4.321	0.00010405
4.32953	8.74734e-05
4.33807	0.00014192
4.3466	0.000149706
4.35513	6.39187e-05
4.36367	4.23374e-05
4.3722	5.2868e-05
4.38073	8.27733e-05
4.38927	0.000214342
4.3978	0.000186823
4.40633	0.000178266
4.41487	0.000164075
4.4234	0.000152002
4.43193	0.000118634
4.44047	5.53436e-05
4.449	8.45851e-05
4.45753	0.000196761
4.46607	0.000280432
4.4746	0.000106149
4.48313	2.31959e-05
4.49167	9.42905e-05
4.5002	0.000345516
4.50873	0.000375816
4.51727	0.000231457
4.5258	0.000284145
4.53433	0.000271067
4.54287	0.000148217
4.5514	0.000146674
4.55993	0.000187218
4.56847	0.000189119
4.577	0.000248248
4.58553	0.00025955
4.59406	0.000176292
4.6026	0.000105772
4.61113	4.12072e-05
4.61966	0.000115674
4.6282	0.000182625
4.63673	0.000149867
4.64526	0.000287482
4.6538	0.000220388
4.66233	7.21351e-05
4.67086	8.8801e-05
4.6794	0.000229968
4.68793	0.000241467
4.69646	0.000203794
4.705	0.000211364
4.71353	0.000164757
4.72206	0.000295268
4.7306	0.000229519
4.73913	0.000175072
4.74766	0.000211579
4.7562	0.000255962
4.76473	0.000307287
4.77326	0.000175736
4.7818	0.000132412
4.79033	0.000212925
4.79886	0.000296595
4.8074	0.000231833
4.81593	0.000138996
4.82446	0.000241377
4.833	0.000294245
4.84153	0.000265793
4.85006	0.000265578
4.8586	0.00026321
4.86713	0.000286818
4.87566	0.000302497
4.8842	0.000268591
4.89273	0.00023813
4.90126	0.000190698
4.9098	0.00014497
4.91833	0.000222971
4.92686	0.000273435
4.9354	0.000240211
4.94393	0.00032067
4.95246	0.000326572
4.961	0.000299663
4.96953	0.000245952
4.97806	0.000222236
4.9866	0.000229591
4.99513	0.000162246
5.00366	0.000162569
5.0122	0.000270493
5.02073	0.000264286
5.02926	0.000325406
5.0378	0.000348979
5.04633	0.00028384
5.05486	0.000196833
5.0634	0.000108875
5.07193	0.000239727
5.08046	0.00034697
5.089	0.000312382
5.09753	0.000267443
5.10606	0.000223509
5.1146	0.000207758
5.12313	0.000236282
5.13166	0.000327075
5.1402	0.000286639
5.14873	0.000188581
5.15726	0.000320257
5.1658	0.000317728
5.17433	0.000227115
5.18286	0.000244947
5.1914	0.000286334
5.19993	0.000273399
5.20846	0.000174552
5.217	0.000131515
5.22553	0.000216585
5.23406	0.000156702
5.2426	0.000152307
5.25113	0.000268107
5.25966	0.000307413
5.2682	0.0002316
5.27673	8.46569e-05
5.28526	0.000128555
5.2938	0.000195936
5.30233	0.000137471
5.31086	0.000215975
5.3194	0.00019599
5.32793	0.000179952
5.33646	0.000161133
5.345	0.000128914
5.35353	0.000180365
5.36206	0.000135892
5.3706	0.000111154
5.37913	0.000177584
5.38766	0.000292182
5.3962	0.00028271
5.40473	0.000349176
5.41326	0.000380822
5.4218	0.000281867
5.43033	0.000142781
5.43886	0.000106471
5.4474	0.000156128
5.45593	0.000149939
5.46446	0.000130905
5.473	0.000271318
5.48153	0.000308973
5.49006	0.000253486
5.4986	0.00019138
5.50713	0.000215616
5.51566	0.00030996
5.5242	0.000141705
5.53273	5.24374e-05
5.54126	0.000192707
5.5498	0.0001959
5.55833	0.000190267
5.56686	0.000254832
5.5754	0.000207543
5.58393	0.000189101
5.59246	0.000184455
5.601	0.000259066
5.60953	0.000365071
5.61806	0.000281436
5.6266	0.00013713
5.63513	8.13201e-05
5.64366	0.000169762
5.6522	0.000249952
5.66073	0.000269686
5.66926	0.0002309
5.6778	0.000199094
5.68633	0.000336959
5.69486	0.000295268
5.7034	8.73837e-05
5.71193	0.000134206
5.72046	0.000245898
5.729	0.000272646
5.73753	0.000184796
5.74606	0.000175342
5.7546	0.0001562
5.76313	0.000256859
5.77166	0.000412628
5.7802	0.000291823
5.78873	0.000220388
5.79726	0.000214396
5.8058	0.000261595
5.81433	0.000274494
5.82286	0.000231295
5.8314	0.000269183
5.83993	0.000252033
5.84846	0.000264645
5.857	0.000211454
5.86553	0.000110741
5.87406	0.000243315
5.8826	0.00032555
5.89113	0.00027923
5.89966	0.000199165
5.9082	0.000187038
5.91673	0.000259676
5.92526	0.000189299
5.9338	0.000147535
5.94233	0.000115477
5.95086	7.92212e-05
5.9594	0.00019416
5.96793	0.000275552
5.97646	0.000249665
5.985	0.000315019
5.99353	0.00029089
6.00206	0.000233125
6.0106	0.000201085
6.01913	0.000112212
6.02766	0.000160757
6.0362	0.00037587
6.04473	0.000431339
6.05326	0.000329676
6.0618	0.000345624
6.07033	0.000338592
6.07886	0.000163125
6.0874	0.000104839
6.09593	0.000130241
6.10446	0.000145885
6.113	0.000113845
6.12153	0.000117971
6.13006	0.000160541
6.1386	0.00016734
6.14713	0.000168291
6.15566	0.00014314
6.1642	0.000132843
6.17273	0.000173565
6.18126	0.000235152
6.1898	0.000200188
6.19833	0.000246651
6.20686	0.000158765
6.2154	8.70788e-05
6.22393	0.000205265
6.23246	0.000283248
6.24099	0.000213948
6.24953	0.000103709
6.25806	0.000156182
6.26659	0.000188742
6.27513	0.000207023
6.28366	0.000223133
6.29219	0.000217051
6.30073	0.00023047
6.30926	0.000120608
6.31779	0.00018458
6.32633	0.000288092
6.33486	0.0001771
6.34339	0.000207705
6.35193	0.000258796
6.36046	0.000214809
6.36899	0.000178804
6.37753	0.000219168
6.38606	0.000356173
6.39459	0.000209265
6.40313	0.000167233
6.41166	0.000288774
6.42019	0.000239798
6.42873	0.000122348
6.43726	0.00017448
6.44579	0.000216011
6.45433	0.000148988
6.46286	0.000221303
6.47139	0.000224478
6.47993	0.00017814
6.48846	0.000185495
6.49699	0.000172202
6.50553	0.000125129
6.51406	0.000135157
6.52259	0.000146244
6.53113	0.000207794
6.53966	0.000268358
6.54819	0.000260447
6.55673	0.000144396
6.56526	0.000202089
6.57379	0.000284181
6.58233	0.000113522
6.59086	8.59844e-05
6.59939	0.000157025
6.60793	0.000162802
6.61646	7.02514e-05
6.62499	3.27756e-05
6.63353	8.4029e-05
6.64206	0.000151984
6.65059	0.000330914
6.65913	0.000315091
6.66766	0.00020783
6.67619	0.00020078
6.68473	0.000162909
6.69326	0.000169547
6.70179	0.000236785
6.71033	0.000133722
6.71886	0.0001764
6.72739	0.000300093
6.73593	0.000215759
6.74446	0.000171574
6.75299	0.000165941
6.76153	0.000238345
6.77006	0.000243512
6.77859	0.00016978
6.78713	0.000231726
6.79566	0.00022977
6.80419	0.000118814
6.81273	0.000175413
6.82126	0.000255747
6.82979	0.00013966
6.83833	0.000129022
6.84686	0.000164219
6.85539	0.000201354
6.86393	0.000295555
6.87246	0.000348728
6.88099	0.000343794
6.88953	0.000249145
6.89806	0.000166156
6.90659	0.000333515
6.91513	0.000371977
6.92366	0.00020557
6.93219	7.12381e-05
6.94073	0.000283517
6.94926	0.000379315
6.95779	0.000112535
6.96633	0.000173583
6.97486	0.000162084
6.98339	8.29347e-05
6.99193	0.0001461
7.00046	0.000172328
7.00899	0.000176095
7.01753	0.000209875
7.02606	0.000250957
7.03459	0.000151841
7.04313	0.000153868
7.05166	0.000182589
7.06019	0.000168471
7.06873	0.000219598
7.07726	0.000259783
7.08579	0.00027688
7.09433	0.000268412
7.10286	0.000308884
7.11139	0.000186679
7.11993	0.000105736
7.12846	0.000136646
7.13699	0.000187469
7.14553	0.000220424
7.15406	0.000146925
7.16259	0.000169332
7.17113	0.000241287
7.17966	0.000242292
7.18819	0.000225285
7.19673	0.00023822
7.20526	0.000306552
7.21379	0.000271839
7.22233	0.000202628
7.23086	0.000230165
7.23939	0.000145059
7.24793	8.71684e-05
7.25646	0.000188312
7.26499	0.000214862
7.27353	0.000132879
7.28206	9.264e-05
7.29059	0.000159052
7.29913	0.000216333
7.30766	0.000184293
7.31619	0.000165331
7.32473	0.000171556
7.33326	8.25939e-05
7.34179	7.71761e-05
7.35033	0.000186249
7.35886	0.000243225
7.36739	0.000285939
7.37593	0.000123765
7.38446	7.38393e-05
7.39299	0.000183289
7.40153	0.000318302
7.41006	0.000511906
7.41859	0.000506793
7.42713	0.000367726
7.43566	0.000314911
7.44419	0.000390222
7.45273	0.000212297
7.46126	0.000171969
7.46979	0.000267246
7.47833	0.000244283
7.48686	0.000237395
7.49539	0.000244839
7.50393	0.000331757
7.51246	0.000349356
7.52099	0.000283212
7.52953	0.000337695
7.53806	0.000411696
7.54659	0.000341785
7.55513	0.000307556
7.56366	0.000242956
7.57219	0.000384248
7.58073	0.000476655
7.58926	0.000303789
7.59779	0.00030108
7.60633	0.000366757
7.61486	0.000469102
7.62339	0.000407677
7.63193	0.000480404
7.64046	0.000484943
7.64899	0.000377072
7.65753	0.000376606
7.66606	0.000319791
7.67459	0.000357034
7.68313	0.000439717
7.69166	0.000496406
7.70019	0.000569385
7.70873	0.000480261
7.71726	0.000486988
7.72579	0.000478969
7.73433	0.000454033
7.74286	0.000508139
7.75139	0.000462913
7.75993	0.000439305
7.76846	0.000437923
7.77699	0.000509897
7.78553	0.000428971
7.79406	0.00038789
7.80259	0.00041523
7.81113	0.000350809
7.81966	0.000385055
7.82819	0.000460115
7.83673	0.000470304
7.84526	0.000561061
7.85379	0.000577386
7.86233	0.000455486
7.87086	0.000492316
7.87939	0.00044614
7.88793	0.000422926
7.89646	0.00049481
7.90499	0.00053973
7.91352	0.00055889
7.92206	0.000568218
7.93059	0.000514292
7.93912	0.000484907
7.94766	0.000531137
7.95619	0.000559374
7.96472	0.00057073
7.97326	0.000595827
7.98179	0.000573295
7.99032	0.000665487
7.99886	0.000621571
8.00739	0.000513216
8.01592	0.000556468
8.02446	0.000564864
8.03299	0.000534546
8.04152	0.000447467
8.05006	0.000468205
8.05859	0.000593137
8.06712	0.000526778
8.07566	0.000439179
8.08419	0.000507959
8.09272	0.000513951
8.10126	0.000653898
8.10979	0.000705349
8.11832	0.000670349
8.12686	0.000788427
8.13539	0.000713798
8.14392	0.000640784
8.15246	0.00078143
8.16099	0.000812699
8.16952	0.000762038
8.17806	0.000715162
8.18659	0.000677973
8.19512	0.000581063
8.20366	0.000613875
8.21219	0.000670779
8.22072	0.000706981
8.22926	0.00103
8.23779	0.000925719
8.24632	0.000637268
8.25486	0.000744224
8.26339	0.000758127
8.27192	0.000585638
8.28046	0.00053808
8.28899	0.000613247
8.29752	0.000636568
8.30606	0.000684754
8.31459	0.000814798
8.32312	0.000992364
8.33166	0.001
8.34019	0.000793558
8.34872	0.000708775
8.35726	0.000802725
8.36579	0.000861387
8.37432	0.000925144
8.38286	0.000871344
8.39139	0.000751113
8.39992	0.000778524
8.40846	0.000754037
8.41699	0.000710551
8.42552	0.000684862
8.43406	0.000750072
8.44259	0.000831877
8.45112	0.000839447
8.45966	0.000910111
8.46819	0.000950547
8.47672	0.000913268
8.48526	0.000874304
8.49379	0.000793001
8.50232	0.00081731
8.51086	0.00098822
8.51939	0.00101
8.52792	0.000983897
8.53646	0.000841941
8.54499	0.000801451
8.55352	0.00106
8.56206	0.00104
8.57059	0.000958099
8.57912	0.00102
8.58766	0.00102
8.59619	0.000962764
8.60472	0.000961813
8.61326	0.00103
8.62179	0.00101
8.63032	0.00104
8.63886	0.00103
8.64739	0.000976882
8.65592	0.000944501
8.66446	0.000961042
8.67299	0.00104
8.68152	0.000975591
8.69006	0.000995181
8.69859	0.00112
8.70712	0.00114
8.71566	0.00109
8.72419	0.00124
8.73272	0.00141
8.74126	0.0013
8.74979	0.0012
8.75832	0.00118
8.76686	0.00118
8.77539	0.00132
8.78392	0.00143
8.79246	0.00124
8.80099	0.00134
8.80952	0.00134
8.81806	0.00115
8.82659	0.00125
8.83512	0.00138
8.84366	0.00139
8.85219	0.00131
8.86072	0.00134
8.86926	0.00147
8.87779	0.00139
8.88632	0.00135
8.89486	0.00143
8.90339	0.00144
8.91192	0.0015
8.92046	0.0015
8.92899	0.00142
8.93752	0.00149
8.94606	0.00161
8.95459	0.00143
8.96312	0.00142
8.97166	0.00161
8.98019	0.0015
8.98872	0.00159
8.99726	0.00177
9.00579	0.00176
9.01432	0.00174
9.02286	0.00169
9.03139	0.00175
9.03992	0.00176
9.04846	0.00169
9.05699	0.00179
9.06552	0.00193
9.07406	0.00179
9.08259	0.00175
9.09112	0.00205
9.09966	0.00205
9.10819	0.00196
9.11672	0.00201
9.12526	0.002
9.13379	0.00203
9.14232	0.00199
9.15086	0.00205
9.15939	0.00221
9.16792	0.00218
9.17646	0.00208
9.18499	0.00221
9.19352	0.00236
9.20206	0.00234
9.21059	0.00232
9.21912	0.00231
9.22766	0.00252
9.23619	0.00275
9.24472	0.00265
9.25326	0.00257
9.26179	0.00263
9.27032	0.00273
9.27886	0.00283
9.28739	0.00283
9.29592	0.00278
9.30446	0.00291
9.31299	0.00303
9.32152	0.003
9.33006	0.0028
9.33859	0.0027
9.34712	0.00283
9.35566	0.00293
9.36419	0.00314
9.37272	0.00328
9.38126	0.0032
9.38979	0.00322
9.39832	0.00332
9.40686	0.00346
9.41539	0.00346
9.42392	0.00334
9.43246	0.00342
9.44099	0.0035
9.44952	0.00363
9.45806	0.00358
9.46659	0.00352
9.47512	0.00373
9.48366	0.00391
9.49219	0.00392
9.50072	0.00394
9.50926	0.00403
9.51779	0.00397
9.52632	0.004
9.53486	0.00416
9.54339	0.00428
9.55192	0.00442
9.56046	0.00453
9.56899	0.00442
9.57752	0.00444
9.58605	0.00468
9.59459	0.00473
9.60312	0.00465
9.61165	0.00472
9.62019	0.00482
9.62872	0.00483
9.63725	0.00495
9.64579	0.00497
9.65432	0.00485
9.66285	0.00485
9.67139	0.00498
9.67992	0.00521
9.68845	0.00525
9.69699	0.00516
9.70552	0.00514
9.71405	0.00521
9.72259	0.00518
9.73112	0.00514
9.73965	0.00517
9.74819	0.00535
9.75672	0.00565
9.76525	0.00575
9.77379	0.00568
9.78232	0.0055
9.79085	0.0054
9.79939	0.00577
9.80792	0.00579
9.81645	0.00555
9.82499	0.0055
9.83352	0.00568
9.84205	0.00573
9.85059	0.00563
9.85912	0.0056
9.86765	0.00554
9.87619	0.00562
9.88472	0.00587
9.89325	0.00605
9.90179	0.00593
9.91032	0.00603
9.91885	0.00581
9.92739	0.00563
9.93592	0.00579
9.94445	0.00603
9.95299	0.00611
9.96152	0.00601
9.97005	0.00577
9.97859	0.00585
9.98712	0.00595
9.99565	0.00605
10.0042	0.00655
10.0127	0.00649
10.0213	0.00627
10.0298	0.00645
10.0383	0.00669
10.0468	0.00702
10.0554	0.00716
10.0639	0.00731
10.0724	0.0076
10.081	0.00781
10.0895	0.00829
10.0981	0.00869
10.1066	0.00925
10.1151	0.00995
10.1236	0.01054
10.1322	0.01124
10.1407	0.01244
10.1493	0.01298
10.1578	0.01378
10.1663	0.01507
10.1748	0.01647
10.1834	0.0182
10.1919	0.02004
10.2005	0.02188
10.209	0.02374
10.2175	0.02652
10.2261	0.02924
10.2346	0.03216
10.2431	0.03559
10.2516	0.03936
10.2602	0.04335
10.2687	0.04734
10.2773	0.05253
10.2858	0.05803
10.2943	0.06346
10.3028	0.06967
10.3114	0.07709
10.3199	0.08463
10.3285	0.09243
10.337	0.1011
10.3455	0.1107
10.3541	0.1202
10.3626	0.13061
10.3711	0.14263
10.3796	0.15449
10.3882	0.16763
10.3967	0.18082
10.4053	0.19453
10.4138	0.20906
10.4223	0.22439
10.4308	0.24049
10.4394	0.25705
10.4479	0.27434
10.4565	0.2917
10.465	0.31028
10.4735	0.32905
10.482	0.34857
10.4906	0.36822
10.4991	0.38814
10.5076	0.40872
10.5162	0.42871
10.5247	0.44975
10.5333	0.47107
10.5418	0.49303
10.5503	0.51474
10.5588	0.53588
10.5674	0.5565
10.5759	0.57784
10.5845	0.59866
10.593	0.61973
10.6015	0.63983
10.61	0.66026
10.6186	0.68064
10.6271	0.6992
10.6357	0.71879
10.6442	0.73688
10.6527	0.75484
10.6613	0.77329
10.6698	0.79124
10.6783	0.8089
10.6868	0.82547
10.6954	0.84135
10.7039	0.8555
10.7125	0.87104
10.721	0.88499
10.7295	0.89733
10.738	0.90998
10.7466	0.92215
10.7551	0.9347
10.7637	0.94458
10.7722	0.95395
10.7807	0.96343
10.7892	0.97046
10.7978	0.97802
10.8063	0.98481
10.8148	0.98868
10.8234	0.99339
10.8319	0.99654
10.8405	0.9988
10.849	0.99976
10.8575	0.99998
10.866	1
10.8746	0.99885
10.8831	0.99733
10.8917	0.9946
10.9002	0.98973
10.9087	0.98559
10.9172	0.98037
10.9258	0.97454
10.9343	0.96854
10.9428	0.96209
10.9514	0.95468
10.9599	0.94514
10.9685	0.93547
10.977	0.92718
10.9855	0.91839
10.994	0.90816
11.0026	0.89787
11.0111	0.88709
11.0197	0.87659
11.0282	0.86497
11.0367	0.85342
11.0452	0.84304
11.0538	0.83221
11.0623	0.82146
11.0709	0.80903
11.0794	0.79875
11.0879	0.78763
11.0965	0.77582
11.105	0.76497
11.1135	0.75689
11.122	0.74491
11.1306	0.73355
11.1391	0.72241
11.1477	0.71167
11.1562	0.70092
11.1647	0.69206
11.1732	0.68189
11.1818	0.6706
11.1903	0.66048
11.1989	0.65139
11.2074	0.64209
11.2159	0.63385
11.2244	0.6241
11.233	0.6158
11.2415	0.60598
11.25	0.59788
11.2586	0.59017
11.2671	0.58253
11.2757	0.5736
11.2842	0.56639
11.2927	0.55891
11.3012	0.55124
11.3098	0.54471
11.3183	0.53714
11.3269	0.52992
11.3354	0.52357
11.3439	0.51769
11.3524	0.51119
11.361	0.50445
11.3695	0.49869
11.378	0.49339
11.3866	0.48825
11.3951	0.48305
11.4037	0.47768
11.4122	0.47203
11.4207	0.46738
11.4292	0.46332
11.4378	0.45793
11.4463	0.4536
11.4549	0.45003
11.4634	0.44669
11.4719	0.44237
11.4804	0.43927
11.489	0.43587
11.4975	0.43171
11.5061	0.4288
11.5146	0.42491
11.5231	0.42187
11.5317	0.41904
11.5402	0.41655
11.5487	0.41454
11.5572	0.41253
11.5658	0.40938
11.5743	0.4069
11.5829	0.40515
11.5914	0.40274
11.5999	0.40157
11.6084	0.39913
11.617	0.39728
11.6255	0.3957
11.6341	0.39382
11.6426	0.39229
11.6511	0.39137
11.6596	0.38934
11.6682	0.38778
11.6767	0.38637
11.6852	0.38436
11.6938	0.38363
11.7023	0.38294
11.7109	0.38186
11.7194	0.38048
11.7279	0.37901
11.7364	0.37822
11.745	0.37753
11.7535	0.37571
11.7621	0.37426
11.7706	0.37302
11.7791	0.37186
11.7876	0.37072
11.7962	0.36964
11.8047	0.36788
11.8133	0.36667
11.8218	0.36548
11.8303	0.36347
11.8389	0.36253
11.8474	0.36133
11.8559	0.35972
11.8644	0.35786
11.873	0.35634
11.8815	0.35509
11.8901	0.35413
11.8986	0.35201
11.9071	0.35042
11.9156	0.34867
11.9242	0.34725
11.9327	0.34517
11.9413	0.34314
11.9498	0.34182
11.9583	0.33984
11.9669	0.33764
11.9754	0.33543
11.9839	0.33402
11.9924	0.33188
12.001	0.32935
12.0095	0.32714
12.0181	0.32491
12.0266	0.32325
12.0351	0.3213
12.0436	0.31913
12.0522	0.31734
12.0607	0.31451
12.0693	0.31176
12.0778	0.30948
12.0863	0.30699
12.0948	0.30617
12.1034	0.3033
12.1119	0.30052
12.1204	0.29815
12.129	0.29551
12.1375	0.29378
12.1461	0.29184
12.1546	0.28892
12.1631	0.28539
12.1716	0.28329
12.1802	0.28175
12.1887	0.27952
12.1973	0.27617
12.2058	0.27436
12.2143	0.27177
12.2228	0.26953
12.2314	0.26768
12.2399	0.26512
12.2485	0.26319
12.257	0.26192
12.2655	0.25903
12.2741	0.25624
12.2826	0.25414
12.2911	0.25184
12.2996	0.24945
12.3082	0.24753
12.3167	0.24603
12.3253	0.24336
12.3338	0.24079
12.3423	0.23908
12.3508	0.23661
12.3594	0.23383
12.3679	0.23233
12.3765	0.23028
12.385	0.22875
12.3935	0.22679
12.402	0.22461
12.4106	0.22222
12.4191	0.22005
12.4276	0.21815
12.4362	0.21692
12.4447	0.21486
12.4533	0.21297
12.4618	0.21125
12.4703	0.20934
12.4788	0.20742
12.4874	0.2054
12.4959	0.20328
12.5045	0.20188
12.513	0.20003
12.5215	0.19884
12.53	0.19682
12.5386	0.19535
12.5471	0.19392
12.5556	0.19206
12.5642	0.19133
12.5727	0.18915
12.5813	0.18703
12.5898	0.18557
12.5983	0.1842
12.6068	0.18331
12.6154	0.18129
12.6239	0.17993
12.6325	0.17921
12.641	0.17728
12.6495	0.17576
12.658	0.17434
12.6666	0.17309
12.6751	0.17182
12.6837	0.1703
12.6922	0.16892
12.7007	0.16763
12.7093	0.16634
12.7178	0.16565
12.7263	0.16456
12.7348	0.16276
12.7434	0.16109
12.7519	0.16003
12.7605	0.15951
12.769	0.15879
12.7775	0.15684
12.786	0.15596
12.7946	0.15427
12.8031	0.15313
12.8117	0.15185
12.8202	0.151
12.8287	0.15015
12.8372	0.14867
12.8458	0.14801
12.8543	0.14711
12.8628	0.14607
12.8714	0.14503
12.8799	0.14421
12.8885	0.14276
12.897	0.1421
12.9055	0.14147
12.914	0.14129
12.9226	0.13917
12.9311	0.13779
12.9397	0.13729
12.9482	0.13669
12.9567	0.1355
12.9652	0.13483
12.9738	0.13421
12.9823	0.13372
12.9909	0.13245
12.9994	0.13122
13.0079	0.13014
13.0165	0.12937
13.025	0.12895
13.0335	0.12834
13.042	0.12745
13.0506	0.12673
13.0591	0.12623
13.0677	0.12533
13.0762	0.12454
13.0847	0.12357
13.0932	0.12278
13.1018	0.12237
13.1103	0.12171
13.1189	0.12136
13.1274	0.12031
13.1359	0.119
13.1445	0.11845
13.153	0.11842
13.1615	0.11829
13.17	0.11717
13.1786	0.11635
13.1871	0.11582
13.1957	0.11536
13.2042	0.11419
13.2127	0.11345
13.2212	0.11282
13.2298	0.1127
13.2383	0.11225
13.2469	0.11113
13.2554	0.11026
13.2639	0.10926
13.2724	0.10847
13.281	0.1082
13.2895	0.10817
13.298	0.10786
13.3066	0.10679
13.3151	0.1062
13.3237	0.1054
13.3322	0.10507
13.3407	0.10513
13.3492	0.1045
13.3578	0.1041
13.3663	0.10336
13.3749	0.10288
13.3834	0.10296
13.3919	0.10201
13.4004	0.10162
13.409	0.10165
13.4175	0.1007
13.4261	0.09986
13.4346	0.0987
13.4431	0.0984
13.4517	0.09833
13.4602	0.09816
13.4687	0.09767
13.4772	0.097
13.4858	0.09668
13.4943	0.09641
13.5029	0.09616
13.5114	0.09587
13.5199	0.09512
13.5284	0.09463
13.537	0.09398
13.5455	0.09347
13.5541	0.09336
13.5626	0.09274
13.5711	0.09225
13.5797	0.09203
13.5882	0.09176
13.5967	0.09117
13.6052	0.09078
13.6138	0.09066
13.6223	0.09047
13.6309	0.08992
13.6394	0.0895
13.6479	0.08867
13.6564	0.08818
13.665	0.08799
13.6735	0.08776
13.6821	0.08715
13.6906	0.08673
13.6991	0.08676
13.7076	0.08677
13.7162	0.08611
13.7247	0.08554
13.7332	0.08525
13.7418	0.08535
13.7503	0.08514
13.7589	0.08466
13.7674	0.08449
13.7759	0.08363
13.7844	0.0834
13.793	0.08358
13.8015	0.08273
13.8101	0.0824
13.8186	0.08217
13.8271	0.08143
13.8356	0.08079
13.8442	0.08078
13.8527	0.0811
13.8613	0.0809
13.8698	0.08016
13.8783	0.08
13.8869	0.07965
13.8954	0.07912
13.9039	0.07877
13.9124	0.07858
13.921	0.07848
13.9295	0.07789
13.9381	0.07765
13.9466	0.07734
13.9551	0.07714
13.9636	0.07678
13.9722	0.07624
13.9807	0.07629
13.9893	0.07632
13.9978	0.07589
14.0063	0.0755
14.0148	0.07549
14.0234	0.07537
14.0319	0.07485
14.0404	0.07433
14.049	0.07412
14.0575	0.07414
14.0661	0.07354
14.0746	0.07302
14.0831	0.07303
14.0916	0.07348
14.1002	0.07311
14.1087	0.07285
14.1173	0.07265
14.1258	0.07239
14.1343	0.07184
14.1428	0.07139
14.1514	0.07149
14.1599	0.07139
14.1684	0.07095
14.177	0.07042
14.1855	0.06994
14.1941	0.06979
14.2026	0.06996
14.2111	0.06969
14.2196	0.06954
14.2282	0.06971
14.2367	0.06921
14.2453	0.06853
14.2538	0.0684
14.2623	0.06849
14.2708	0.06825
14.2794	0.06797
14.2879	0.06758
14.2965	0.06716
14.305	0.067
14.3135	0.06694
14.3221	0.06686
14.3306	0.06637
14.3391	0.06591
14.3476	0.06577
14.3562	0.06577
14.3647	0.0657
14.3733	0.06552
14.3818	0.06557
14.3903	0.0655
14.3988	0.06502
14.4074	0.06476
14.4159	0.06447
14.4245	0.06432
14.433	0.06422
14.4415	0.06381
14.45	0.06374
14.4586	0.06394
14.4671	0.06353
14.4756	0.06338
14.4842	0.06358
14.4927	0.06336
14.5013	0.06272
14.5098	0.06235
14.5183	0.06245
14.5268	0.06226
14.5354	0.06192
14.5439	0.0617
14.5525	0.06177
14.561	0.06187
14.5695	0.0615
14.578	0.06093
14.5866	0.06074
14.5951	0.06094
14.6036	0.06102
14.6122	0.06041
14.6207	0.06024
14.6292	0.06018
14.6378	0.06018
14.6463	0.06033
14.6548	0.05976
14.6634	0.05956
14.6719	0.05929
14.6804	0.05918
14.689	0.05934
14.6975	0.05889
14.706	0.0586
14.7146	0.05853
14.7231	0.05833
14.7316	0.05834
14.7402	0.05824
14.7487	0.05763
14.7572	0.05778
14.7658	0.05748
14.7743	0.05709
14.7828	0.05729
14.7914	0.05747
14.7999	0.05687
14.8084	0.05667
14.817	0.0566
14.8255	0.05626
14.834	0.05635
14.8426	0.05624
14.8511	0.05603
14.8596	0.05586
14.8682	0.05581
14.8767	0.05546
14.8852	0.05513
14.8938	0.05485
14.9023	0.05483
14.9108	0.05502
14.9194	0.05465
14.9279	0.05439
14.9364	0.05455
14.945	0.05451
14.9535	0.05455
14.962	0.05452
14.9706	0.05413
14.9791	0.05399
14.9876	0.05357
14.9962	0.05347
15.0047	0.05339
15.0132	0.05348
15.0218	0.05312
15.0303	0.0528
15.0388	0.05294
15.0474	0.05253
15.0559	0.05265
15.0644	0.05253
15.073	0.05222
15.0815	0.05237
15.09	0.05242
15.0986	0.05211
15.1071	0.05168
15.1156	0.05145
15.1242	0.05137
15.1327	0.05148
15.1412	0.05144
15.1498	0.05111
15.1583	0.05101
15.1668	0.05077
15.1754	0.05075
15.1839	0.05071
15.1924	0.05052
15.201	0.05043
15.2095	0.05054
15.218	0.0504
15.2266	0.05017
15.2351	0.05027
15.2436	0.05036
15.2522	0.04992
15.2607	0.04975
15.2692	0.04965
15.2778	0.04937
15.2863	0.04945
15.2948	0.04889
15.3034	0.04858
15.3119	0.04899
15.3204	0.04911
15.329	0.04875
15.3375	0.04853
15.346	0.04818
15.3546	0.04824
15.3631	0.04841
15.3716	0.04821
15.3802	0.04829
15.3887	0.04829
15.3972	0.04802
15.4058	0.04789
15.4143	0.04766
15.4228	0.04725
15.4314	0.04723
15.4399	0.04709
15.4484	0.04696
15.457	0.04721
15.4655	0.04707
15.474	0.04679
15.4826	0.04657
15.4911	0.04658
15.4996	0.04666
15.5082	0.0466
15.5167	0.04647
15.5252	0.04617
15.5338	0.04614
15.5423	0.04596
15.5508	0.04564
15.5594	0.04578
15.5679	0.04569
15.5764	0.04557
15.585	0.04563
15.5935	0.04545
15.602	0.04565
15.6106	0.04561
15.6191	0.04513
15.6276	0.04514
15.6362	0.04552
15.6447	0.04531
15.6532	0.04478
15.6618	0.04465
15.6703	0.04467
15.6788	0.04461
15.6874	0.04429
15.6959	0.0441
15.7044	0.04436
15.713	0.04456
15.7215	0.04441
15.73	0.044
15.7386	0.04365
15.7471	0.0437
15.7556	0.04364
15.7642	0.04358
15.7727	0.04339
15.7812	0.04325
15.7898	0.04301
15.7983	0.04271
15.8068	0.04282
15.8154	0.04299
15.8239	0.04301
15.8324	0.04305
15.841	0.04322
15.8495	0.04322
15.858	0.04291
15.8666	0.04271
15.8751	0.04276
15.8836	0.04257
15.8922	0.04249
15.9007	0.04249
15.9092	0.04192
15.9178	0.04167
15.9263	0.04163
15.9348	0.04167
15.9434	0.04211
15.9519	0.04253
15.9604	0.04207
15.969	0.04172
15.9775	0.04178
15.986	0.0418
15.9946	0.04158
16.0031	0.04139
16.0116	0.04167
16.0202	0.04174
16.0287	0.04104
16.0372	0.04101
16.0458	0.04129
16.0543	0.04106
16.0628	0.04093
16.0714	0.04068
16.0799	0.04059
16.0884	0.0406
16.097	0.0404
16.1055	0.04035
16.114	0.04044
16.1226	0.04042
16.1311	0.0401
16.1396	0.03992
16.1482	0.03989
16.1567	0.03975
16.1652	0.03988
16.1738	0.04003
16.1823	0.04
16.1908	0.04007
16.1994	0.03992
16.2079	0.03938
16.2164	0.03891
16.225	0.03897
16.2335	0.03982
16.242	0.03979
16.2506	0.03932
16.2591	0.03916
16.2676	0.03922
16.2762	0.03907
16.2847	0.03879
16.2932	0.03881
16.3018	0.03872
16.3103	0.03849
16.3188	0.03839
16.3274	0.0383
16.3359	0.03807
16.3444	0.03837
16.353	0.03822
16.3615	0.03769
16.37	0.03783
16.3786	0.03832
16.3871	0.03834
16.3956	0.03812
16.4042	0.03772
16.4127	0.03776
16.4212	0.0382
16.4298	0.0378
16.4383	0.0375
16.4468	0.0373
16.4554	0.03715
16.4639	0.03739
16.4724	0.0375
16.481	0.03745
16.4895	0.03741
16.498	0.03716
16.5066	0.03706
16.5151	0.03745
16.5236	0.03782
16.5322	0.03718
16.5407	0.03676
16.5492	0.03724
16.5578	0.03724
16.5663	0.03646
16.5748	0.03654
16.5834	0.03678
16.5919	0.03635
16.6004	0.0362
16.609	0.03642
16.6175	0.03646
16.626	0.03636
16.6346	0.03625
16.6431	0.03624
16.6516	0.03614
16.6602	0.03618
16.6687	0.03587
16.6772	0.03576
16.6858	0.03563
16.6943	0.03543
16.7028	0.03569
16.7114	0.03599
16.7199	0.03572
16.7284	0.03532
16.737	0.03538
16.7455	0.03547
16.754	0.03528
16.7626	0.03493
16.7711	0.03494
16.7796	0.03538
16.7882	0.03497
16.7967	0.03443
16.8052	0.03455
16.8138	0.03507
16.8223	0.03478
16.8308	0.03462
16.8394	0.03471
16.8479	0.03466
16.8564	0.03427
16.865	0.03407
16.8735	0.03418
16.882	0.03435
16.8906	0.03454
16.8991	0.0345
16.9076	0.03432
16.9162	0.03423
16.9247	0.03421
16.9332	0.034
16.9418	0.03381
16.9503	0.03391
16.9588	0.03383
16.9674	0.03384
16.9759	0.03397
16.9844	0.03372
16.993	0.03369
[truncated: 931 more rows]

[truncated: 6 more sheets: C4, C5, C6, C7, PS_standard_1, PS_standard_(mixed)]
