# Supplementary material for: Synthesis of ultra-high molecular weight homo- and copolymers via an ultrasonic emulsion process with a fast rate
Source: Commun Chem. 2024 May 16;7:113. doi: 10.1038/s42004-024-01191-6 (PMC11099186; doi:10.1038/s42004-024-01191-6)
Supplement: Supplementary file 6 — Supplementary Data 3 [file 42004_2024_1191_MOESM6_ESM.xlsx]

## Sheet: H1
Ramp 10.00 °C/min to 200.00 °C
Time	Temperature	Heat Flow (Normalized)
min	°C	W/g
47	-20.4	0.018
47	-20.4	0.018
47.01	-20.4	0.018
47.01	-20.4	0.018
47.01	-20.4	0.018
47.01	-20.4	0.018
47.01	-20.4	0.018
47.01	-20.4	0.018
47.01	-20.4	0.017
47.02	-20.4	0.017
47.02	-20.4	0.017
47.02	-20.4	0.017
47.02	-20.4	0.017
47.02	-20.4	0.017
47.03	-20.4	0.017
47.03	-20.4	0.017
47.03	-20.4	0.017
47.03	-20.4	0.017
47.03	-20.4	0.017
47.03	-20.4	0.017
47.04	-20.4	0.017
47.04	-20.4	0.017
47.04	-20.4	0.017
47.04	-20.4	0.017
47.04	-20.4	0.017
47.04	-20.4	0.017
47.04	-20.4	0.017
47.05	-20.4	0.017
47.05	-20.4	0.017
47.05	-20.4	0.017
47.05	-20.39	0.017
47.05	-20.39	0.017
47.06	-20.39	0.016
47.06	-20.39	0.016
47.06	-20.39	0.016
47.06	-20.39	0.016
47.06	-20.38	0.016
47.06	-20.38	0.016
47.06	-20.38	0.016
47.07	-20.38	0.015
47.07	-20.37	0.015
47.07	-20.37	0.015
47.07	-20.37	0.014
47.07	-20.36	0.014
47.08	-20.36	0.013
47.08	-20.36	0.013
47.08	-20.35	0.013
47.08	-20.35	0.012
47.08	-20.35	0.011
47.08	-20.34	0.011
47.09	-20.34	0.01
47.09	-20.33	0.01
47.09	-20.33	0.009
47.09	-20.32	0.008
47.09	-20.31	0.007
47.09	-20.31	0.006
47.09	-20.3	0.006
47.1	-20.3	0.005
47.1	-20.29	0.004
47.1	-20.29	0.003
47.1	-20.28	0.003
47.1	-20.27	0.002
47.11	-20.27	0.001
47.11	-20.26	0
47.11	-20.25	-0.001
47.11	-20.24	-0.001
47.11	-20.24	-0.002
47.11	-20.23	-0.003
47.11	-20.22	-0.004
47.12	-20.21	-0.004
47.12	-20.2	-0.005
47.12	-20.2	-0.006
47.12	-20.19	-0.007
47.12	-20.18	-0.008
47.13	-20.17	-0.009
47.13	-20.16	-0.009
47.13	-20.15	-0.01
47.13	-20.14	-0.011
47.13	-20.13	-0.012
47.13	-20.12	-0.013
47.14	-20.11	-0.014
47.14	-20.1	-0.015
47.14	-20.09	-0.016
47.14	-20.08	-0.016
47.14	-20.07	-0.017
47.14	-20.06	-0.018
47.14	-20.05	-0.019
47.15	-20.04	-0.02
47.15	-20.03	-0.021
47.15	-20.02	-0.022
47.15	-20.01	-0.023
47.15	-20	-0.024
47.16	-19.99	-0.025
47.16	-19.98	-0.026
47.16	-19.97	-0.027
47.16	-19.95	-0.028
47.16	-19.94	-0.029
47.16	-19.93	-0.03
47.16	-19.92	-0.031
47.17	-19.91	-0.032
47.17	-19.9	-0.033
47.17	-19.89	-0.035
47.17	-19.87	-0.036
47.17	-19.86	-0.037
47.18	-19.85	-0.038
47.18	-19.84	-0.039
47.18	-19.83	-0.04
47.18	-19.81	-0.041
47.18	-19.8	-0.042
47.18	-19.79	-0.044
47.19	-19.78	-0.045
47.19	-19.77	-0.046
47.19	-19.75	-0.047
47.19	-19.74	-0.048
47.19	-19.73	-0.049
47.19	-19.72	-0.051
47.19	-19.71	-0.052
47.2	-19.69	-0.053
47.2	-19.68	-0.054
47.2	-19.67	-0.056
47.2	-19.65	-0.057
47.2	-19.64	-0.058
47.21	-19.63	-0.059
47.21	-19.62	-0.06
47.21	-19.6	-0.062
47.21	-19.59	-0.063
47.21	-19.58	-0.064
47.21	-19.56	-0.065
47.21	-19.55	-0.067
47.22	-19.54	-0.068
47.22	-19.52	-0.069
47.22	-19.51	-0.07
47.22	-19.5	-0.071
47.22	-19.48	-0.072
47.23	-19.47	-0.074
47.23	-19.46	-0.075
47.23	-19.44	-0.077
47.23	-19.43	-0.078
47.23	-19.42	-0.079
47.23	-19.41	-0.081
47.24	-19.39	-0.082
47.24	-19.38	-0.083
47.24	-19.36	-0.084
47.24	-19.35	-0.086
47.24	-19.34	-0.087
47.24	-19.32	-0.088
47.24	-19.31	-0.089
47.25	-19.3	-0.091
47.25	-19.28	-0.092
47.25	-19.27	-0.093
47.25	-19.25	-0.094
47.25	-19.24	-0.096
47.26	-19.23	-0.097
47.26	-19.21	-0.098
47.26	-19.2	-0.1
47.26	-19.18	-0.101
47.26	-19.17	-0.102
47.26	-19.16	-0.103
47.26	-19.14	-0.105
47.27	-19.13	-0.106
47.27	-19.11	-0.107
47.27	-19.1	-0.109
47.27	-19.09	-0.11
47.27	-19.07	-0.111
47.28	-19.06	-0.113
47.28	-19.04	-0.114
47.28	-19.03	-0.115
47.28	-19.02	-0.116
47.28	-19	-0.118
47.28	-18.99	-0.119
47.29	-18.97	-0.12
47.29	-18.96	-0.121
47.29	-18.94	-0.122
47.29	-18.93	-0.124
47.29	-18.91	-0.125
47.29	-18.9	-0.126
47.29	-18.88	-0.128
47.3	-18.87	-0.129
47.3	-18.85	-0.13
47.3	-18.84	-0.131
47.3	-18.83	-0.133
47.3	-18.81	-0.134
47.31	-18.8	-0.135
47.31	-18.78	-0.136
47.31	-18.77	-0.138
47.31	-18.75	-0.139
47.31	-18.74	-0.14
47.31	-18.72	-0.141
47.31	-18.71	-0.143
47.32	-18.69	-0.144
47.32	-18.68	-0.145
47.32	-18.66	-0.146
47.32	-18.65	-0.147
47.32	-18.63	-0.148
47.33	-18.62	-0.15
47.33	-18.6	-0.151
47.33	-18.59	-0.152
47.33	-18.57	-0.153
47.33	-18.56	-0.154
47.33	-18.54	-0.155
47.34	-18.53	-0.157
47.34	-18.51	-0.158
47.34	-18.5	-0.159
47.34	-18.48	-0.16
47.34	-18.47	-0.161
47.34	-18.45	-0.163
47.34	-18.44	-0.164
47.35	-18.42	-0.165
47.35	-18.41	-0.166
47.35	-18.39	-0.167
47.35	-18.38	-0.168
47.35	-18.36	-0.169
47.36	-18.35	-0.17
47.36	-18.33	-0.171
47.36	-18.32	-0.173
47.36	-18.3	-0.174
47.36	-18.28	-0.175
47.36	-18.27	-0.176
47.36	-18.25	-0.177
47.37	-18.24	-0.178
47.37	-18.22	-0.179
47.37	-18.21	-0.18
47.37	-18.19	-0.181
47.37	-18.18	-0.182
47.38	-18.16	-0.183
47.38	-18.15	-0.184
47.38	-18.13	-0.185
47.38	-18.12	-0.186
47.38	-18.1	-0.187
47.38	-18.08	-0.188
47.39	-18.07	-0.189
47.39	-18.05	-0.19
47.39	-18.04	-0.191
47.39	-18.02	-0.192
47.39	-18.01	-0.193
47.39	-17.99	-0.194
47.39	-17.97	-0.195
47.4	-17.96	-0.196
47.4	-17.94	-0.197
47.4	-17.93	-0.198
47.4	-17.91	-0.198
47.4	-17.9	-0.199
47.41	-17.88	-0.2
47.41	-17.87	-0.201
47.41	-17.85	-0.202
47.41	-17.83	-0.203
47.41	-17.82	-0.204
47.41	-17.8	-0.205
47.41	-17.79	-0.205
47.42	-17.77	-0.206
47.42	-17.76	-0.207
47.42	-17.74	-0.208
47.42	-17.72	-0.209
47.42	-17.71	-0.21
47.43	-17.69	-0.21
47.43	-17.68	-0.211
47.43	-17.66	-0.212
47.43	-17.65	-0.213
47.43	-17.63	-0.214
47.43	-17.61	-0.215
47.44	-17.6	-0.215
47.44	-17.58	-0.216
47.44	-17.57	-0.217
47.44	-17.55	-0.218
47.44	-17.54	-0.218
47.44	-17.52	-0.219
47.44	-17.5	-0.22
47.45	-17.49	-0.221
47.45	-17.47	-0.222
47.45	-17.46	-0.222
47.45	-17.44	-0.223
47.45	-17.42	-0.224
47.46	-17.41	-0.224
47.46	-17.39	-0.225
47.46	-17.38	-0.226
47.46	-17.36	-0.226
47.46	-17.34	-0.227
47.46	-17.33	-0.228
47.46	-17.31	-0.229
47.47	-17.3	-0.229
47.47	-17.28	-0.23
47.47	-17.27	-0.231
47.47	-17.25	-0.232
47.47	-17.23	-0.232
47.48	-17.22	-0.233
47.48	-17.2	-0.233
47.48	-17.19	-0.234
47.48	-17.17	-0.235
47.48	-17.15	-0.235
47.48	-17.14	-0.236
47.49	-17.12	-0.237
47.49	-17.11	-0.237
47.49	-17.09	-0.238
47.49	-17.07	-0.238
47.49	-17.06	-0.239
47.49	-17.04	-0.24
47.49	-17.03	-0.241
47.5	-17.01	-0.241
47.5	-16.99	-0.242
47.5	-16.98	-0.242
47.5	-16.96	-0.243
47.5	-16.94	-0.244
47.51	-16.93	-0.244
47.51	-16.91	-0.245
47.51	-16.9	-0.245
47.51	-16.88	-0.246
47.51	-16.86	-0.246
47.51	-16.85	-0.247
47.51	-16.83	-0.247
47.52	-16.82	-0.248
47.52	-16.8	-0.249
47.52	-16.78	-0.249
47.52	-16.77	-0.25
47.52	-16.75	-0.25
47.53	-16.74	-0.251
47.53	-16.72	-0.251
47.53	-16.7	-0.252
47.53	-16.69	-0.252
47.53	-16.67	-0.253
47.53	-16.65	-0.253
47.54	-16.64	-0.254
47.54	-16.62	-0.254
47.54	-16.61	-0.255
47.54	-16.59	-0.255
47.54	-16.57	-0.256
47.54	-16.56	-0.256
47.54	-16.54	-0.257
47.55	-16.53	-0.257
47.55	-16.51	-0.258
47.55	-16.49	-0.258
47.55	-16.48	-0.259
47.55	-16.46	-0.259
47.56	-16.44	-0.26
47.56	-16.43	-0.26
47.56	-16.41	-0.26
47.56	-16.4	-0.261
47.56	-16.38	-0.261
47.56	-16.36	-0.262
47.56	-16.35	-0.262
47.57	-16.33	-0.263
47.57	-16.32	-0.263
47.57	-16.3	-0.264
47.57	-16.28	-0.264
47.57	-16.27	-0.264
47.58	-16.25	-0.265
47.58	-16.24	-0.265
47.58	-16.22	-0.266
47.58	-16.2	-0.266
47.58	-16.19	-0.266
47.58	-16.17	-0.267
47.59	-16.15	-0.267
47.59	-16.14	-0.268
47.59	-16.12	-0.268
47.59	-16.1	-0.268
47.59	-16.09	-0.269
47.59	-16.07	-0.269
47.59	-16.06	-0.269
47.6	-16.04	-0.27
47.6	-16.02	-0.27
47.6	-16.01	-0.271
47.6	-15.99	-0.271
47.6	-15.97	-0.271
47.61	-15.96	-0.272
47.61	-15.94	-0.272
47.61	-15.93	-0.272
47.61	-15.91	-0.273
47.61	-15.89	-0.273
47.61	-15.88	-0.274
47.61	-15.86	-0.274
47.62	-15.84	-0.274
47.62	-15.83	-0.275
47.62	-15.81	-0.275
47.62	-15.8	-0.275
47.62	-15.78	-0.275
47.63	-15.76	-0.276
47.63	-15.75	-0.276
47.63	-15.73	-0.276
47.63	-15.71	-0.277
47.63	-15.7	-0.277
47.63	-15.68	-0.277
47.64	-15.66	-0.278
47.64	-15.65	-0.278
47.64	-15.63	-0.278
47.64	-15.61	-0.279
47.64	-15.6	-0.279
47.64	-15.58	-0.279
47.64	-15.57	-0.28
47.65	-15.55	-0.28
47.65	-15.53	-0.28
47.65	-15.52	-0.28
47.65	-15.5	-0.281
47.65	-15.48	-0.281
47.66	-15.47	-0.281
47.66	-15.45	-0.282
47.66	-15.44	-0.282
47.66	-15.42	-0.282
47.66	-15.4	-0.282
47.66	-15.39	-0.283
47.66	-15.37	-0.283
47.67	-15.35	-0.283
47.67	-15.34	-0.283
47.67	-15.32	-0.284
47.67	-15.3	-0.284
47.67	-15.29	-0.284
47.68	-15.27	-0.284
47.68	-15.26	-0.284
47.68	-15.24	-0.285
47.68	-15.22	-0.285
47.68	-15.21	-0.285
47.68	-15.19	-0.285
47.69	-15.17	-0.286
47.69	-15.16	-0.286
47.69	-15.14	-0.286
47.69	-15.12	-0.286
47.69	-15.11	-0.287
47.69	-15.09	-0.287
47.69	-15.07	-0.287
47.7	-15.06	-0.287
47.7	-15.04	-0.288
47.7	-15.03	-0.288
47.7	-15.01	-0.288
47.7	-14.99	-0.288
47.71	-14.98	-0.288
47.71	-14.96	-0.289
47.71	-14.94	-0.289
47.71	-14.93	-0.289
47.71	-14.91	-0.289
47.71	-14.89	-0.29
47.71	-14.88	-0.29
47.72	-14.86	-0.29
47.72	-14.84	-0.29
47.72	-14.83	-0.29
47.72	-14.81	-0.291
47.72	-14.79	-0.291
47.73	-14.78	-0.291
47.73	-14.76	-0.291
47.73	-14.75	-0.291
47.73	-14.73	-0.292
47.73	-14.71	-0.292
47.73	-14.7	-0.292
47.74	-14.68	-0.292
47.74	-14.66	-0.292
47.74	-14.65	-0.292
47.74	-14.63	-0.293
47.74	-14.61	-0.293
47.74	-14.6	-0.293
47.74	-14.58	-0.293
47.75	-14.57	-0.293
47.75	-14.55	-0.293
47.75	-14.53	-0.294
47.75	-14.52	-0.294
47.75	-14.5	-0.294
47.76	-14.48	-0.294
47.76	-14.47	-0.294
47.76	-14.45	-0.294
47.76	-14.43	-0.295
47.76	-14.42	-0.295
47.76	-14.4	-0.295
47.76	-14.38	-0.295
47.77	-14.37	-0.295
47.77	-14.35	-0.295
47.77	-14.34	-0.295
47.77	-14.32	-0.296
47.77	-14.3	-0.296
47.78	-14.28	-0.296
47.78	-14.27	-0.296
47.78	-14.25	-0.296
47.78	-14.24	-0.296
47.78	-14.22	-0.297
47.78	-14.2	-0.297
47.79	-14.19	-0.297
47.79	-14.17	-0.297
47.79	-14.15	-0.297
47.79	-14.14	-0.297
47.79	-14.12	-0.297
47.79	-14.1	-0.298
47.79	-14.09	-0.298
47.8	-14.07	-0.298
47.8	-14.05	-0.298
47.8	-14.04	-0.298
47.8	-14.02	-0.298
47.8	-14	-0.298
47.81	-13.99	-0.299
47.81	-13.97	-0.299
47.81	-13.96	-0.299
47.81	-13.94	-0.299
47.81	-13.92	-0.299
47.81	-13.91	-0.299
47.81	-13.89	-0.299
47.82	-13.87	-0.299
47.82	-13.86	-0.3
47.82	-13.84	-0.3
47.82	-13.82	-0.3
47.82	-13.81	-0.3
47.83	-13.79	-0.3
47.83	-13.77	-0.3
47.83	-13.76	-0.3
47.83	-13.74	-0.3
47.83	-13.72	-0.3
47.83	-13.71	-0.301
47.84	-13.69	-0.301
47.84	-13.67	-0.301
47.84	-13.66	-0.301
47.84	-13.64	-0.301
47.84	-13.63	-0.301
47.84	-13.61	-0.301
47.84	-13.59	-0.301
47.85	-13.57	-0.301
47.85	-13.56	-0.301
47.85	-13.54	-0.301
47.85	-13.53	-0.302
47.85	-13.51	-0.302
47.86	-13.49	-0.302
47.86	-13.48	-0.302
47.86	-13.46	-0.302
47.86	-13.44	-0.302
47.86	-13.43	-0.302
47.86	-13.41	-0.302
47.86	-13.39	-0.302
47.87	-13.38	-0.302
47.87	-13.36	-0.303
47.87	-13.34	-0.303
47.87	-13.33	-0.303
47.87	-13.31	-0.303
47.88	-13.29	-0.303
47.88	-13.28	-0.303
47.88	-13.26	-0.303
47.88	-13.25	-0.303
47.88	-13.23	-0.303
47.88	-13.21	-0.303
47.89	-13.2	-0.303
47.89	-13.18	-0.303
47.89	-13.16	-0.304
47.89	-13.15	-0.304
47.89	-13.13	-0.304
47.89	-13.11	-0.304
47.89	-13.1	-0.304
47.9	-13.08	-0.304
47.9	-13.06	-0.304
47.9	-13.05	-0.304
47.9	-13.03	-0.304
47.9	-13.01	-0.304
47.91	-13	-0.304
47.91	-12.98	-0.304
47.91	-12.96	-0.305
47.91	-12.95	-0.305
47.91	-12.93	-0.305
47.91	-12.91	-0.305
47.91	-12.9	-0.305
47.92	-12.88	-0.305
47.92	-12.86	-0.305
47.92	-12.85	-0.305
47.92	-12.83	-0.305
47.92	-12.81	-0.305
47.93	-12.8	-0.305
47.93	-12.78	-0.305
47.93	-12.76	-0.305
47.93	-12.75	-0.305
47.93	-12.73	-0.305
47.93	-12.71	-0.306
47.94	-12.7	-0.306
47.94	-12.68	-0.306
47.94	-12.67	-0.306
47.94	-12.65	-0.306
47.94	-12.63	-0.306
47.94	-12.62	-0.306
47.94	-12.6	-0.306
47.95	-12.58	-0.306
47.95	-12.57	-0.306
47.95	-12.55	-0.306
47.95	-12.53	-0.306
47.95	-12.52	-0.306
47.96	-12.5	-0.306
47.96	-12.48	-0.307
47.96	-12.47	-0.307
47.96	-12.45	-0.307
47.96	-12.43	-0.307
47.96	-12.42	-0.307
47.96	-12.4	-0.307
47.97	-12.38	-0.307
47.97	-12.37	-0.307
47.97	-12.35	-0.307
47.97	-12.33	-0.307
47.97	-12.32	-0.307
47.98	-12.3	-0.307
47.98	-12.28	-0.307
47.98	-12.27	-0.307
47.98	-12.25	-0.307
47.98	-12.23	-0.307
47.98	-12.22	-0.307
47.99	-12.2	-0.307
47.99	-12.19	-0.307
47.99	-12.17	-0.307
47.99	-12.15	-0.308
47.99	-12.14	-0.308
47.99	-12.12	-0.308
47.99	-12.1	-0.308
48	-12.09	-0.308
48	-12.07	-0.308
48	-12.05	-0.308
48	-12.03	-0.308
48	-12.02	-0.308
48.01	-12	-0.308
48.01	-11.99	-0.308
48.01	-11.97	-0.308
48.01	-11.95	-0.308
48.01	-11.94	-0.308
48.01	-11.92	-0.308
48.01	-11.9	-0.308
48.02	-11.89	-0.308
48.02	-11.87	-0.308
48.02	-11.85	-0.308
48.02	-11.84	-0.308
48.02	-11.82	-0.308
48.03	-11.8	-0.308
48.03	-11.79	-0.308
48.03	-11.77	-0.308
48.03	-11.75	-0.309
48.03	-11.74	-0.309
48.03	-11.72	-0.309
48.04	-11.7	-0.309
48.04	-11.69	-0.309
48.04	-11.67	-0.309
48.04	-11.65	-0.309
48.04	-11.64	-0.309
48.04	-11.62	-0.309
48.04	-11.6	-0.309
48.05	-11.59	-0.309
48.05	-11.57	-0.309
48.05	-11.55	-0.309
48.05	-11.54	-0.309
48.05	-11.52	-0.309
48.06	-11.5	-0.309
48.06	-11.49	-0.309
48.06	-11.47	-0.309
48.06	-11.45	-0.309
48.06	-11.44	-0.309
48.06	-11.42	-0.309
48.06	-11.4	-0.309
48.07	-11.39	-0.309
48.07	-11.37	-0.309
48.07	-11.36	-0.309
48.07	-11.34	-0.31
48.07	-11.32	-0.31
48.08	-11.3	-0.31
48.08	-11.29	-0.31
48.08	-11.27	-0.31
48.08	-11.26	-0.31
48.08	-11.24	-0.31
48.08	-11.22	-0.31
48.09	-11.2	-0.31
48.09	-11.19	-0.31
48.09	-11.17	-0.31
48.09	-11.16	-0.31
48.09	-11.14	-0.31
48.09	-11.12	-0.31
48.09	-11.11	-0.31
48.1	-11.09	-0.31
48.1	-11.07	-0.31
48.1	-11.06	-0.31
48.1	-11.04	-0.31
48.1	-11.02	-0.31
48.11	-11.01	-0.31
48.11	-10.99	-0.31
48.11	-10.97	-0.31
48.11	-10.96	-0.31
48.11	-10.94	-0.31
48.11	-10.92	-0.31
48.11	-10.91	-0.31
48.12	-10.89	-0.311
48.12	-10.87	-0.311
48.12	-10.86	-0.311
48.12	-10.84	-0.311
48.12	-10.82	-0.311
48.13	-10.81	-0.311
48.13	-10.79	-0.311
48.13	-10.77	-0.311
48.13	-10.76	-0.311
48.13	-10.74	-0.311
48.13	-10.72	-0.311
48.14	-10.71	-0.311
48.14	-10.69	-0.311
48.14	-10.67	-0.311
48.14	-10.66	-0.311
48.14	-10.64	-0.311
48.14	-10.62	-0.311
48.14	-10.61	-0.311
48.15	-10.59	-0.311
48.15	-10.57	-0.311
48.15	-10.56	-0.311
48.15	-10.54	-0.311
48.15	-10.52	-0.311
48.16	-10.51	-0.311
48.16	-10.49	-0.311
48.16	-10.48	-0.311
48.16	-10.46	-0.311
48.16	-10.44	-0.311
48.16	-10.42	-0.312
48.16	-10.41	-0.312
48.17	-10.39	-0.312
48.17	-10.37	-0.312
48.17	-10.36	-0.312
48.17	-10.34	-0.312
48.17	-10.32	-0.312
48.18	-10.31	-0.312
48.18	-10.29	-0.312
48.18	-10.28	-0.312
48.18	-10.26	-0.312
48.18	-10.24	-0.312
48.18	-10.23	-0.312
48.19	-10.21	-0.312
48.19	-10.19	-0.312
48.19	-10.17	-0.312
48.19	-10.16	-0.312
48.19	-10.14	-0.312
48.19	-10.12	-0.312
48.19	-10.11	-0.312
48.2	-10.09	-0.312
48.2	-10.07	-0.312
48.2	-10.06	-0.312
48.2	-10.04	-0.312
48.2	-10.03	-0.312
48.21	-10.01	-0.312
48.21	-9.99	-0.312
48.21	-9.98	-0.313
48.21	-9.96	-0.313
48.21	-9.94	-0.313
48.21	-9.93	-0.313
48.21	-9.91	-0.313
48.22	-9.89	-0.313
48.22	-9.88	-0.313
48.22	-9.86	-0.313
48.22	-9.84	-0.313
48.22	-9.83	-0.313
48.23	-9.81	-0.313
48.23	-9.79	-0.313
48.23	-9.78	-0.313
48.23	-9.76	-0.313
48.23	-9.74	-0.313
48.23	-9.73	-0.313
48.24	-9.71	-0.313
48.24	-9.69	-0.313
48.24	-9.68	-0.313
48.24	-9.66	-0.313
48.24	-9.64	-0.313
48.24	-9.63	-0.313
48.24	-9.61	-0.313
48.25	-9.59	-0.313
48.25	-9.58	-0.313
48.25	-9.56	-0.313
48.25	-9.54	-0.313
48.25	-9.53	-0.314
48.26	-9.51	-0.314
48.26	-9.49	-0.314
48.26	-9.48	-0.314
48.26	-9.46	-0.314
48.26	-9.44	-0.314
48.26	-9.43	-0.314
48.26	-9.41	-0.314
48.27	-9.39	-0.314
48.27	-9.38	-0.314
48.27	-9.36	-0.314
48.27	-9.34	-0.314
48.27	-9.33	-0.314
48.28	-9.31	-0.314
48.28	-9.29	-0.314
48.28	-9.28	-0.314
48.28	-9.26	-0.314
48.28	-9.24	-0.314
48.28	-9.23	-0.314
48.29	-9.21	-0.314
48.29	-9.19	-0.314
48.29	-9.18	-0.314
48.29	-9.16	-0.314
48.29	-9.14	-0.314
48.29	-9.13	-0.314
48.29	-9.11	-0.314
48.3	-9.09	-0.314
48.3	-9.08	-0.315
48.3	-9.06	-0.315
48.3	-9.04	-0.315
48.3	-9.03	-0.315
48.31	-9.01	-0.315
48.31	-8.99	-0.315
48.31	-8.98	-0.315
48.31	-8.96	-0.315
48.31	-8.94	-0.315
48.31	-8.93	-0.315
48.31	-8.91	-0.315
48.32	-8.89	-0.315
48.32	-8.88	-0.315
48.32	-8.86	-0.315
48.32	-8.84	-0.315
48.32	-8.83	-0.315
48.33	-8.81	-0.315
48.33	-8.79	-0.315
48.33	-8.78	-0.315
48.33	-8.76	-0.315
48.33	-8.74	-0.315
48.33	-8.73	-0.315
48.34	-8.71	-0.315
48.34	-8.69	-0.315
48.34	-8.68	-0.315
48.34	-8.66	-0.315
48.34	-8.65	-0.315
48.34	-8.63	-0.315
48.34	-8.61	-0.316
48.35	-8.59	-0.316
48.35	-8.58	-0.316
48.35	-8.56	-0.316
48.35	-8.54	-0.316
48.35	-8.53	-0.316
48.36	-8.51	-0.316
48.36	-8.5	-0.316
48.36	-8.48	-0.316
48.36	-8.46	-0.316
48.36	-8.45	-0.316
48.36	-8.43	-0.316
48.36	-8.41	-0.316
48.37	-8.39	-0.316
48.37	-8.38	-0.316
48.37	-8.36	-0.316
48.37	-8.34	-0.316
48.37	-8.33	-0.316
48.38	-8.31	-0.316
48.38	-8.3	-0.316
48.38	-8.28	-0.316
48.38	-8.26	-0.316
48.38	-8.24	-0.316
48.38	-8.23	-0.316
48.39	-8.21	-0.316
48.39	-8.2	-0.316
48.39	-8.18	-0.316
48.39	-8.16	-0.316
48.39	-8.14	-0.316
48.39	-8.13	-0.317
48.39	-8.11	-0.317
48.4	-8.1	-0.317
48.4	-8.08	-0.317
48.4	-8.06	-0.317
48.4	-8.05	-0.317
48.4	-8.03	-0.317
48.41	-8.01	-0.317
48.41	-8	-0.317
48.41	-7.98	-0.317
48.41	-7.96	-0.317
48.41	-7.94	-0.317
48.41	-7.93	-0.317
48.41	-7.91	-0.317
48.42	-7.9	-0.317
48.42	-7.88	-0.317
48.42	-7.86	-0.317
48.42	-7.85	-0.317
48.42	-7.83	-0.317
48.43	-7.81	-0.317
48.43	-7.8	-0.317
48.43	-7.78	-0.317
48.43	-7.76	-0.317
48.43	-7.75	-0.317
48.43	-7.73	-0.317
48.44	-7.71	-0.317
48.44	-7.69	-0.317
48.44	-7.68	-0.317
48.44	-7.66	-0.317
48.44	-7.65	-0.317
48.44	-7.63	-0.318
48.44	-7.61	-0.318
48.45	-7.6	-0.318
48.45	-7.58	-0.318
48.45	-7.56	-0.318
48.45	-7.55	-0.318
48.45	-7.53	-0.318
48.46	-7.51	-0.318
48.46	-7.5	-0.318
48.46	-7.48	-0.318
48.46	-7.46	-0.318
48.46	-7.45	-0.318
48.46	-7.43	-0.318
48.46	-7.41	-0.318
48.47	-7.4	-0.318
48.47	-7.38	-0.318
48.47	-7.36	-0.318
48.47	-7.35	-0.318
48.47	-7.33	-0.318
48.48	-7.31	-0.318
48.48	-7.3	-0.318
48.48	-7.28	-0.318
48.48	-7.26	-0.318
48.48	-7.25	-0.318
48.48	-7.23	-0.318
48.49	-7.21	-0.318
48.49	-7.2	-0.318
48.49	-7.18	-0.318
48.49	-7.16	-0.318
48.49	-7.15	-0.318
48.49	-7.13	-0.318
48.49	-7.11	-0.319
48.5	-7.1	-0.319
48.5	-7.08	-0.319
48.5	-7.06	-0.319
48.5	-7.05	-0.319
48.5	-7.03	-0.319
48.51	-7.01	-0.319
48.51	-7	-0.319
48.51	-6.98	-0.319
48.51	-6.96	-0.319
48.51	-6.95	-0.319
48.51	-6.93	-0.319
48.51	-6.91	-0.319
48.52	-6.9	-0.319
48.52	-6.88	-0.319
48.52	-6.86	-0.319
48.52	-6.85	-0.319
48.52	-6.83	-0.319
48.53	-6.81	-0.319
48.53	-6.8	-0.319
48.53	-6.78	-0.319
48.53	-6.76	-0.319
48.53	-6.75	-0.319
48.53	-6.73	-0.319
48.54	-6.71	-0.319
48.54	-6.7	-0.319
48.54	-6.68	-0.319
48.54	-6.66	-0.319
48.54	-6.65	-0.319
48.54	-6.63	-0.319
48.54	-6.61	-0.319
48.55	-6.6	-0.319
48.55	-6.58	-0.319
48.55	-6.56	-0.32
48.55	-6.55	-0.32
48.55	-6.53	-0.32
48.56	-6.51	-0.32
48.56	-6.5	-0.32
48.56	-6.48	-0.32
48.56	-6.46	-0.32
48.56	-6.45	-0.32
48.56	-6.43	-0.32
48.56	-6.41	-0.32
48.57	-6.4	-0.32
48.57	-6.38	-0.32
48.57	-6.36	-0.32
48.57	-6.35	-0.32
48.57	-6.33	-0.32
48.58	-6.31	-0.32
48.58	-6.3	-0.32
48.58	-6.28	-0.32
48.58	-6.26	-0.32
48.58	-6.25	-0.32
48.58	-6.23	-0.32
48.59	-6.21	-0.32
48.59	-6.2	-0.32
48.59	-6.18	-0.32
48.59	-6.16	-0.32
48.59	-6.15	-0.32
48.59	-6.13	-0.32
48.59	-6.11	-0.32
48.6	-6.1	-0.32
48.6	-6.08	-0.32
48.6	-6.06	-0.32
48.6	-6.05	-0.32
48.6	-6.03	-0.32
48.61	-6.01	-0.32
48.61	-6	-0.321
48.61	-5.98	-0.321
48.61	-5.96	-0.321
48.61	-5.95	-0.321
48.61	-5.93	-0.321
48.61	-5.91	-0.321
48.62	-5.9	-0.321
48.62	-5.88	-0.321
48.62	-5.86	-0.321
48.62	-5.85	-0.321
48.62	-5.83	-0.321
48.63	-5.81	-0.321
48.63	-5.8	-0.321
48.63	-5.78	-0.321
48.63	-5.76	-0.321
48.63	-5.75	-0.321
48.63	-5.73	-0.321
48.64	-5.71	-0.321
48.64	-5.7	-0.321
48.64	-5.68	-0.321
48.64	-5.66	-0.321
48.64	-5.65	-0.321
48.64	-5.63	-0.321
48.64	-5.61	-0.321
48.65	-5.6	-0.321
48.65	-5.58	-0.321
48.65	-5.56	-0.321
48.65	-5.55	-0.321
48.65	-5.53	-0.321
48.66	-5.51	-0.321
48.66	-5.5	-0.321
48.66	-5.48	-0.321
48.66	-5.46	-0.321
48.66	-5.45	-0.321
48.66	-5.43	-0.321
48.66	-5.41	-0.321
48.67	-5.4	-0.322
48.67	-5.38	-0.322
48.67	-5.36	-0.322
48.67	-5.35	-0.322
48.67	-5.33	-0.322
48.68	-5.31	-0.322
48.68	-5.3	-0.322
48.68	-5.28	-0.322
48.68	-5.26	-0.322
48.68	-5.25	-0.322
48.68	-5.23	-0.322
48.69	-5.21	-0.322
48.69	-5.2	-0.322
48.69	-5.18	-0.322
48.69	-5.16	-0.322
48.69	-5.15	-0.322
48.69	-5.13	-0.322
48.69	-5.11	-0.322
48.7	-5.1	-0.322
48.7	-5.08	-0.322
48.7	-5.06	-0.322
48.7	-5.05	-0.322
48.7	-5.03	-0.322
48.71	-5.01	-0.322
48.71	-5	-0.322
48.71	-4.98	-0.322
48.71	-4.96	-0.322
48.71	-4.95	-0.322
48.71	-4.93	-0.322
48.71	-4.91	-0.322
48.72	-4.9	-0.322
48.72	-4.88	-0.322
48.72	-4.86	-0.322
48.72	-4.85	-0.322
48.72	-4.83	-0.322
48.73	-4.81	-0.322
48.73	-4.8	-0.322
48.73	-4.78	-0.322
48.73	-4.76	-0.323
48.73	-4.75	-0.323
48.73	-4.73	-0.323
48.74	-4.71	-0.323
48.74	-4.7	-0.323
48.74	-4.68	-0.323
48.74	-4.66	-0.323
48.74	-4.65	-0.323
48.74	-4.63	-0.323
48.74	-4.61	-0.323
48.75	-4.6	-0.323
48.75	-4.58	-0.323
48.75	-4.56	-0.323
48.75	-4.55	-0.323
48.75	-4.53	-0.323
48.76	-4.51	-0.323
48.76	-4.5	-0.323
48.76	-4.48	-0.323
48.76	-4.46	-0.323
48.76	-4.45	-0.323
48.76	-4.43	-0.323
48.76	-4.41	-0.323
48.77	-4.4	-0.323
48.77	-4.38	-0.323
48.77	-4.36	-0.323
48.77	-4.35	-0.323
48.77	-4.33	-0.323
48.78	-4.31	-0.323
48.78	-4.3	-0.323
48.78	-4.28	-0.323
48.78	-4.26	-0.323
48.78	-4.25	-0.323
48.78	-4.23	-0.323
48.79	-4.21	-0.323
48.79	-4.2	-0.323
48.79	-4.18	-0.323
48.79	-4.16	-0.323
48.79	-4.15	-0.323
48.79	-4.13	-0.323
48.79	-4.11	-0.324
48.8	-4.1	-0.324
48.8	-4.08	-0.324
48.8	-4.06	-0.324
48.8	-4.05	-0.324
48.8	-4.03	-0.324
48.81	-4.01	-0.324
48.81	-4	-0.324
48.81	-3.98	-0.324
48.81	-3.96	-0.324
48.81	-3.95	-0.324
48.81	-3.93	-0.324
48.81	-3.91	-0.324
48.82	-3.9	-0.324
48.82	-3.88	-0.324
48.82	-3.86	-0.324
48.82	-3.85	-0.324
48.82	-3.83	-0.324
48.83	-3.81	-0.324
48.83	-3.8	-0.324
48.83	-3.78	-0.324
48.83	-3.76	-0.324
48.83	-3.75	-0.324
48.83	-3.73	-0.324
48.84	-3.71	-0.324
48.84	-3.7	-0.324
48.84	-3.68	-0.324
48.84	-3.66	-0.324
48.84	-3.65	-0.324
48.84	-3.63	-0.324
48.84	-3.61	-0.324
48.85	-3.6	-0.324
48.85	-3.58	-0.324
48.85	-3.56	-0.324
48.85	-3.55	-0.324
48.85	-3.53	-0.324
48.86	-3.51	-0.324
48.86	-3.5	-0.324
48.86	-3.48	-0.324
48.86	-3.46	-0.324
48.86	-3.45	-0.325
48.86	-3.43	-0.325
48.86	-3.41	-0.325
48.87	-3.4	-0.325
48.87	-3.38	-0.325
48.87	-3.36	-0.325
48.87	-3.35	-0.325
48.87	-3.33	-0.325
48.88	-3.31	-0.325
48.88	-3.3	-0.325
48.88	-3.28	-0.325
48.88	-3.26	-0.325
48.88	-3.25	-0.325
48.88	-3.23	-0.325
48.89	-3.21	-0.325
48.89	-3.2	-0.325
48.89	-3.18	-0.325
48.89	-3.16	-0.325
48.89	-3.15	-0.325
48.89	-3.13	-0.325
48.89	-3.11	-0.325
48.9	-3.1	-0.325
48.9	-3.08	-0.325
48.9	-3.06	-0.325
48.9	-3.05	-0.325
48.9	-3.03	-0.325
48.91	-3.01	-0.325
48.91	-2.99	-0.325
48.91	-2.98	-0.325
48.91	-2.96	-0.325
48.91	-2.94	-0.325
48.91	-2.93	-0.325
48.91	-2.91	-0.325
48.92	-2.9	-0.325
48.92	-2.88	-0.325
48.92	-2.86	-0.325
48.92	-2.85	-0.325
48.92	-2.83	-0.325
48.93	-2.81	-0.325
48.93	-2.8	-0.325
48.93	-2.78	-0.325
48.93	-2.76	-0.325
48.93	-2.75	-0.326
48.93	-2.73	-0.326
48.94	-2.71	-0.326
48.94	-2.7	-0.326
48.94	-2.68	-0.326
48.94	-2.66	-0.326
48.94	-2.65	-0.326
48.94	-2.63	-0.326
48.94	-2.61	-0.326
48.95	-2.6	-0.326
48.95	-2.58	-0.326
48.95	-2.56	-0.326
48.95	-2.55	-0.326
48.95	-2.53	-0.326
48.96	-2.51	-0.326
48.96	-2.5	-0.326
48.96	-2.48	-0.326
48.96	-2.46	-0.326
48.96	-2.45	-0.326
48.96	-2.43	-0.326
48.96	-2.41	-0.326
48.97	-2.39	-0.326
48.97	-2.38	-0.326
48.97	-2.36	-0.326
48.97	-2.35	-0.326
48.97	-2.33	-0.326
48.98	-2.31	-0.326
48.98	-2.3	-0.326
48.98	-2.28	-0.326
48.98	-2.26	-0.326
48.98	-2.24	-0.326
48.98	-2.23	-0.326
48.99	-2.21	-0.326
48.99	-2.2	-0.326
48.99	-2.18	-0.326
48.99	-2.16	-0.326
48.99	-2.15	-0.326
48.99	-2.13	-0.326
48.99	-2.11	-0.326
49	-2.09	-0.326
49	-2.08	-0.326
49	-2.06	-0.326
49	-2.04	-0.326
49	-2.03	-0.327
49.01	-2.01	-0.327
49.01	-1.99	-0.327
49.01	-1.98	-0.327
49.01	-1.96	-0.327
49.01	-1.95	-0.327
49.01	-1.93	-0.327
49.01	-1.91	-0.327
49.02	-1.89	-0.327
49.02	-1.88	-0.327
49.02	-1.86	-0.327
49.02	-1.85	-0.327
49.02	-1.83	-0.327
49.03	-1.81	-0.327
49.03	-1.8	-0.327
49.03	-1.78	-0.327
49.03	-1.76	-0.327
49.03	-1.75	-0.327
49.03	-1.73	-0.327
49.04	-1.71	-0.327
49.04	-1.7	-0.327
49.04	-1.68	-0.327
49.04	-1.66	-0.327
49.04	-1.65	-0.327
49.04	-1.63	-0.327
49.04	-1.61	-0.327
49.05	-1.6	-0.327
49.05	-1.58	-0.327
49.05	-1.56	-0.327
49.05	-1.54	-0.327
49.05	-1.53	-0.327
49.06	-1.51	-0.327
49.06	-1.49	-0.327
49.06	-1.48	-0.327
49.06	-1.46	-0.327
49.06	-1.45	-0.327
49.06	-1.43	-0.327
49.06	-1.41	-0.327
49.07	-1.39	-0.327
49.07	-1.38	-0.327
49.07	-1.36	-0.327
49.07	-1.35	-0.327
49.07	-1.33	-0.327
49.08	-1.31	-0.327
49.08	-1.29	-0.327
49.08	-1.28	-0.328
49.08	-1.26	-0.328
49.08	-1.24	-0.328
49.08	-1.23	-0.328
49.09	-1.21	-0.328
49.09	-1.19	-0.328
49.09	-1.18	-0.328
49.09	-1.16	-0.328
49.09	-1.15	-0.328
49.09	-1.13	-0.328
49.09	-1.11	-0.328
49.1	-1.09	-0.328
49.1	-1.08	-0.328
49.1	-1.06	-0.328
49.1	-1.04	-0.328
49.1	-1.03	-0.328
49.11	-1.01	-0.328
49.11	-0.99	-0.328
49.11	-0.98	-0.328
49.11	-0.96	-0.328
49.11	-0.94	-0.328
49.11	-0.93	-0.328
49.11	-0.91	-0.328
49.12	-0.89	-0.328
49.12	-0.88	-0.328
49.12	-0.86	-0.328
49.12	-0.84	-0.328
49.12	-0.83	-0.328
49.13	-0.81	-0.328
49.13	-0.79	-0.328
49.13	-0.78	-0.328
49.13	-0.76	-0.328
49.13	-0.74	-0.328
49.13	-0.73	-0.328
49.14	-0.71	-0.328
49.14	-0.7	-0.328
49.14	-0.68	-0.328
49.14	-0.66	-0.328
49.14	-0.64	-0.328
49.14	-0.63	-0.328
49.14	-0.61	-0.328
49.15	-0.59	-0.328
49.15	-0.58	-0.328
49.15	-0.56	-0.328
49.15	-0.54	-0.328
49.15	-0.53	-0.328
49.16	-0.51	-0.328
49.16	-0.49	-0.329
49.16	-0.48	-0.329
49.16	-0.46	-0.329
49.16	-0.44	-0.329
49.16	-0.43	-0.329
49.16	-0.41	-0.329
49.17	-0.39	-0.329
49.17	-0.38	-0.329
49.17	-0.36	-0.329
49.17	-0.34	-0.329
49.17	-0.33	-0.329
49.18	-0.31	-0.329
49.18	-0.29	-0.329
49.18	-0.28	-0.329
49.18	-0.26	-0.329
49.18	-0.24	-0.329
49.18	-0.23	-0.329
49.19	-0.21	-0.329
49.19	-0.19	-0.329
49.19	-0.18	-0.329
49.19	-0.16	-0.329
49.19	-0.14	-0.329
49.19	-0.13	-0.329
49.19	-0.11	-0.329
49.2	-0.09	-0.329
49.2	-0.08	-0.329
49.2	-0.06	-0.329
49.2	-0.04	-0.329
49.2	-0.03	-0.329
49.21	-0.01	-0.329
49.21	0.01	-0.329
49.21	0.02	-0.329
49.21	0.04	-0.329
49.21	0.06	-0.329
49.21	0.07	-0.329
49.21	0.09	-0.329
49.22	0.11	-0.329
49.22	0.12	-0.329
49.22	0.14	-0.329
49.22	0.16	-0.329
49.22	0.17	-0.329
49.23	0.19	-0.329
49.23	0.21	-0.329
49.23	0.22	-0.329
49.23	0.24	-0.329
49.23	0.26	-0.329
49.23	0.27	-0.329
49.24	0.29	-0.329
49.24	0.31	-0.33
49.24	0.32	-0.33
49.24	0.34	-0.33
49.24	0.36	-0.33
49.24	0.37	-0.33
49.24	0.39	-0.33
49.25	0.41	-0.33
49.25	0.42	-0.33
49.25	0.44	-0.33
49.25	0.46	-0.33
49.25	0.47	-0.33
49.26	0.49	-0.33
49.26	0.51	-0.33
49.26	0.52	-0.33
49.26	0.54	-0.33
49.26	0.56	-0.33
49.26	0.57	-0.33
49.26	0.59	-0.33
49.27	0.61	-0.33
49.27	0.62	-0.33
49.27	0.64	-0.33
49.27	0.66	-0.33
49.27	0.67	-0.33
49.28	0.69	-0.33
49.28	0.71	-0.33
49.28	0.72	-0.33
49.28	0.74	-0.33
49.28	0.76	-0.33
49.28	0.77	-0.33
49.29	0.79	-0.33
49.29	0.81	-0.33
49.29	0.82	-0.33
49.29	0.84	-0.33
49.29	0.86	-0.33
49.29	0.87	-0.33
49.29	0.89	-0.33
49.3	0.91	-0.33
49.3	0.92	-0.33
49.3	0.94	-0.33
49.3	0.96	-0.33
49.3	0.97	-0.33
49.31	0.99	-0.33
49.31	1.01	-0.33
49.31	1.02	-0.33
49.31	1.04	-0.33
49.31	1.06	-0.33
49.31	1.07	-0.33
49.31	1.09	-0.33
49.32	1.11	-0.33
49.32	1.12	-0.33
49.32	1.14	-0.331
49.32	1.16	-0.331
49.32	1.17	-0.331
49.33	1.19	-0.331
49.33	1.21	-0.331
49.33	1.22	-0.331
49.33	1.24	-0.331
49.33	1.26	-0.331
49.33	1.27	-0.331
49.34	1.29	-0.331
49.34	1.31	-0.331
49.34	1.32	-0.331
49.34	1.34	-0.331
49.34	1.36	-0.331
49.34	1.37	-0.331
49.34	1.39	-0.331
49.35	1.41	-0.331
49.35	1.42	-0.331
49.35	1.44	-0.331
49.35	1.46	-0.331
49.35	1.47	-0.331
49.36	1.49	-0.331
49.36	1.51	-0.331
49.36	1.53	-0.331
49.36	1.54	-0.331
49.36	1.56	-0.331
49.36	1.57	-0.331
49.36	1.59	-0.331
49.37	1.61	-0.331
49.37	1.63	-0.331
49.37	1.64	-0.331
49.37	1.66	-0.331
49.37	1.67	-0.331
49.38	1.69	-0.331
49.38	1.71	-0.331
49.38	1.72	-0.331
49.38	1.74	-0.331
49.38	1.76	-0.331
49.38	1.77	-0.331
49.39	1.79	-0.331
49.39	1.81	-0.331
49.39	1.82	-0.331
49.39	1.84	-0.331
49.39	1.86	-0.331
49.39	1.87	-0.331
49.39	1.89	-0.331
49.4	1.91	-0.331
49.4	1.92	-0.331
49.4	1.94	-0.331
49.4	1.96	-0.331
49.4	1.97	-0.331
49.41	1.99	-0.332
49.41	2.01	-0.332
49.41	2.02	-0.332
49.41	2.04	-0.332
49.41	2.06	-0.332
49.41	2.07	-0.332
49.41	2.09	-0.332
49.42	2.11	-0.332
49.42	2.12	-0.332
49.42	2.14	-0.332
49.42	2.16	-0.332
49.42	2.18	-0.332
49.43	2.19	-0.332
49.43	2.21	-0.332
49.43	2.22	-0.332
49.43	2.24	-0.332
49.43	2.26	-0.332
49.43	2.28	-0.332
49.44	2.29	-0.332
49.44	2.31	-0.332
49.44	2.33	-0.332
49.44	2.34	-0.332
49.44	2.36	-0.332
49.44	2.37	-0.332
49.44	2.39	-0.332
49.45	2.41	-0.332
49.45	2.43	-0.332
49.45	2.44	-0.332
49.45	2.46	-0.332
49.45	2.47	-0.332
49.46	2.49	-0.332
49.46	2.51	-0.332
49.46	2.52	-0.332
49.46	2.54	-0.332
49.46	2.56	-0.332
49.46	2.58	-0.332
49.46	2.59	-0.332
49.47	2.61	-0.332
49.47	2.63	-0.332
49.47	2.64	-0.332
49.47	2.66	-0.332
49.47	2.67	-0.332
49.48	2.69	-0.332
49.48	2.71	-0.332
49.48	2.73	-0.332
49.48	2.74	-0.332
49.48	2.76	-0.332
49.48	2.78	-0.332
49.49	2.79	-0.332
49.49	2.81	-0.332
49.49	2.83	-0.332
49.49	2.84	-0.332
49.49	2.86	-0.332
49.49	2.88	-0.333
49.49	2.89	-0.333
49.5	2.91	-0.333
49.5	2.93	-0.333
49.5	2.94	-0.333
49.5	2.96	-0.333
49.5	2.98	-0.333
49.51	2.99	-0.333
49.51	3.01	-0.333
49.51	3.03	-0.333
49.51	3.04	-0.333
49.51	3.06	-0.333
49.51	3.08	-0.333
49.51	3.09	-0.333
49.52	3.11	-0.333
49.52	3.13	-0.333
49.52	3.14	-0.333
49.52	3.16	-0.333
49.52	3.18	-0.333
49.53	3.19	-0.333
49.53	3.21	-0.333
49.53	3.23	-0.333
49.53	3.24	-0.333
49.53	3.26	-0.333
49.53	3.28	-0.333
49.54	3.29	-0.333
49.54	3.31	-0.333
49.54	3.33	-0.333
49.54	3.34	-0.333
49.54	3.36	-0.333
49.54	3.38	-0.333
49.54	3.39	-0.333
49.55	3.41	-0.333
49.55	3.43	-0.333
49.55	3.44	-0.333
49.55	3.46	-0.333
49.55	3.48	-0.333
49.56	3.49	-0.333
49.56	3.51	-0.333
49.56	3.53	-0.333
49.56	3.54	-0.333
49.56	3.56	-0.333
49.56	3.58	-0.333
49.56	3.59	-0.333
49.57	3.61	-0.333
49.57	3.63	-0.333
49.57	3.64	-0.333
49.57	3.66	-0.333
49.57	3.68	-0.333
49.58	3.69	-0.333
49.58	3.71	-0.333
49.58	3.73	-0.333
49.58	3.74	-0.333
49.58	3.76	-0.333
49.58	3.78	-0.334
49.59	3.79	-0.334
49.59	3.81	-0.334
49.59	3.83	-0.334
49.59	3.84	-0.334
49.59	3.86	-0.334
49.59	3.88	-0.334
49.59	3.89	-0.334
49.6	3.91	-0.334
49.6	3.93	-0.334
49.6	3.94	-0.334
49.6	3.96	-0.334
49.6	3.98	-0.334
49.61	3.99	-0.334
49.61	4.01	-0.334
49.61	4.03	-0.334
49.61	4.04	-0.334
49.61	4.06	-0.334
49.61	4.08	-0.334
49.61	4.09	-0.334
49.62	4.11	-0.334
49.62	4.13	-0.334
49.62	4.14	-0.334
49.62	4.16	-0.334
49.62	4.18	-0.334
49.63	4.19	-0.334
49.63	4.21	-0.334
49.63	4.23	-0.334
49.63	4.24	-0.334
49.63	4.26	-0.334
49.63	4.28	-0.334
49.64	4.29	-0.334
49.64	4.31	-0.334
49.64	4.33	-0.334
49.64	4.34	-0.334
49.64	4.36	-0.334
49.64	4.38	-0.334
49.64	4.39	-0.334
49.65	4.41	-0.334
49.65	4.43	-0.334
49.65	4.44	-0.334
49.65	4.46	-0.334
49.65	4.48	-0.334
49.66	4.49	-0.334
49.66	4.51	-0.334
49.66	4.53	-0.334
49.66	4.54	-0.334
49.66	4.56	-0.334
49.66	4.58	-0.334
49.66	4.59	-0.334
49.67	4.61	-0.334
49.67	4.63	-0.334
49.67	4.64	-0.334
49.67	4.66	-0.334
49.67	4.68	-0.334
49.68	4.69	-0.335
49.68	4.71	-0.335
49.68	4.73	-0.335
49.68	4.74	-0.335
49.68	4.76	-0.335
49.68	4.78	-0.335
49.69	4.79	-0.335
49.69	4.81	-0.335
49.69	4.83	-0.335
49.69	4.84	-0.335
49.69	4.86	-0.335
49.69	4.88	-0.335
49.69	4.89	-0.335
49.7	4.91	-0.335
49.7	4.93	-0.335
49.7	4.94	-0.335
49.7	4.96	-0.335
49.7	4.98	-0.335
49.71	4.99	-0.335
49.71	5.01	-0.335
49.71	5.03	-0.335
49.71	5.04	-0.335
49.71	5.06	-0.335
49.71	5.08	-0.335
49.71	5.09	-0.335
49.72	5.11	-0.335
49.72	5.13	-0.335
49.72	5.14	-0.335
49.72	5.16	-0.335
49.72	5.18	-0.335
49.73	5.19	-0.335
49.73	5.21	-0.335
49.73	5.23	-0.335
49.73	5.24	-0.335
49.73	5.26	-0.335
49.73	5.28	-0.335
49.74	5.29	-0.335
49.74	5.31	-0.335
49.74	5.33	-0.335
49.74	5.34	-0.335
49.74	5.36	-0.335
49.74	5.38	-0.335
49.74	5.39	-0.335
49.75	5.41	-0.335
49.75	5.43	-0.335
49.75	5.44	-0.335
49.75	5.46	-0.335
49.75	5.48	-0.335
49.76	5.49	-0.335
49.76	5.51	-0.335
49.76	5.53	-0.335
49.76	5.54	-0.335
49.76	5.56	-0.335
49.76	5.58	-0.335
49.76	5.59	-0.335
49.77	5.61	-0.336
49.77	5.63	-0.336
49.77	5.64	-0.336
49.77	5.66	-0.336
49.77	5.68	-0.336
49.78	5.69	-0.336
49.78	5.71	-0.336
49.78	5.73	-0.336
49.78	5.74	-0.336
49.78	5.76	-0.336
49.78	5.78	-0.336
49.79	5.79	-0.336
49.79	5.81	-0.336
49.79	5.83	-0.336
49.79	5.84	-0.336
49.79	5.86	-0.336
49.79	5.88	-0.336
49.79	5.89	-0.336
49.8	5.91	-0.336
49.8	5.93	-0.336
49.8	5.95	-0.336
49.8	5.96	-0.336
49.8	5.98	-0.336
49.81	5.99	-0.336
49.81	6.01	-0.336
49.81	6.03	-0.336
49.81	6.04	-0.336
49.81	6.06	-0.336
49.81	6.08	-0.336
49.81	6.1	-0.336
49.82	6.11	-0.336
49.82	6.13	-0.336
49.82	6.14	-0.336
49.82	6.16	-0.336
49.82	6.18	-0.336
49.83	6.19	-0.336
49.83	6.21	-0.336
49.83	6.23	-0.336
49.83	6.24	-0.336
49.83	6.26	-0.336
49.83	6.28	-0.336
49.84	6.29	-0.336
49.84	6.31	-0.336
49.84	6.33	-0.336
49.84	6.34	-0.336
49.84	6.36	-0.336
49.84	6.38	-0.336
49.84	6.39	-0.336
49.85	6.41	-0.336
49.85	6.43	-0.336
49.85	6.44	-0.336
49.85	6.46	-0.336
49.85	6.48	-0.336
49.86	6.5	-0.336
49.86	6.51	-0.336
49.86	6.53	-0.336
49.86	6.54	-0.337
49.86	6.56	-0.337
49.86	6.58	-0.337
49.86	6.59	-0.337
49.87	6.61	-0.337
49.87	6.63	-0.337
49.87	6.64	-0.337
49.87	6.66	-0.337
49.87	6.68	-0.337
49.88	6.7	-0.337
49.88	6.71	-0.337
49.88	6.73	-0.337
49.88	6.74	-0.337
49.88	6.76	-0.337
49.88	6.78	-0.337
49.89	6.8	-0.337
49.89	6.81	-0.337
49.89	6.83	-0.337
49.89	6.85	-0.337
49.89	6.86	-0.337
49.89	6.88	-0.337
49.89	6.9	-0.337
49.9	6.91	-0.337
49.9	6.93	-0.337
49.9	6.95	-0.337
49.9	6.96	-0.337
49.9	6.98	-0.337
49.91	7	-0.337
49.91	7.01	-0.337
49.91	7.03	-0.337
49.91	7.04	-0.337
49.91	7.06	-0.337
49.91	7.08	-0.337
49.91	7.09	-0.337
49.92	7.11	-0.337
49.92	7.13	-0.337
49.92	7.15	-0.337
49.92	7.16	-0.337
49.92	7.18	-0.337
49.93	7.19	-0.337
49.93	7.21	-0.337
49.93	7.23	-0.337
49.93	7.25	-0.337
49.93	7.26	-0.337
49.93	7.28	-0.337
49.94	7.3	-0.337
49.94	7.31	-0.337
49.94	7.33	-0.337
49.94	7.34	-0.337
49.94	7.36	-0.337
49.94	7.38	-0.337
49.94	7.4	-0.337
49.95	7.41	-0.337
49.95	7.43	-0.337
49.95	7.45	-0.337
49.95	7.46	-0.337
49.95	7.48	-0.338
49.96	7.5	-0.338
49.96	7.51	-0.338
49.96	7.53	-0.338
49.96	7.54	-0.338
49.96	7.56	-0.338
49.96	7.58	-0.338
49.96	7.59	-0.338
49.97	7.61	-0.338
49.97	7.63	-0.338
49.97	7.65	-0.338
49.97	7.66	-0.338
49.97	7.68	-0.338
49.98	7.7	-0.338
49.98	7.71	-0.338
49.98	7.73	-0.338
49.98	7.75	-0.338
49.98	7.76	-0.338
49.98	7.78	-0.338
49.99	7.8	-0.338
49.99	7.81	-0.338
49.99	7.83	-0.338
49.99	7.85	-0.338
49.99	7.86	-0.338
49.99	7.88	-0.338
49.99	7.9	-0.338
50	7.91	-0.338
50	7.93	-0.338
50	7.95	-0.338
50	7.96	-0.338
50	7.98	-0.338
50.01	8	-0.338
50.01	8.01	-0.338
50.01	8.03	-0.338
50.01	8.04	-0.338
50.01	8.06	-0.338
50.01	8.08	-0.338
50.01	8.1	-0.338
50.02	8.11	-0.338
50.02	8.13	-0.338
50.02	8.15	-0.338
50.02	8.16	-0.338
50.02	8.18	-0.338
50.03	8.2	-0.338
50.03	8.21	-0.338
50.03	8.23	-0.338
50.03	8.25	-0.338
50.03	8.26	-0.338
50.03	8.28	-0.338
50.04	8.3	-0.338
50.04	8.31	-0.338
50.04	8.33	-0.338
50.04	8.35	-0.338
50.04	8.36	-0.338
50.04	8.38	-0.338
50.04	8.4	-0.339
50.05	8.41	-0.339
50.05	8.43	-0.339
50.05	8.45	-0.339
50.05	8.46	-0.339
50.05	8.48	-0.339
50.06	8.5	-0.339
50.06	8.51	-0.339
50.06	8.53	-0.339
50.06	8.55	-0.339
50.06	8.56	-0.339
50.06	8.58	-0.339
50.06	8.6	-0.339
50.07	8.61	-0.339
50.07	8.63	-0.339
50.07	8.65	-0.339
50.07	8.66	-0.339
50.07	8.68	-0.339
50.08	8.7	-0.339
50.08	8.71	-0.339
50.08	8.73	-0.339
50.08	8.75	-0.339
50.08	8.76	-0.339
50.08	8.78	-0.339
50.09	8.8	-0.339
50.09	8.81	-0.339
50.09	8.83	-0.339
50.09	8.85	-0.339
50.09	8.86	-0.339
50.09	8.88	-0.339
50.09	8.9	-0.339
50.1	8.91	-0.339
50.1	8.93	-0.339
50.1	8.95	-0.339
50.1	8.96	-0.339
50.1	8.98	-0.339
50.11	9	-0.339
50.11	9.01	-0.339
50.11	9.03	-0.339
50.11	9.05	-0.339
50.11	9.06	-0.339
50.11	9.08	-0.339
50.11	9.1	-0.339
50.12	9.11	-0.339
50.12	9.13	-0.339
50.12	9.15	-0.339
50.12	9.16	-0.339
50.12	9.18	-0.339
50.13	9.2	-0.339
50.13	9.21	-0.339
50.13	9.23	-0.339
50.13	9.25	-0.339
50.13	9.26	-0.339
50.13	9.28	-0.34
50.14	9.3	-0.34
50.14	9.31	-0.34
50.14	9.33	-0.34
50.14	9.35	-0.34
50.14	9.36	-0.34
50.14	9.38	-0.34
50.14	9.4	-0.34
50.15	9.41	-0.34
50.15	9.43	-0.34
50.15	9.45	-0.34
50.15	9.46	-0.34
50.15	9.48	-0.34
50.16	9.5	-0.34
50.16	9.51	-0.34
50.16	9.53	-0.34
50.16	9.55	-0.34
50.16	9.56	-0.34
50.16	9.58	-0.34
50.16	9.6	-0.34
50.17	9.61	-0.34
50.17	9.63	-0.34
50.17	9.65	-0.34
50.17	9.66	-0.34
50.17	9.68	-0.34
50.18	9.7	-0.34
50.18	9.71	-0.34
50.18	9.73	-0.34
50.18	9.75	-0.34
50.18	9.76	-0.34
50.18	9.78	-0.34
50.19	9.8	-0.34
50.19	9.81	-0.34
50.19	9.83	-0.34
50.19	9.85	-0.34
50.19	9.86	-0.34
50.19	9.88	-0.34
50.19	9.9	-0.34
50.2	9.91	-0.34
50.2	9.93	-0.34
50.2	9.95	-0.34
50.2	9.96	-0.34
50.2	9.98	-0.34
50.21	10	-0.34
50.21	10.01	-0.34
50.21	10.03	-0.34
50.21	10.05	-0.34
50.21	10.06	-0.34
50.21	10.08	-0.34
50.21	10.1	-0.34
50.22	10.11	-0.34
50.22	10.13	-0.34
50.22	10.15	-0.34
50.22	10.16	-0.341
50.22	10.18	-0.341
50.23	10.2	-0.341
50.23	10.21	-0.341
50.23	10.23	-0.341
50.23	10.25	-0.341
50.23	10.26	-0.341
50.23	10.28	-0.341
50.24	10.3	-0.341
50.24	10.31	-0.341
50.24	10.33	-0.341
50.24	10.35	-0.341
50.24	10.37	-0.341
50.24	10.38	-0.341
50.24	10.4	-0.341
50.25	10.42	-0.341
50.25	10.43	-0.341
50.25	10.45	-0.341
50.25	10.46	-0.341
50.25	10.48	-0.341
50.26	10.5	-0.341
50.26	10.51	-0.341
50.26	10.53	-0.341
50.26	10.55	-0.341
50.26	10.57	-0.341
50.26	10.58	-0.341
50.26	10.6	-0.341
50.27	10.61	-0.341
50.27	10.63	-0.341
50.27	10.65	-0.341
50.27	10.66	-0.341
50.27	10.68	-0.341
50.28	10.7	-0.341
50.28	10.71	-0.341
50.28	10.73	-0.341
50.28	10.75	-0.341
50.28	10.76	-0.341
50.28	10.78	-0.341
50.29	10.8	-0.341
50.29	10.81	-0.341
50.29	10.83	-0.341
50.29	10.85	-0.341
50.29	10.86	-0.341
50.29	10.88	-0.341
50.29	10.9	-0.341
50.3	10.91	-0.341
50.3	10.93	-0.341
50.3	10.95	-0.341
50.3	10.96	-0.341
50.3	10.98	-0.341
50.31	11	-0.341
50.31	11.02	-0.341
50.31	11.03	-0.342
50.31	11.05	-0.342
50.31	11.06	-0.342
50.31	11.08	-0.342
50.31	11.1	-0.342
50.32	11.12	-0.342
50.32	11.13	-0.342
50.32	11.15	-0.342
50.32	11.16	-0.342
50.32	11.18	-0.342
50.33	11.2	-0.342
50.33	11.21	-0.342
50.33	11.23	-0.342
[truncated: 11,203 more rows]

## Sheet: H3
Ramp 10.00 °C/min to 200.00 °C
Time	Temperature	Heat Flow (Normalized)
min	°C	W/g
47	-20.4	0.017
47	-20.4	0.017
47.01	-20.41	0.017
47.01	-20.41	0.017
47.01	-20.4	0.017
47.01	-20.4	0.017
47.01	-20.4	0.017
47.01	-20.41	0.017
47.01	-20.41	0.017
47.02	-20.41	0.017
47.02	-20.4	0.017
47.02	-20.41	0.017
47.02	-20.41	0.017
47.02	-20.41	0.016
47.03	-20.4	0.016
47.03	-20.41	0.016
47.03	-20.41	0.016
47.03	-20.41	0.016
47.03	-20.4	0.016
47.03	-20.4	0.016
47.04	-20.4	0.016
47.04	-20.4	0.016
47.04	-20.4	0.016
47.04	-20.4	0.016
47.04	-20.4	0.016
47.04	-20.4	0.016
47.04	-20.4	0.016
47.05	-20.4	0.016
47.05	-20.4	0.016
47.05	-20.4	0.016
47.05	-20.4	0.016
47.05	-20.4	0.016
47.06	-20.39	0.016
47.06	-20.39	0.016
47.06	-20.39	0.016
47.06	-20.39	0.016
47.06	-20.39	0.015
47.06	-20.38	0.015
47.06	-20.38	0.015
47.07	-20.38	0.015
47.07	-20.37	0.015
47.07	-20.37	0.015
47.07	-20.37	0.014
47.07	-20.37	0.014
47.08	-20.36	0.014
47.08	-20.36	0.013
47.08	-20.35	0.013
47.08	-20.35	0.013
47.08	-20.35	0.012
47.08	-20.34	0.012
47.09	-20.34	0.011
47.09	-20.33	0.011
47.09	-20.33	0.01
47.09	-20.32	0.01
47.09	-20.32	0.009
47.09	-20.31	0.008
47.09	-20.3	0.007
47.1	-20.3	0.007
47.1	-20.29	0.006
47.1	-20.29	0.005
47.1	-20.28	0.004
47.1	-20.27	0.004
47.11	-20.27	0.003
47.11	-20.26	0.002
47.11	-20.25	0.001
47.11	-20.24	0.001
47.11	-20.24	0
47.11	-20.23	-0.001
47.11	-20.22	-0.002
47.12	-20.21	-0.003
47.12	-20.2	-0.003
47.12	-20.2	-0.004
47.12	-20.19	-0.005
47.12	-20.18	-0.006
47.13	-20.17	-0.006
47.13	-20.16	-0.007
47.13	-20.15	-0.008
47.13	-20.14	-0.009
47.13	-20.13	-0.01
47.13	-20.12	-0.01
47.14	-20.11	-0.011
47.14	-20.1	-0.012
47.14	-20.09	-0.013
47.14	-20.08	-0.014
47.14	-20.07	-0.015
47.14	-20.06	-0.016
47.14	-20.05	-0.017
47.15	-20.04	-0.018
47.15	-20.03	-0.019
47.15	-20.02	-0.02
47.15	-20.01	-0.02
47.15	-20	-0.022
47.16	-19.99	-0.022
47.16	-19.98	-0.024
47.16	-19.97	-0.025
47.16	-19.95	-0.026
47.16	-19.94	-0.027
47.16	-19.93	-0.028
47.16	-19.92	-0.029
47.17	-19.91	-0.03
47.17	-19.9	-0.031
47.17	-19.89	-0.032
47.17	-19.87	-0.033
47.17	-19.86	-0.034
47.18	-19.85	-0.035
47.18	-19.84	-0.036
47.18	-19.83	-0.037
47.18	-19.81	-0.039
47.18	-19.8	-0.04
47.18	-19.79	-0.041
47.19	-19.78	-0.042
47.19	-19.77	-0.043
47.19	-19.75	-0.044
47.19	-19.74	-0.046
47.19	-19.73	-0.047
47.19	-19.72	-0.048
47.19	-19.7	-0.049
47.2	-19.69	-0.05
47.2	-19.68	-0.051
47.2	-19.67	-0.053
47.2	-19.65	-0.054
47.2	-19.64	-0.055
47.21	-19.63	-0.056
47.21	-19.61	-0.057
47.21	-19.6	-0.059
47.21	-19.59	-0.06
47.21	-19.58	-0.061
47.21	-19.56	-0.063
47.21	-19.55	-0.064
47.22	-19.54	-0.065
47.22	-19.52	-0.066
47.22	-19.51	-0.067
47.22	-19.5	-0.069
47.22	-19.48	-0.07
47.23	-19.47	-0.071
47.23	-19.46	-0.073
47.23	-19.44	-0.074
47.23	-19.43	-0.075
47.23	-19.42	-0.076
47.23	-19.4	-0.078
47.24	-19.39	-0.079
47.24	-19.38	-0.08
47.24	-19.36	-0.082
47.24	-19.35	-0.083
47.24	-19.34	-0.084
47.24	-19.32	-0.085
47.24	-19.31	-0.086
47.25	-19.29	-0.088
47.25	-19.28	-0.089
47.25	-19.27	-0.09
47.25	-19.25	-0.092
47.25	-19.24	-0.093
47.26	-19.22	-0.094
47.26	-19.21	-0.095
47.26	-19.2	-0.096
47.26	-19.18	-0.098
47.26	-19.17	-0.099
47.26	-19.15	-0.1
47.26	-19.14	-0.101
47.27	-19.13	-0.102
47.27	-19.11	-0.104
47.27	-19.1	-0.105
47.27	-19.08	-0.106
47.27	-19.07	-0.107
47.28	-19.05	-0.109
47.28	-19.04	-0.11
47.28	-19.03	-0.111
47.28	-19.01	-0.112
47.28	-19	-0.114
47.28	-18.98	-0.115
47.29	-18.97	-0.116
47.29	-18.95	-0.117
47.29	-18.94	-0.118
47.29	-18.92	-0.12
47.29	-18.91	-0.121
47.29	-18.89	-0.122
47.29	-18.88	-0.123
47.3	-18.87	-0.124
47.3	-18.85	-0.125
47.3	-18.84	-0.127
47.3	-18.82	-0.128
47.3	-18.81	-0.129
47.31	-18.79	-0.13
47.31	-18.78	-0.131
47.31	-18.76	-0.132
47.31	-18.75	-0.133
47.31	-18.73	-0.135
47.31	-18.72	-0.136
47.31	-18.7	-0.137
47.32	-18.69	-0.138
47.32	-18.67	-0.139
47.32	-18.66	-0.14
47.32	-18.64	-0.141
47.32	-18.63	-0.142
47.33	-18.61	-0.144
47.33	-18.6	-0.145
47.33	-18.58	-0.146
47.33	-18.57	-0.147
47.33	-18.55	-0.148
47.33	-18.54	-0.149
47.34	-18.52	-0.15
47.34	-18.51	-0.151
47.34	-18.49	-0.152
47.34	-18.48	-0.153
47.34	-18.46	-0.154
47.34	-18.45	-0.155
47.34	-18.43	-0.156
47.35	-18.42	-0.157
47.35	-18.4	-0.158
47.35	-18.39	-0.159
47.35	-18.37	-0.16
47.35	-18.36	-0.161
47.36	-18.34	-0.162
47.36	-18.32	-0.163
47.36	-18.31	-0.164
47.36	-18.29	-0.165
47.36	-18.28	-0.166
47.36	-18.26	-0.167
47.36	-18.25	-0.168
47.37	-18.23	-0.169
47.37	-18.22	-0.17
47.37	-18.2	-0.171
47.37	-18.19	-0.172
47.37	-18.17	-0.173
47.38	-18.15	-0.174
47.38	-18.14	-0.175
47.38	-18.12	-0.176
47.38	-18.11	-0.177
47.38	-18.09	-0.178
47.38	-18.08	-0.178
47.39	-18.06	-0.179
47.39	-18.05	-0.18
47.39	-18.03	-0.181
47.39	-18.01	-0.182
47.39	-18	-0.183
47.39	-17.98	-0.184
47.39	-17.97	-0.184
47.4	-17.95	-0.185
47.4	-17.94	-0.186
47.4	-17.92	-0.187
47.4	-17.91	-0.188
47.4	-17.89	-0.189
47.41	-17.87	-0.189
47.41	-17.86	-0.19
47.41	-17.84	-0.191
47.41	-17.83	-0.192
47.41	-17.81	-0.193
47.41	-17.79	-0.193
47.41	-17.78	-0.194
47.42	-17.76	-0.195
47.42	-17.75	-0.195
47.42	-17.73	-0.196
47.42	-17.72	-0.197
47.42	-17.7	-0.198
47.43	-17.68	-0.198
47.43	-17.67	-0.199
47.43	-17.65	-0.2
47.43	-17.64	-0.201
47.43	-17.62	-0.201
47.43	-17.61	-0.202
47.44	-17.59	-0.203
47.44	-17.57	-0.203
47.44	-17.56	-0.204
47.44	-17.54	-0.205
47.44	-17.53	-0.206
47.44	-17.51	-0.206
47.44	-17.49	-0.207
47.45	-17.48	-0.207
47.45	-17.46	-0.208
47.45	-17.45	-0.209
47.45	-17.43	-0.209
47.45	-17.41	-0.21
47.46	-17.4	-0.211
47.46	-17.38	-0.211
47.46	-17.37	-0.212
47.46	-17.35	-0.212
47.46	-17.33	-0.213
47.46	-17.32	-0.214
47.46	-17.3	-0.214
47.47	-17.29	-0.215
47.47	-17.27	-0.215
47.47	-17.25	-0.216
47.47	-17.24	-0.217
47.47	-17.22	-0.217
47.48	-17.21	-0.218
47.48	-17.19	-0.218
47.48	-17.17	-0.219
47.48	-17.16	-0.219
47.48	-17.14	-0.22
47.48	-17.13	-0.22
47.49	-17.11	-0.221
47.49	-17.09	-0.221
47.49	-17.08	-0.222
47.49	-17.06	-0.222
47.49	-17.05	-0.223
47.49	-17.03	-0.224
47.49	-17.01	-0.224
47.5	-17	-0.224
47.5	-16.98	-0.225
47.5	-16.97	-0.225
47.5	-16.95	-0.226
47.5	-16.93	-0.226
47.51	-16.92	-0.227
47.51	-16.9	-0.227
47.51	-16.89	-0.228
47.51	-16.87	-0.228
47.51	-16.85	-0.229
47.51	-16.84	-0.229
47.51	-16.82	-0.23
47.52	-16.81	-0.23
47.52	-16.79	-0.23
47.52	-16.77	-0.231
47.52	-16.76	-0.231
47.52	-16.74	-0.232
47.53	-16.72	-0.232
47.53	-16.71	-0.233
47.53	-16.69	-0.233
47.53	-16.68	-0.233
47.53	-16.66	-0.234
47.53	-16.64	-0.234
47.54	-16.63	-0.234
47.54	-16.61	-0.235
47.54	-16.59	-0.235
47.54	-16.58	-0.235
47.54	-16.56	-0.236
47.54	-16.55	-0.236
47.54	-16.53	-0.237
47.55	-16.51	-0.237
47.55	-16.5	-0.237
47.55	-16.48	-0.238
47.55	-16.46	-0.238
47.55	-16.45	-0.238
47.56	-16.43	-0.239
47.56	-16.42	-0.239
47.56	-16.4	-0.239
47.56	-16.38	-0.24
47.56	-16.37	-0.24
47.56	-16.35	-0.24
47.56	-16.33	-0.241
47.57	-16.32	-0.241
47.57	-16.3	-0.242
47.57	-16.28	-0.242
47.57	-16.27	-0.242
47.57	-16.25	-0.242
47.58	-16.24	-0.243
47.58	-16.22	-0.243
47.58	-16.2	-0.244
47.58	-16.19	-0.244
47.58	-16.17	-0.244
47.58	-16.16	-0.244
47.59	-16.14	-0.245
47.59	-16.12	-0.245
47.59	-16.11	-0.245
47.59	-16.09	-0.245
47.59	-16.07	-0.246
47.59	-16.06	-0.246
47.59	-16.04	-0.246
47.6	-16.02	-0.247
47.6	-16.01	-0.247
47.6	-15.99	-0.247
47.6	-15.97	-0.247
47.6	-15.96	-0.248
47.61	-15.94	-0.248
47.61	-15.92	-0.248
47.61	-15.91	-0.249
47.61	-15.89	-0.249
47.61	-15.88	-0.249
47.61	-15.86	-0.249
47.61	-15.84	-0.25
47.62	-15.83	-0.25
47.62	-15.81	-0.25
47.62	-15.79	-0.25
47.62	-15.78	-0.251
47.62	-15.76	-0.251
47.63	-15.75	-0.251
47.63	-15.73	-0.251
47.63	-15.71	-0.251
47.63	-15.7	-0.252
47.63	-15.68	-0.252
47.63	-15.66	-0.252
47.64	-15.65	-0.252
47.64	-15.63	-0.253
47.64	-15.61	-0.253
47.64	-15.6	-0.253
47.64	-15.58	-0.253
47.64	-15.57	-0.254
47.64	-15.55	-0.254
47.65	-15.53	-0.254
47.65	-15.52	-0.254
47.65	-15.5	-0.255
47.65	-15.48	-0.255
47.65	-15.47	-0.255
47.66	-15.45	-0.255
47.66	-15.44	-0.255
47.66	-15.42	-0.255
47.66	-15.4	-0.256
47.66	-15.38	-0.256
47.66	-15.37	-0.256
47.66	-15.35	-0.256
47.67	-15.34	-0.256
47.67	-15.32	-0.257
47.67	-15.3	-0.257
47.67	-15.29	-0.257
47.67	-15.27	-0.257
47.68	-15.25	-0.257
47.68	-15.24	-0.257
47.68	-15.22	-0.258
47.68	-15.2	-0.258
47.68	-15.19	-0.258
47.68	-15.17	-0.258
47.69	-15.15	-0.258
47.69	-15.14	-0.258
47.69	-15.12	-0.259
47.69	-15.1	-0.259
47.69	-15.09	-0.259
47.69	-15.07	-0.259
47.69	-15.06	-0.259
47.7	-15.04	-0.259
47.7	-15.02	-0.26
47.7	-15.01	-0.26
47.7	-14.99	-0.26
47.7	-14.97	-0.26
47.71	-14.96	-0.26
47.71	-14.94	-0.26
47.71	-14.92	-0.261
47.71	-14.91	-0.261
47.71	-14.89	-0.261
47.71	-14.88	-0.261
47.71	-14.86	-0.261
47.72	-14.84	-0.261
47.72	-14.83	-0.261
47.72	-14.81	-0.262
47.72	-14.79	-0.262
47.72	-14.78	-0.262
47.73	-14.76	-0.262
47.73	-14.74	-0.262
47.73	-14.73	-0.262
47.73	-14.71	-0.262
47.73	-14.69	-0.262
47.73	-14.68	-0.263
47.74	-14.66	-0.263
47.74	-14.64	-0.263
47.74	-14.63	-0.263
47.74	-14.61	-0.263
47.74	-14.59	-0.263
47.74	-14.58	-0.263
47.74	-14.56	-0.263
47.75	-14.55	-0.263
47.75	-14.53	-0.263
47.75	-14.51	-0.264
47.75	-14.5	-0.264
47.75	-14.48	-0.264
47.76	-14.46	-0.264
47.76	-14.45	-0.264
47.76	-14.43	-0.264
47.76	-14.41	-0.264
47.76	-14.4	-0.264
47.76	-14.38	-0.264
47.76	-14.36	-0.265
47.77	-14.35	-0.265
47.77	-14.33	-0.265
47.77	-14.31	-0.265
47.77	-14.3	-0.265
47.77	-14.28	-0.265
47.78	-14.27	-0.265
47.78	-14.25	-0.265
47.78	-14.23	-0.265
47.78	-14.22	-0.265
47.78	-14.2	-0.265
47.78	-14.18	-0.266
47.79	-14.17	-0.266
47.79	-14.15	-0.266
47.79	-14.13	-0.266
47.79	-14.12	-0.266
47.79	-14.1	-0.266
47.79	-14.08	-0.266
47.79	-14.07	-0.266
47.8	-14.05	-0.266
47.8	-14.03	-0.266
47.8	-14.02	-0.266
47.8	-14	-0.267
47.8	-13.98	-0.267
47.81	-13.97	-0.267
47.81	-13.95	-0.267
47.81	-13.93	-0.267
47.81	-13.92	-0.267
47.81	-13.9	-0.267
47.81	-13.88	-0.267
47.81	-13.87	-0.267
47.82	-13.85	-0.267
47.82	-13.84	-0.267
47.82	-13.82	-0.267
47.82	-13.8	-0.267
47.82	-13.79	-0.267
47.83	-13.77	-0.268
47.83	-13.75	-0.268
47.83	-13.74	-0.268
47.83	-13.72	-0.268
47.83	-13.7	-0.268
47.83	-13.69	-0.268
47.84	-13.67	-0.268
47.84	-13.65	-0.268
47.84	-13.64	-0.268
47.84	-13.62	-0.268
47.84	-13.6	-0.268
47.84	-13.59	-0.268
47.84	-13.57	-0.268
47.85	-13.55	-0.268
47.85	-13.54	-0.268
47.85	-13.52	-0.268
47.85	-13.5	-0.269
47.85	-13.49	-0.269
47.86	-13.47	-0.269
47.86	-13.45	-0.269
47.86	-13.44	-0.269
47.86	-13.42	-0.269
47.86	-13.4	-0.269
47.86	-13.39	-0.269
47.86	-13.37	-0.269
47.87	-13.35	-0.269
47.87	-13.34	-0.269
47.87	-13.32	-0.269
47.87	-13.31	-0.269
47.87	-13.29	-0.269
47.88	-13.27	-0.269
47.88	-13.26	-0.27
47.88	-13.24	-0.27
47.88	-13.22	-0.27
47.88	-13.21	-0.27
47.88	-13.19	-0.27
47.89	-13.17	-0.27
47.89	-13.16	-0.27
47.89	-13.14	-0.27
47.89	-13.12	-0.27
47.89	-13.11	-0.27
47.89	-13.09	-0.27
47.89	-13.07	-0.27
47.9	-13.06	-0.27
47.9	-13.04	-0.27
47.9	-13.02	-0.27
47.9	-13.01	-0.27
47.9	-12.99	-0.27
47.91	-12.98	-0.27
47.91	-12.96	-0.27
47.91	-12.94	-0.27
47.91	-12.93	-0.27
47.91	-12.91	-0.27
47.91	-12.89	-0.27
47.91	-12.88	-0.271
47.92	-12.86	-0.271
47.92	-12.84	-0.271
47.92	-12.82	-0.271
47.92	-12.81	-0.271
47.92	-12.79	-0.271
47.93	-12.77	-0.271
47.93	-12.76	-0.271
47.93	-12.74	-0.271
47.93	-12.72	-0.271
47.93	-12.71	-0.271
47.93	-12.69	-0.271
47.94	-12.68	-0.271
47.94	-12.66	-0.271
47.94	-12.64	-0.271
47.94	-12.63	-0.271
47.94	-12.61	-0.271
47.94	-12.59	-0.271
47.94	-12.58	-0.271
47.95	-12.56	-0.271
47.95	-12.54	-0.271
47.95	-12.53	-0.271
47.95	-12.51	-0.271
47.95	-12.49	-0.271
47.96	-12.48	-0.271
47.96	-12.46	-0.271
47.96	-12.44	-0.271
47.96	-12.43	-0.271
47.96	-12.41	-0.272
47.96	-12.39	-0.272
47.96	-12.38	-0.272
47.97	-12.36	-0.272
47.97	-12.34	-0.272
47.97	-12.33	-0.272
47.97	-12.31	-0.272
47.97	-12.29	-0.272
47.98	-12.28	-0.272
47.98	-12.26	-0.272
47.98	-12.25	-0.272
47.98	-12.23	-0.272
47.98	-12.21	-0.272
47.98	-12.19	-0.272
47.99	-12.18	-0.272
47.99	-12.16	-0.272
47.99	-12.14	-0.272
47.99	-12.13	-0.272
47.99	-12.11	-0.272
47.99	-12.1	-0.272
47.99	-12.08	-0.272
48	-12.06	-0.272
48	-12.04	-0.272
48	-12.03	-0.272
48	-12.01	-0.272
48	-12	-0.272
48.01	-11.98	-0.272
48.01	-11.96	-0.272
48.01	-11.95	-0.272
48.01	-11.93	-0.273
48.01	-11.91	-0.273
48.01	-11.9	-0.273
48.01	-11.88	-0.273
48.02	-11.86	-0.273
48.02	-11.85	-0.273
48.02	-11.83	-0.273
48.02	-11.81	-0.273
48.02	-11.8	-0.273
48.03	-11.78	-0.273
48.03	-11.76	-0.273
48.03	-11.75	-0.273
48.03	-11.73	-0.273
48.03	-11.71	-0.273
48.03	-11.7	-0.273
48.04	-11.68	-0.273
48.04	-11.66	-0.273
48.04	-11.65	-0.273
48.04	-11.63	-0.273
48.04	-11.61	-0.273
48.04	-11.6	-0.273
48.04	-11.58	-0.273
48.05	-11.56	-0.273
48.05	-11.55	-0.273
48.05	-11.53	-0.273
48.05	-11.52	-0.273
48.05	-11.5	-0.273
48.06	-11.48	-0.273
48.06	-11.46	-0.274
48.06	-11.45	-0.274
48.06	-11.43	-0.274
48.06	-11.41	-0.274
48.06	-11.4	-0.274
48.06	-11.38	-0.274
48.07	-11.36	-0.274
48.07	-11.35	-0.274
48.07	-11.33	-0.274
48.07	-11.31	-0.274
48.07	-11.3	-0.274
48.08	-11.28	-0.274
48.08	-11.27	-0.274
48.08	-11.25	-0.274
48.08	-11.23	-0.274
48.08	-11.21	-0.274
48.08	-11.2	-0.274
48.09	-11.18	-0.274
48.09	-11.17	-0.274
48.09	-11.15	-0.274
48.09	-11.13	-0.274
48.09	-11.12	-0.274
48.09	-11.1	-0.274
48.09	-11.08	-0.274
48.1	-11.07	-0.274
48.1	-11.05	-0.274
48.1	-11.03	-0.274
48.1	-11.02	-0.274
48.1	-11	-0.275
48.11	-10.98	-0.275
48.11	-10.97	-0.275
48.11	-10.95	-0.275
48.11	-10.93	-0.275
48.11	-10.92	-0.275
48.11	-10.9	-0.275
48.11	-10.88	-0.275
48.12	-10.87	-0.275
48.12	-10.85	-0.275
48.12	-10.83	-0.275
48.12	-10.82	-0.275
48.12	-10.8	-0.275
48.13	-10.78	-0.275
48.13	-10.77	-0.275
48.13	-10.75	-0.275
48.13	-10.73	-0.275
48.13	-10.72	-0.275
48.13	-10.7	-0.275
48.14	-10.68	-0.275
48.14	-10.67	-0.275
48.14	-10.65	-0.275
48.14	-10.63	-0.275
48.14	-10.62	-0.275
48.14	-10.6	-0.275
48.14	-10.58	-0.275
48.15	-10.57	-0.275
48.15	-10.55	-0.275
48.15	-10.53	-0.276
48.15	-10.52	-0.276
48.15	-10.5	-0.276
48.16	-10.48	-0.276
48.16	-10.47	-0.276
48.16	-10.45	-0.276
48.16	-10.43	-0.276
48.16	-10.42	-0.276
48.16	-10.4	-0.276
48.16	-10.38	-0.276
48.17	-10.37	-0.276
48.17	-10.35	-0.276
48.17	-10.33	-0.276
48.17	-10.32	-0.276
48.17	-10.3	-0.276
48.18	-10.28	-0.276
48.18	-10.27	-0.276
48.18	-10.25	-0.276
48.18	-10.23	-0.276
48.18	-10.22	-0.276
48.18	-10.2	-0.276
48.19	-10.18	-0.276
48.19	-10.17	-0.276
48.19	-10.15	-0.276
48.19	-10.14	-0.276
48.19	-10.12	-0.276
48.19	-10.1	-0.276
48.19	-10.09	-0.276
48.2	-10.07	-0.276
48.2	-10.05	-0.277
48.2	-10.03	-0.277
48.2	-10.02	-0.277
48.2	-10	-0.277
48.21	-9.98	-0.277
48.21	-9.97	-0.277
48.21	-9.95	-0.277
48.21	-9.94	-0.277
48.21	-9.92	-0.277
48.21	-9.9	-0.277
48.21	-9.89	-0.277
48.22	-9.87	-0.277
48.22	-9.85	-0.277
48.22	-9.84	-0.277
48.22	-9.82	-0.277
48.22	-9.8	-0.277
48.23	-9.79	-0.277
48.23	-9.77	-0.277
48.23	-9.75	-0.277
48.23	-9.74	-0.277
48.23	-9.72	-0.277
48.23	-9.7	-0.277
48.24	-9.69	-0.277
48.24	-9.67	-0.277
48.24	-9.65	-0.277
48.24	-9.64	-0.277
48.24	-9.62	-0.277
48.24	-9.6	-0.277
48.24	-9.59	-0.277
48.25	-9.57	-0.278
48.25	-9.55	-0.278
48.25	-9.54	-0.278
48.25	-9.52	-0.278
48.25	-9.5	-0.278
48.26	-9.49	-0.278
48.26	-9.47	-0.278
48.26	-9.45	-0.278
48.26	-9.44	-0.278
48.26	-9.42	-0.278
48.26	-9.4	-0.278
48.26	-9.39	-0.278
48.27	-9.37	-0.278
48.27	-9.35	-0.278
48.27	-9.34	-0.278
48.27	-9.32	-0.278
48.27	-9.3	-0.278
48.28	-9.29	-0.278
48.28	-9.27	-0.278
48.28	-9.25	-0.278
48.28	-9.24	-0.278
48.28	-9.22	-0.278
48.28	-9.2	-0.278
48.29	-9.19	-0.278
48.29	-9.17	-0.278
48.29	-9.15	-0.278
48.29	-9.14	-0.278
48.29	-9.12	-0.278
48.29	-9.1	-0.278
48.29	-9.09	-0.278
48.3	-9.07	-0.278
48.3	-9.05	-0.278
48.3	-9.04	-0.279
48.3	-9.02	-0.279
48.3	-9	-0.279
48.31	-8.99	-0.279
48.31	-8.97	-0.279
48.31	-8.95	-0.279
48.31	-8.94	-0.279
48.31	-8.92	-0.279
48.31	-8.9	-0.279
48.31	-8.89	-0.279
48.32	-8.87	-0.279
48.32	-8.85	-0.279
48.32	-8.84	-0.279
48.32	-8.82	-0.279
48.32	-8.8	-0.279
48.33	-8.79	-0.279
48.33	-8.77	-0.279
48.33	-8.75	-0.279
48.33	-8.74	-0.279
48.33	-8.72	-0.279
48.33	-8.7	-0.279
48.34	-8.69	-0.279
48.34	-8.67	-0.279
48.34	-8.65	-0.279
48.34	-8.64	-0.279
48.34	-8.62	-0.279
48.34	-8.6	-0.279
48.34	-8.59	-0.279
48.35	-8.57	-0.279
48.35	-8.55	-0.279
48.35	-8.54	-0.279
48.35	-8.52	-0.279
48.35	-8.5	-0.279
48.36	-8.49	-0.28
48.36	-8.47	-0.28
48.36	-8.45	-0.28
48.36	-8.44	-0.28
48.36	-8.42	-0.28
48.36	-8.4	-0.28
48.36	-8.39	-0.28
48.37	-8.37	-0.28
48.37	-8.35	-0.28
48.37	-8.34	-0.28
48.37	-8.32	-0.28
48.37	-8.3	-0.28
48.38	-8.29	-0.28
48.38	-8.27	-0.28
48.38	-8.25	-0.28
48.38	-8.24	-0.28
48.38	-8.22	-0.28
48.38	-8.2	-0.28
48.39	-8.19	-0.28
48.39	-8.17	-0.28
48.39	-8.15	-0.28
48.39	-8.14	-0.28
48.39	-8.12	-0.28
48.39	-8.1	-0.28
48.39	-8.09	-0.28
48.4	-8.07	-0.28
48.4	-8.05	-0.28
48.4	-8.04	-0.28
48.4	-8.02	-0.28
48.4	-8	-0.28
48.41	-7.99	-0.28
48.41	-7.97	-0.28
48.41	-7.95	-0.28
48.41	-7.94	-0.28
48.41	-7.92	-0.28
48.41	-7.9	-0.28
48.41	-7.89	-0.281
48.42	-7.87	-0.281
48.42	-7.85	-0.281
48.42	-7.84	-0.281
48.42	-7.82	-0.281
48.42	-7.81	-0.281
48.43	-7.79	-0.281
48.43	-7.77	-0.281
48.43	-7.75	-0.281
48.43	-7.74	-0.281
48.43	-7.72	-0.281
48.43	-7.7	-0.281
48.44	-7.69	-0.281
48.44	-7.67	-0.281
48.44	-7.65	-0.281
48.44	-7.64	-0.281
48.44	-7.62	-0.281
48.44	-7.6	-0.281
48.44	-7.59	-0.281
48.45	-7.57	-0.281
48.45	-7.55	-0.281
48.45	-7.54	-0.281
48.45	-7.52	-0.281
48.45	-7.5	-0.281
48.46	-7.49	-0.281
48.46	-7.47	-0.281
48.46	-7.45	-0.281
48.46	-7.44	-0.281
48.46	-7.42	-0.281
48.46	-7.4	-0.281
48.46	-7.39	-0.281
48.47	-7.37	-0.281
48.47	-7.35	-0.281
48.47	-7.34	-0.281
48.47	-7.32	-0.281
48.47	-7.3	-0.281
48.48	-7.29	-0.281
48.48	-7.27	-0.281
48.48	-7.25	-0.282
48.48	-7.24	-0.282
48.48	-7.22	-0.282
48.48	-7.2	-0.282
48.49	-7.19	-0.282
48.49	-7.17	-0.282
48.49	-7.15	-0.282
48.49	-7.14	-0.282
48.49	-7.12	-0.282
48.49	-7.11	-0.282
48.49	-7.09	-0.282
48.5	-7.07	-0.282
48.5	-7.05	-0.282
48.5	-7.04	-0.282
48.5	-7.02	-0.282
48.5	-7	-0.282
48.51	-6.99	-0.282
48.51	-6.97	-0.282
48.51	-6.95	-0.282
48.51	-6.94	-0.282
48.51	-6.92	-0.282
48.51	-6.9	-0.282
48.51	-6.89	-0.282
48.52	-6.87	-0.282
48.52	-6.85	-0.282
48.52	-6.84	-0.282
48.52	-6.82	-0.282
48.52	-6.8	-0.282
48.53	-6.79	-0.282
48.53	-6.77	-0.282
48.53	-6.75	-0.282
48.53	-6.74	-0.282
48.53	-6.72	-0.282
48.53	-6.7	-0.282
48.54	-6.69	-0.282
48.54	-6.67	-0.282
48.54	-6.65	-0.282
48.54	-6.64	-0.282
48.54	-6.62	-0.282
48.54	-6.6	-0.282
48.54	-6.59	-0.282
48.55	-6.57	-0.283
48.55	-6.55	-0.283
48.55	-6.54	-0.283
48.55	-6.52	-0.283
48.55	-6.5	-0.283
48.56	-6.49	-0.283
48.56	-6.47	-0.283
48.56	-6.45	-0.283
48.56	-6.44	-0.283
48.56	-6.42	-0.283
48.56	-6.4	-0.283
48.56	-6.39	-0.283
48.57	-6.37	-0.283
48.57	-6.35	-0.283
48.57	-6.34	-0.283
48.57	-6.32	-0.283
48.57	-6.3	-0.283
48.58	-6.29	-0.283
48.58	-6.27	-0.283
48.58	-6.25	-0.283
48.58	-6.24	-0.283
48.58	-6.22	-0.283
48.58	-6.2	-0.283
48.59	-6.19	-0.283
48.59	-6.17	-0.283
48.59	-6.15	-0.283
48.59	-6.14	-0.283
48.59	-6.12	-0.283
48.59	-6.1	-0.283
48.59	-6.09	-0.283
48.6	-6.07	-0.283
48.6	-6.05	-0.283
48.6	-6.04	-0.283
48.6	-6.02	-0.283
48.6	-6	-0.283
48.61	-5.99	-0.283
48.61	-5.97	-0.283
48.61	-5.95	-0.283
48.61	-5.94	-0.283
48.61	-5.92	-0.283
48.61	-5.9	-0.283
48.61	-5.89	-0.283
48.62	-5.87	-0.283
48.62	-5.85	-0.284
48.62	-5.84	-0.284
48.62	-5.82	-0.284
48.62	-5.8	-0.284
48.63	-5.79	-0.284
48.63	-5.77	-0.284
48.63	-5.75	-0.284
48.63	-5.74	-0.284
48.63	-5.72	-0.284
48.63	-5.7	-0.284
48.64	-5.69	-0.284
48.64	-5.67	-0.284
48.64	-5.65	-0.284
48.64	-5.64	-0.284
48.64	-5.62	-0.284
48.64	-5.6	-0.284
48.64	-5.59	-0.284
48.65	-5.57	-0.284
48.65	-5.56	-0.284
48.65	-5.54	-0.284
48.65	-5.52	-0.284
48.65	-5.5	-0.284
48.66	-5.49	-0.284
48.66	-5.47	-0.284
48.66	-5.45	-0.284
48.66	-5.44	-0.284
48.66	-5.42	-0.284
48.66	-5.41	-0.284
48.66	-5.39	-0.284
48.67	-5.37	-0.284
48.67	-5.36	-0.284
48.67	-5.34	-0.284
48.67	-5.32	-0.284
48.67	-5.3	-0.284
48.68	-5.29	-0.284
48.68	-5.27	-0.284
48.68	-5.25	-0.284
48.68	-5.24	-0.284
48.68	-5.22	-0.284
48.68	-5.2	-0.284
48.69	-5.19	-0.284
48.69	-5.17	-0.284
48.69	-5.15	-0.284
48.69	-5.14	-0.284
48.69	-5.12	-0.284
48.69	-5.1	-0.284
48.69	-5.09	-0.284
48.7	-5.07	-0.285
48.7	-5.05	-0.285
48.7	-5.04	-0.285
48.7	-5.02	-0.285
48.7	-5	-0.285
48.71	-4.99	-0.285
48.71	-4.97	-0.285
48.71	-4.95	-0.285
48.71	-4.94	-0.285
48.71	-4.92	-0.285
48.71	-4.9	-0.285
48.71	-4.89	-0.285
48.72	-4.87	-0.285
48.72	-4.85	-0.285
48.72	-4.84	-0.285
48.72	-4.82	-0.285
48.72	-4.8	-0.285
48.73	-4.79	-0.285
48.73	-4.77	-0.285
48.73	-4.75	-0.285
48.73	-4.74	-0.285
48.73	-4.72	-0.285
48.73	-4.7	-0.285
48.74	-4.69	-0.285
48.74	-4.67	-0.285
48.74	-4.65	-0.285
48.74	-4.64	-0.285
48.74	-4.62	-0.285
48.74	-4.6	-0.285
48.74	-4.59	-0.285
48.75	-4.57	-0.285
48.75	-4.55	-0.285
48.75	-4.54	-0.285
48.75	-4.52	-0.285
48.75	-4.5	-0.285
48.76	-4.49	-0.285
48.76	-4.47	-0.285
48.76	-4.45	-0.285
48.76	-4.44	-0.285
48.76	-4.42	-0.285
48.76	-4.4	-0.285
48.76	-4.39	-0.285
48.77	-4.37	-0.285
48.77	-4.35	-0.285
48.77	-4.34	-0.285
48.77	-4.32	-0.285
48.77	-4.3	-0.285
48.78	-4.29	-0.285
48.78	-4.27	-0.285
48.78	-4.25	-0.285
48.78	-4.24	-0.285
48.78	-4.22	-0.285
48.78	-4.2	-0.285
48.79	-4.19	-0.286
48.79	-4.17	-0.286
48.79	-4.15	-0.286
48.79	-4.14	-0.286
48.79	-4.12	-0.286
48.79	-4.1	-0.286
48.79	-4.09	-0.286
48.8	-4.07	-0.286
48.8	-4.05	-0.286
48.8	-4.04	-0.286
48.8	-4.02	-0.286
48.8	-4	-0.286
48.81	-3.99	-0.286
48.81	-3.97	-0.286
48.81	-3.95	-0.286
48.81	-3.94	-0.286
48.81	-3.92	-0.286
48.81	-3.9	-0.286
48.81	-3.89	-0.286
48.82	-3.87	-0.286
48.82	-3.85	-0.286
48.82	-3.84	-0.286
48.82	-3.82	-0.286
48.82	-3.8	-0.286
48.83	-3.79	-0.286
48.83	-3.77	-0.286
48.83	-3.75	-0.286
48.83	-3.74	-0.286
48.83	-3.72	-0.286
48.83	-3.7	-0.286
48.84	-3.69	-0.286
48.84	-3.67	-0.286
48.84	-3.65	-0.286
48.84	-3.64	-0.286
48.84	-3.62	-0.286
48.84	-3.6	-0.286
48.84	-3.58	-0.286
48.85	-3.57	-0.286
48.85	-3.55	-0.286
48.85	-3.54	-0.286
48.85	-3.52	-0.286
48.85	-3.5	-0.286
48.86	-3.49	-0.286
48.86	-3.47	-0.286
48.86	-3.45	-0.286
48.86	-3.44	-0.286
48.86	-3.42	-0.286
48.86	-3.4	-0.286
48.86	-3.39	-0.286
48.87	-3.37	-0.286
48.87	-3.35	-0.286
48.87	-3.34	-0.286
48.87	-3.32	-0.286
48.87	-3.3	-0.287
48.88	-3.29	-0.287
48.88	-3.27	-0.287
48.88	-3.25	-0.287
48.88	-3.24	-0.287
48.88	-3.22	-0.287
48.88	-3.2	-0.287
48.89	-3.19	-0.287
48.89	-3.17	-0.287
48.89	-3.15	-0.287
48.89	-3.14	-0.287
48.89	-3.12	-0.287
48.89	-3.1	-0.287
48.89	-3.09	-0.287
48.9	-3.07	-0.287
48.9	-3.05	-0.287
48.9	-3.04	-0.287
48.9	-3.02	-0.287
48.9	-3	-0.287
48.91	-2.99	-0.287
48.91	-2.97	-0.287
48.91	-2.95	-0.287
48.91	-2.94	-0.287
48.91	-2.92	-0.287
48.91	-2.9	-0.287
48.91	-2.88	-0.287
48.92	-2.87	-0.287
48.92	-2.85	-0.287
48.92	-2.83	-0.287
48.92	-2.82	-0.287
48.92	-2.8	-0.287
48.93	-2.78	-0.287
48.93	-2.77	-0.287
48.93	-2.75	-0.287
48.93	-2.74	-0.287
48.93	-2.72	-0.287
48.93	-2.7	-0.287
48.94	-2.69	-0.287
48.94	-2.67	-0.287
48.94	-2.65	-0.287
48.94	-2.64	-0.287
48.94	-2.62	-0.287
48.94	-2.6	-0.287
48.94	-2.59	-0.287
48.95	-2.57	-0.287
48.95	-2.55	-0.287
48.95	-2.54	-0.287
48.95	-2.52	-0.287
48.95	-2.5	-0.287
48.96	-2.49	-0.287
48.96	-2.47	-0.287
48.96	-2.45	-0.287
48.96	-2.44	-0.287
48.96	-2.42	-0.287
48.96	-2.4	-0.287
48.96	-2.39	-0.287
48.97	-2.37	-0.287
48.97	-2.35	-0.287
48.97	-2.33	-0.288
48.97	-2.32	-0.288
48.97	-2.3	-0.288
48.98	-2.29	-0.288
48.98	-2.27	-0.288
48.98	-2.25	-0.288
48.98	-2.24	-0.288
48.98	-2.22	-0.288
48.98	-2.2	-0.288
48.99	-2.19	-0.288
48.99	-2.17	-0.288
48.99	-2.15	-0.288
48.99	-2.14	-0.288
48.99	-2.12	-0.288
48.99	-2.1	-0.288
48.99	-2.09	-0.288
49	-2.07	-0.288
49	-2.05	-0.288
49	-2.04	-0.288
49	-2.02	-0.288
49	-2	-0.288
49.01	-1.99	-0.288
49.01	-1.97	-0.288
49.01	-1.95	-0.288
49.01	-1.94	-0.288
49.01	-1.92	-0.288
49.01	-1.9	-0.288
49.01	-1.89	-0.288
49.02	-1.87	-0.288
49.02	-1.85	-0.288
49.02	-1.83	-0.288
49.02	-1.82	-0.288
49.02	-1.8	-0.288
49.03	-1.78	-0.288
49.03	-1.77	-0.288
49.03	-1.75	-0.288
49.03	-1.73	-0.288
49.03	-1.72	-0.288
49.03	-1.7	-0.288
49.04	-1.68	-0.288
49.04	-1.67	-0.288
49.04	-1.65	-0.288
49.04	-1.64	-0.288
49.04	-1.62	-0.288
49.04	-1.6	-0.288
49.04	-1.58	-0.288
49.05	-1.57	-0.288
49.05	-1.55	-0.288
49.05	-1.53	-0.288
49.05	-1.52	-0.288
49.05	-1.5	-0.288
49.06	-1.48	-0.288
49.06	-1.47	-0.288
49.06	-1.45	-0.288
49.06	-1.43	-0.288
49.06	-1.42	-0.288
49.06	-1.4	-0.288
49.06	-1.38	-0.288
49.07	-1.37	-0.288
49.07	-1.35	-0.288
49.07	-1.33	-0.288
49.07	-1.32	-0.288
49.07	-1.3	-0.288
49.08	-1.28	-0.288
49.08	-1.27	-0.288
49.08	-1.25	-0.289
49.08	-1.23	-0.289
49.08	-1.22	-0.289
49.08	-1.2	-0.289
49.09	-1.19	-0.289
49.09	-1.17	-0.289
49.09	-1.15	-0.289
49.09	-1.13	-0.289
49.09	-1.12	-0.289
49.09	-1.1	-0.289
49.09	-1.08	-0.289
49.1	-1.07	-0.289
49.1	-1.05	-0.289
49.1	-1.03	-0.289
49.1	-1.02	-0.289
49.1	-1	-0.289
49.11	-0.98	-0.289
49.11	-0.97	-0.289
49.11	-0.95	-0.289
49.11	-0.93	-0.289
49.11	-0.92	-0.289
49.11	-0.9	-0.289
49.11	-0.88	-0.289
49.12	-0.87	-0.289
49.12	-0.85	-0.289
49.12	-0.83	-0.289
49.12	-0.82	-0.289
49.12	-0.8	-0.289
49.13	-0.78	-0.289
49.13	-0.77	-0.289
49.13	-0.75	-0.289
49.13	-0.73	-0.289
49.13	-0.72	-0.289
49.13	-0.7	-0.289
49.14	-0.68	-0.289
49.14	-0.67	-0.289
49.14	-0.65	-0.289
49.14	-0.63	-0.289
49.14	-0.62	-0.289
49.14	-0.6	-0.289
49.14	-0.58	-0.289
49.15	-0.57	-0.289
49.15	-0.55	-0.289
49.15	-0.53	-0.289
49.15	-0.52	-0.289
49.15	-0.5	-0.289
49.16	-0.48	-0.289
49.16	-0.47	-0.289
49.16	-0.45	-0.289
49.16	-0.43	-0.289
49.16	-0.42	-0.289
49.16	-0.4	-0.289
49.16	-0.38	-0.289
49.17	-0.37	-0.289
49.17	-0.35	-0.289
49.17	-0.33	-0.289
49.17	-0.32	-0.289
49.17	-0.3	-0.289
49.18	-0.28	-0.289
49.18	-0.27	-0.289
49.18	-0.25	-0.289
49.18	-0.23	-0.289
49.18	-0.22	-0.289
49.18	-0.2	-0.289
49.19	-0.18	-0.289
49.19	-0.17	-0.289
49.19	-0.15	-0.289
49.19	-0.13	-0.29
49.19	-0.12	-0.29
49.19	-0.1	-0.29
49.19	-0.08	-0.29
49.2	-0.07	-0.29
49.2	-0.05	-0.29
49.2	-0.03	-0.29
49.2	-0.02	-0.29
49.2	0	-0.29
49.21	0.02	-0.29
49.21	0.03	-0.29
49.21	0.05	-0.29
49.21	0.07	-0.29
49.21	0.08	-0.29
49.21	0.1	-0.29
49.21	0.12	-0.29
49.22	0.13	-0.29
49.22	0.15	-0.29
49.22	0.17	-0.29
49.22	0.18	-0.29
49.22	0.2	-0.29
49.23	0.22	-0.29
49.23	0.23	-0.29
49.23	0.25	-0.29
49.23	0.27	-0.29
49.23	0.28	-0.29
49.23	0.3	-0.29
49.24	0.32	-0.29
49.24	0.33	-0.29
49.24	0.35	-0.29
49.24	0.37	-0.29
49.24	0.38	-0.29
49.24	0.4	-0.29
49.24	0.42	-0.29
49.25	0.43	-0.29
49.25	0.45	-0.29
49.25	0.47	-0.29
49.25	0.48	-0.29
49.25	0.5	-0.29
49.26	0.52	-0.29
49.26	0.53	-0.29
49.26	0.55	-0.29
49.26	0.57	-0.29
49.26	0.58	-0.29
49.26	0.6	-0.29
49.26	0.62	-0.29
49.27	0.63	-0.29
49.27	0.65	-0.29
49.27	0.67	-0.29
49.27	0.68	-0.29
49.27	0.7	-0.29
49.28	0.72	-0.29
49.28	0.73	-0.29
49.28	0.75	-0.29
49.28	0.77	-0.29
49.28	0.78	-0.29
49.28	0.8	-0.29
49.29	0.82	-0.29
49.29	0.83	-0.29
49.29	0.85	-0.29
49.29	0.87	-0.29
49.29	0.88	-0.29
49.29	0.9	-0.29
49.29	0.92	-0.29
49.3	0.93	-0.29
49.3	0.95	-0.29
49.3	0.97	-0.29
49.3	0.98	-0.29
49.3	1	-0.29
49.31	1.02	-0.29
49.31	1.03	-0.291
49.31	1.05	-0.291
49.31	1.07	-0.291
49.31	1.08	-0.291
49.31	1.1	-0.291
49.31	1.12	-0.291
49.32	1.13	-0.291
49.32	1.15	-0.291
49.32	1.17	-0.291
49.32	1.18	-0.291
49.32	1.2	-0.291
49.33	1.22	-0.291
49.33	1.23	-0.291
49.33	1.25	-0.291
49.33	1.27	-0.291
49.33	1.28	-0.291
49.33	1.3	-0.291
49.34	1.32	-0.291
49.34	1.33	-0.291
49.34	1.35	-0.291
49.34	1.37	-0.291
49.34	1.38	-0.291
49.34	1.4	-0.291
49.34	1.42	-0.291
49.35	1.43	-0.291
49.35	1.45	-0.291
49.35	1.47	-0.291
49.35	1.49	-0.291
49.35	1.5	-0.291
49.36	1.52	-0.291
49.36	1.53	-0.291
49.36	1.55	-0.291
49.36	1.57	-0.291
49.36	1.58	-0.291
49.36	1.6	-0.291
49.36	1.62	-0.291
49.37	1.63	-0.291
49.37	1.65	-0.291
49.37	1.67	-0.291
49.37	1.68	-0.291
49.37	1.7	-0.291
49.38	1.72	-0.291
49.38	1.73	-0.291
49.38	1.75	-0.291
49.38	1.77	-0.291
49.38	1.78	-0.291
49.38	1.8	-0.291
49.39	1.82	-0.291
49.39	1.84	-0.291
49.39	1.85	-0.291
49.39	1.87	-0.291
49.39	1.88	-0.291
49.39	1.9	-0.291
49.39	1.92	-0.291
49.4	1.94	-0.291
49.4	1.95	-0.291
49.4	1.97	-0.291
49.4	1.99	-0.291
49.4	2	-0.291
49.41	2.02	-0.291
49.41	2.04	-0.291
49.41	2.05	-0.291
49.41	2.07	-0.291
49.41	2.09	-0.291
49.41	2.1	-0.291
49.41	2.12	-0.291
49.42	2.13	-0.291
49.42	2.15	-0.291
49.42	2.17	-0.291
49.42	2.19	-0.291
49.42	2.2	-0.291
49.43	2.22	-0.291
49.43	2.24	-0.291
49.43	2.25	-0.291
49.43	2.27	-0.291
49.43	2.28	-0.291
49.43	2.3	-0.291
49.44	2.32	-0.292
49.44	2.34	-0.292
49.44	2.35	-0.292
49.44	2.37	-0.292
49.44	2.39	-0.292
49.44	2.4	-0.292
49.44	2.42	-0.292
49.45	2.43	-0.292
49.45	2.45	-0.292
49.45	2.47	-0.292
49.45	2.49	-0.292
49.45	2.5	-0.292
49.46	2.52	-0.292
49.46	2.54	-0.292
49.46	2.55	-0.292
49.46	2.57	-0.292
49.46	2.59	-0.292
49.46	2.6	-0.292
49.46	2.62	-0.292
49.47	2.64	-0.292
49.47	2.65	-0.292
49.47	2.67	-0.292
49.47	2.69	-0.292
49.47	2.7	-0.292
49.48	2.72	-0.292
49.48	2.74	-0.292
49.48	2.75	-0.292
49.48	2.77	-0.292
49.48	2.79	-0.292
49.48	2.8	-0.292
49.49	2.82	-0.292
49.49	2.84	-0.292
49.49	2.85	-0.292
49.49	2.87	-0.292
49.49	2.89	-0.292
49.49	2.9	-0.292
49.49	2.92	-0.292
49.5	2.94	-0.292
49.5	2.95	-0.292
49.5	2.97	-0.292
49.5	2.99	-0.292
49.5	3	-0.292
49.51	3.02	-0.292
49.51	3.04	-0.292
49.51	3.05	-0.292
49.51	3.07	-0.292
49.51	3.09	-0.292
49.51	3.1	-0.292
49.51	3.12	-0.292
49.52	3.14	-0.292
49.52	3.15	-0.292
49.52	3.17	-0.292
49.52	3.19	-0.292
49.52	3.2	-0.292
49.53	3.22	-0.292
49.53	3.24	-0.292
49.53	3.25	-0.292
49.53	3.27	-0.292
49.53	3.29	-0.292
49.53	3.3	-0.292
49.54	3.32	-0.292
49.54	3.34	-0.292
49.54	3.35	-0.292
49.54	3.37	-0.292
49.54	3.39	-0.292
49.54	3.4	-0.292
49.54	3.42	-0.292
49.55	3.44	-0.292
49.55	3.45	-0.292
49.55	3.47	-0.292
49.55	3.49	-0.292
49.55	3.5	-0.292
49.56	3.52	-0.292
49.56	3.54	-0.292
49.56	3.55	-0.292
49.56	3.57	-0.292
49.56	3.59	-0.292
49.56	3.6	-0.292
49.56	3.62	-0.292
49.57	3.64	-0.293
49.57	3.65	-0.293
49.57	3.67	-0.293
49.57	3.69	-0.293
49.57	3.7	-0.293
49.58	3.72	-0.293
49.58	3.74	-0.293
49.58	3.75	-0.293
49.58	3.77	-0.293
49.58	3.79	-0.293
49.58	3.8	-0.293
49.59	3.82	-0.293
49.59	3.84	-0.293
49.59	3.85	-0.293
49.59	3.87	-0.293
49.59	3.89	-0.293
49.59	3.9	-0.293
49.59	3.92	-0.293
49.6	3.94	-0.293
49.6	3.95	-0.293
49.6	3.97	-0.293
49.6	3.99	-0.293
49.6	4	-0.293
49.61	4.02	-0.293
49.61	4.04	-0.293
49.61	4.05	-0.293
49.61	4.07	-0.293
49.61	4.09	-0.293
49.61	4.1	-0.293
49.61	4.12	-0.293
49.62	4.14	-0.293
49.62	4.15	-0.293
49.62	4.17	-0.293
49.62	4.19	-0.293
49.62	4.2	-0.293
49.63	4.22	-0.293
49.63	4.24	-0.293
49.63	4.25	-0.293
49.63	4.27	-0.293
49.63	4.29	-0.293
49.63	4.3	-0.293
49.64	4.32	-0.293
49.64	4.34	-0.293
49.64	4.35	-0.293
49.64	4.37	-0.293
49.64	4.39	-0.293
49.64	4.4	-0.293
49.64	4.42	-0.293
49.65	4.44	-0.293
49.65	4.45	-0.293
49.65	4.47	-0.293
49.65	4.49	-0.293
49.65	4.5	-0.293
49.66	4.52	-0.293
49.66	4.54	-0.293
49.66	4.55	-0.293
49.66	4.57	-0.293
49.66	4.59	-0.293
49.66	4.6	-0.293
49.66	4.62	-0.293
49.67	4.64	-0.293
49.67	4.65	-0.293
49.67	4.67	-0.293
49.67	4.69	-0.293
49.67	4.7	-0.293
49.68	4.72	-0.293
49.68	4.74	-0.293
49.68	4.76	-0.293
49.68	4.77	-0.293
49.68	4.79	-0.293
49.68	4.8	-0.293
49.69	4.82	-0.293
49.69	4.84	-0.293
49.69	4.86	-0.293
49.69	4.87	-0.293
49.69	4.89	-0.293
49.69	4.9	-0.293
49.69	4.92	-0.293
49.7	4.94	-0.293
49.7	4.95	-0.293
49.7	4.97	-0.294
49.7	4.99	-0.294
49.7	5.01	-0.294
49.71	5.02	-0.294
49.71	5.04	-0.294
49.71	5.06	-0.294
49.71	5.07	-0.294
49.71	5.09	-0.294
49.71	5.1	-0.294
49.71	5.12	-0.294
49.72	5.14	-0.294
49.72	5.15	-0.294
49.72	5.17	-0.294
49.72	5.19	-0.294
49.72	5.2	-0.294
49.73	5.22	-0.294
49.73	5.24	-0.294
49.73	5.26	-0.294
49.73	5.27	-0.294
49.73	5.29	-0.294
49.73	5.31	-0.294
49.74	5.32	-0.294
49.74	5.34	-0.294
49.74	5.36	-0.294
49.74	5.37	-0.294
49.74	5.39	-0.294
49.74	5.41	-0.294
49.74	5.42	-0.294
49.75	5.44	-0.294
49.75	5.45	-0.294
49.75	5.47	-0.294
49.75	5.49	-0.294
49.75	5.51	-0.294
49.76	5.52	-0.294
49.76	5.54	-0.294
49.76	5.55	-0.294
49.76	5.57	-0.294
49.76	5.59	-0.294
49.76	5.61	-0.294
49.76	5.62	-0.294
49.77	5.64	-0.294
49.77	5.66	-0.294
49.77	5.67	-0.294
49.77	5.69	-0.294
49.77	5.71	-0.294
49.78	5.72	-0.294
49.78	5.74	-0.294
49.78	5.76	-0.294
49.78	5.77	-0.294
49.78	5.79	-0.294
49.78	5.81	-0.294
49.79	5.82	-0.294
49.79	5.84	-0.294
49.79	5.86	-0.294
49.79	5.87	-0.294
49.79	5.89	-0.294
49.79	5.91	-0.294
49.79	5.92	-0.294
49.8	5.94	-0.294
49.8	5.96	-0.294
49.8	5.97	-0.294
49.8	5.99	-0.294
49.8	6.01	-0.294
49.81	6.02	-0.294
49.81	6.04	-0.294
49.81	6.06	-0.294
49.81	6.07	-0.294
49.81	6.09	-0.294
49.81	6.11	-0.294
49.81	6.12	-0.294
49.82	6.14	-0.294
49.82	6.16	-0.294
49.82	6.17	-0.294
49.82	6.19	-0.294
49.82	6.21	-0.294
49.83	6.22	-0.294
49.83	6.24	-0.294
49.83	6.26	-0.294
49.83	6.27	-0.294
49.83	6.29	-0.295
49.83	6.31	-0.295
49.84	6.32	-0.295
49.84	6.34	-0.295
49.84	6.36	-0.295
49.84	6.37	-0.295
49.84	6.39	-0.295
49.84	6.41	-0.295
49.84	6.42	-0.295
49.85	6.44	-0.295
49.85	6.46	-0.295
49.85	6.47	-0.295
49.85	6.49	-0.295
49.85	6.51	-0.295
49.86	6.52	-0.295
49.86	6.54	-0.295
49.86	6.56	-0.295
49.86	6.57	-0.295
49.86	6.59	-0.295
49.86	6.61	-0.295
49.86	6.62	-0.295
49.87	6.64	-0.295
49.87	6.66	-0.295
49.87	6.67	-0.295
49.87	6.69	-0.295
49.87	6.71	-0.295
49.88	6.72	-0.295
49.88	6.74	-0.295
49.88	6.76	-0.295
49.88	6.77	-0.295
49.88	6.79	-0.295
49.88	6.81	-0.295
49.89	6.82	-0.295
49.89	6.84	-0.295
49.89	6.86	-0.295
49.89	6.87	-0.295
49.89	6.89	-0.295
49.89	6.91	-0.295
49.89	6.92	-0.295
49.9	6.94	-0.295
49.9	6.96	-0.295
49.9	6.97	-0.295
49.9	6.99	-0.295
49.9	7.01	-0.295
49.91	7.02	-0.295
49.91	7.04	-0.295
49.91	7.06	-0.295
49.91	7.07	-0.295
49.91	7.09	-0.295
49.91	7.11	-0.295
49.91	7.12	-0.295
49.92	7.14	-0.295
49.92	7.16	-0.295
49.92	7.17	-0.295
49.92	7.19	-0.295
49.92	7.21	-0.295
49.93	7.22	-0.295
49.93	7.24	-0.295
49.93	7.26	-0.295
49.93	7.27	-0.295
49.93	7.29	-0.295
49.93	7.31	-0.295
49.94	7.32	-0.295
49.94	7.34	-0.295
49.94	7.36	-0.295
49.94	7.37	-0.295
49.94	7.39	-0.295
49.94	7.41	-0.295
49.94	7.42	-0.295
49.95	7.44	-0.295
49.95	7.46	-0.295
49.95	7.47	-0.295
49.95	7.49	-0.295
49.95	7.51	-0.295
49.96	7.52	-0.295
49.96	7.54	-0.295
49.96	7.56	-0.295
49.96	7.57	-0.295
49.96	7.59	-0.295
49.96	7.61	-0.296
49.96	7.62	-0.296
49.97	7.64	-0.296
49.97	7.66	-0.296
49.97	7.67	-0.296
49.97	7.69	-0.296
49.97	7.71	-0.296
49.98	7.72	-0.296
49.98	7.74	-0.296
49.98	7.76	-0.296
49.98	7.77	-0.296
49.98	7.79	-0.296
49.98	7.81	-0.296
49.99	7.82	-0.296
49.99	7.84	-0.296
49.99	7.86	-0.296
49.99	7.87	-0.296
49.99	7.89	-0.296
49.99	7.91	-0.296
49.99	7.92	-0.296
50	7.94	-0.296
50	7.96	-0.296
50	7.97	-0.296
50	7.99	-0.296
50	8.01	-0.296
50.01	8.02	-0.296
50.01	8.04	-0.296
50.01	8.06	-0.296
50.01	8.07	-0.296
50.01	8.09	-0.296
50.01	8.11	-0.296
50.01	8.12	-0.296
50.02	8.14	-0.296
50.02	8.16	-0.296
50.02	8.17	-0.296
50.02	8.19	-0.296
50.02	8.21	-0.296
50.03	8.22	-0.296
50.03	8.24	-0.296
50.03	8.26	-0.296
50.03	8.27	-0.296
50.03	8.29	-0.296
50.03	8.31	-0.296
50.04	8.32	-0.296
50.04	8.34	-0.296
50.04	8.36	-0.296
50.04	8.37	-0.296
50.04	8.39	-0.296
50.04	8.41	-0.296
50.04	8.42	-0.296
50.05	8.44	-0.296
50.05	8.46	-0.296
50.05	8.48	-0.296
50.05	8.49	-0.296
50.05	8.51	-0.296
50.06	8.52	-0.296
50.06	8.54	-0.296
50.06	8.56	-0.296
50.06	8.58	-0.296
50.06	8.59	-0.296
50.06	8.61	-0.296
50.06	8.63	-0.296
50.07	8.64	-0.296
50.07	8.66	-0.296
50.07	8.68	-0.296
50.07	8.69	-0.296
50.07	8.71	-0.296
50.08	8.73	-0.296
50.08	8.74	-0.296
50.08	8.76	-0.296
50.08	8.77	-0.296
50.08	8.79	-0.296
50.08	8.81	-0.296
50.09	8.83	-0.296
50.09	8.84	-0.296
50.09	8.86	-0.296
50.09	8.88	-0.296
50.09	8.89	-0.296
50.09	8.91	-0.296
50.09	8.93	-0.296
50.1	8.94	-0.296
50.1	8.96	-0.296
50.1	8.98	-0.296
50.1	8.99	-0.296
50.1	9.01	-0.296
50.11	9.03	-0.296
50.11	9.04	-0.296
50.11	9.06	-0.297
50.11	9.08	-0.297
50.11	9.09	-0.297
50.11	9.11	-0.297
50.11	9.13	-0.297
50.12	9.14	-0.297
50.12	9.16	-0.297
50.12	9.18	-0.297
50.12	9.19	-0.297
50.12	9.21	-0.297
50.13	9.23	-0.297
50.13	9.24	-0.297
50.13	9.26	-0.297
50.13	9.28	-0.297
50.13	9.29	-0.297
50.13	9.31	-0.297
50.14	9.33	-0.297
50.14	9.34	-0.297
50.14	9.36	-0.297
50.14	9.38	-0.297
50.14	9.39	-0.297
50.14	9.41	-0.297
50.14	9.43	-0.297
50.15	9.44	-0.297
50.15	9.46	-0.297
50.15	9.48	-0.297
50.15	9.49	-0.297
50.15	9.51	-0.297
50.16	9.53	-0.297
50.16	9.54	-0.297
50.16	9.56	-0.297
50.16	9.58	-0.297
50.16	9.59	-0.297
50.16	9.61	-0.297
50.16	9.63	-0.297
50.17	9.64	-0.297
50.17	9.66	-0.297
50.17	9.68	-0.297
50.17	9.69	-0.297
50.17	9.71	-0.297
50.18	9.73	-0.297
50.18	9.74	-0.297
50.18	9.76	-0.297
50.18	9.78	-0.297
50.18	9.79	-0.297
50.18	9.81	-0.297
50.19	9.83	-0.297
50.19	9.84	-0.297
50.19	9.86	-0.297
50.19	9.88	-0.297
50.19	9.89	-0.297
50.19	9.91	-0.297
50.19	9.93	-0.297
50.2	9.94	-0.297
50.2	9.96	-0.297
50.2	9.98	-0.297
50.2	9.99	-0.297
50.2	10.01	-0.297
50.21	10.03	-0.297
50.21	10.04	-0.297
50.21	10.06	-0.297
50.21	10.08	-0.297
50.21	10.09	-0.297
50.21	10.11	-0.297
50.21	10.13	-0.297
50.22	10.14	-0.297
50.22	10.16	-0.297
50.22	10.18	-0.297
50.22	10.19	-0.297
50.22	10.21	-0.297
50.23	10.23	-0.297
50.23	10.24	-0.297
50.23	10.26	-0.297
50.23	10.28	-0.297
50.23	10.29	-0.297
50.23	10.31	-0.297
50.24	10.33	-0.297
50.24	10.34	-0.297
50.24	10.36	-0.297
50.24	10.38	-0.297
50.24	10.39	-0.297
50.24	10.41	-0.297
50.24	10.43	-0.297
50.25	10.44	-0.298
50.25	10.46	-0.298
50.25	10.48	-0.298
50.25	10.49	-0.298
50.25	10.51	-0.298
50.26	10.53	-0.298
50.26	10.54	-0.298
50.26	10.56	-0.298
50.26	10.58	-0.298
50.26	10.59	-0.298
50.26	10.61	-0.298
50.26	10.63	-0.298
50.27	10.64	-0.298
50.27	10.66	-0.298
50.27	10.68	-0.298
50.27	10.69	-0.298
50.27	10.71	-0.298
50.28	10.73	-0.298
50.28	10.74	-0.298
50.28	10.76	-0.298
50.28	10.78	-0.298
50.28	10.79	-0.298
50.28	10.81	-0.298
50.29	10.83	-0.298
50.29	10.84	-0.298
50.29	10.86	-0.298
50.29	10.88	-0.298
50.29	10.89	-0.298
50.29	10.91	-0.298
50.29	10.93	-0.298
50.3	10.94	-0.298
50.3	10.96	-0.298
50.3	10.98	-0.298
50.3	10.99	-0.298
50.3	11.01	-0.298
50.31	11.03	-0.298
50.31	11.04	-0.298
50.31	11.06	-0.298
50.31	11.08	-0.298
50.31	11.09	-0.298
50.31	11.11	-0.298
50.31	11.13	-0.298
50.32	11.14	-0.298
50.32	11.16	-0.298
50.32	11.18	-0.298
50.32	11.19	-0.298
50.32	11.21	-0.298
50.33	11.23	-0.298
50.33	11.24	-0.298
50.33	11.26	-0.298
[truncated: 11,203 more rows]

## Sheet: H4
Ramp 10.00 °C/min to 200.00 °C
Time	Temperature	Heat Flow (Normalized)
min	°C	W/g
1	-20.43	0.011
1	-20.43	0.011
1	-20.43	0.011
1	-20.43	0.011
1.01	-20.43	0.011
1.01	-20.43	0.011
1.01	-20.43	0.011
1.01	-20.43	0.011
1.01	-20.43	0.011
1.02	-20.43	0.011
1.02	-20.43	0.011
1.02	-20.43	0.011
1.02	-20.43	0.011
1.02	-20.43	0.011
1.02	-20.43	0.011
1.03	-20.43	0.011
1.03	-20.43	0.011
1.03	-20.43	0.011
1.03	-20.43	0.011
1.03	-20.43	0.011
1.03	-20.43	0.011
1.03	-20.43	0.011
1.04	-20.43	0.011
1.04	-20.43	0.011
1.04	-20.43	0.011
1.04	-20.42	0.011
1.04	-20.42	0.011
1.05	-20.42	0.011
1.05	-20.42	0.011
1.05	-20.42	0.011
1.05	-20.42	0.011
1.05	-20.42	0.011
1.05	-20.42	0.011
1.05	-20.42	0.011
1.06	-20.42	0.011
1.06	-20.41	0.011
1.06	-20.41	0.011
1.06	-20.41	0.01
1.06	-20.41	0.01
1.07	-20.41	0.01
1.07	-20.4	0.01
1.07	-20.4	0.009
1.07	-20.4	0.009
1.07	-20.39	0.009
1.07	-20.39	0.008
1.08	-20.39	0.007
1.08	-20.38	0.007
1.08	-20.38	0.006
1.08	-20.38	0.005
1.08	-20.37	0.004
1.08	-20.37	0.003
1.08	-20.37	0.002
1.09	-20.36	0.001
1.09	-20.36	-0.001
1.09	-20.35	-0.002
1.09	-20.35	-0.003
1.09	-20.34	-0.004
1.09	-20.34	-0.005
1.1	-20.33	-0.006
1.1	-20.33	-0.007
1.1	-20.32	-0.009
1.1	-20.31	-0.01
1.1	-20.31	-0.011
1.11	-20.3	-0.012
1.11	-20.29	-0.014
1.11	-20.29	-0.015
1.11	-20.28	-0.016
1.11	-20.27	-0.017
1.11	-20.26	-0.018
1.12	-20.26	-0.02
1.12	-20.25	-0.021
1.12	-20.24	-0.022
1.12	-20.23	-0.023
1.12	-20.22	-0.024
1.12	-20.22	-0.026
1.13	-20.21	-0.027
1.13	-20.2	-0.028
1.13	-20.19	-0.03
1.13	-20.18	-0.031
1.13	-20.17	-0.032
1.13	-20.16	-0.034
1.13	-20.15	-0.035
1.14	-20.14	-0.037
1.14	-20.13	-0.038
1.14	-20.13	-0.039
1.14	-20.12	-0.041
1.14	-20.1	-0.042
1.14	-20.1	-0.043
1.15	-20.09	-0.045
1.15	-20.08	-0.046
1.15	-20.06	-0.048
1.15	-20.05	-0.049
1.15	-20.04	-0.05
1.16	-20.03	-0.052
1.16	-20.02	-0.053
1.16	-20.01	-0.055
1.16	-20	-0.056
1.16	-19.99	-0.057
1.16	-19.98	-0.059
1.17	-19.97	-0.06
1.17	-19.96	-0.062
1.17	-19.94	-0.063
1.17	-19.93	-0.064
1.17	-19.92	-0.066
1.17	-19.91	-0.067
1.18	-19.9	-0.069
1.18	-19.89	-0.07
1.18	-19.87	-0.071
1.18	-19.86	-0.073
1.18	-19.85	-0.074
1.18	-19.84	-0.075
1.18	-19.83	-0.077
1.19	-19.81	-0.078
1.19	-19.8	-0.079
1.19	-19.79	-0.081
1.19	-19.78	-0.082
1.19	-19.77	-0.083
1.19	-19.75	-0.085
1.2	-19.74	-0.086
1.2	-19.73	-0.088
1.2	-19.72	-0.089
1.2	-19.7	-0.09
1.2	-19.69	-0.092
1.21	-19.68	-0.093
1.21	-19.66	-0.094
1.21	-19.65	-0.096
1.21	-19.64	-0.097
1.21	-19.63	-0.098
1.21	-19.61	-0.099
1.22	-19.6	-0.101
1.22	-19.59	-0.102
1.22	-19.57	-0.103
1.22	-19.56	-0.105
1.22	-19.55	-0.106
1.22	-19.53	-0.107
1.23	-19.52	-0.108
1.23	-19.51	-0.11
1.23	-19.5	-0.111
1.23	-19.48	-0.112
1.23	-19.47	-0.114
1.23	-19.45	-0.115
1.23	-19.44	-0.116
1.24	-19.43	-0.117
1.24	-19.41	-0.119
1.24	-19.4	-0.12
1.24	-19.39	-0.121
1.24	-19.37	-0.123
1.24	-19.36	-0.124
1.25	-19.35	-0.125
1.25	-19.33	-0.126
1.25	-19.32	-0.128
1.25	-19.3	-0.129
1.25	-19.29	-0.13
1.26	-19.28	-0.131
1.26	-19.26	-0.132
1.26	-19.25	-0.134
1.26	-19.23	-0.135
1.26	-19.22	-0.136
1.26	-19.21	-0.137
1.27	-19.19	-0.138
1.27	-19.18	-0.14
1.27	-19.16	-0.141
1.27	-19.15	-0.142
1.27	-19.14	-0.143
1.27	-19.12	-0.144
1.28	-19.11	-0.146
1.28	-19.09	-0.147
1.28	-19.08	-0.148
1.28	-19.06	-0.149
1.28	-19.05	-0.15
1.28	-19.03	-0.151
1.28	-19.02	-0.153
1.29	-19.01	-0.154
1.29	-18.99	-0.155
1.29	-18.98	-0.156
1.29	-18.96	-0.157
1.29	-18.95	-0.159
1.29	-18.93	-0.159
1.3	-18.92	-0.161
1.3	-18.9	-0.162
1.3	-18.89	-0.163
1.3	-18.87	-0.164
1.3	-18.86	-0.165
1.31	-18.84	-0.166
1.31	-18.83	-0.168
1.31	-18.82	-0.168
1.31	-18.8	-0.17
1.31	-18.79	-0.171
1.31	-18.77	-0.172
1.32	-18.76	-0.173
1.32	-18.74	-0.174
1.32	-18.73	-0.175
1.32	-18.71	-0.176
1.32	-18.7	-0.177
1.32	-18.68	-0.178
1.33	-18.67	-0.179
1.33	-18.65	-0.18
1.33	-18.64	-0.181
1.33	-18.62	-0.182
1.33	-18.61	-0.183
1.33	-18.59	-0.184
1.33	-18.58	-0.185
1.34	-18.56	-0.186
1.34	-18.55	-0.187
1.34	-18.53	-0.188
1.34	-18.51	-0.189
1.34	-18.5	-0.19
1.34	-18.48	-0.191
1.35	-18.47	-0.192
1.35	-18.45	-0.193
1.35	-18.44	-0.194
1.35	-18.42	-0.195
1.35	-18.41	-0.196
1.36	-18.39	-0.197
1.36	-18.38	-0.197
1.36	-18.36	-0.198
1.36	-18.35	-0.199
1.36	-18.33	-0.2
1.36	-18.31	-0.201
1.37	-18.3	-0.202
1.37	-18.28	-0.202
1.37	-18.27	-0.204
1.37	-18.25	-0.204
1.37	-18.24	-0.205
1.37	-18.22	-0.206
1.38	-18.21	-0.207
1.38	-18.19	-0.207
1.38	-18.18	-0.208
1.38	-18.16	-0.209
1.38	-18.15	-0.21
1.38	-18.13	-0.211
1.38	-18.11	-0.212
1.39	-18.1	-0.212
1.39	-18.08	-0.213
1.39	-18.07	-0.214
1.39	-18.05	-0.215
1.39	-18.04	-0.215
1.39	-18.02	-0.216
1.4	-18	-0.217
1.4	-17.99	-0.218
1.4	-17.97	-0.218
1.4	-17.96	-0.219
1.4	-17.94	-0.22
1.41	-17.93	-0.22
1.41	-17.91	-0.221
1.41	-17.9	-0.222
1.41	-17.88	-0.222
1.41	-17.86	-0.223
1.41	-17.85	-0.224
1.42	-17.83	-0.224
1.42	-17.82	-0.225
1.42	-17.8	-0.226
1.42	-17.78	-0.226
1.42	-17.77	-0.227
1.42	-17.75	-0.228
1.43	-17.74	-0.228
1.43	-17.72	-0.229
1.43	-17.71	-0.23
1.43	-17.69	-0.23
1.43	-17.68	-0.231
1.43	-17.66	-0.232
1.43	-17.64	-0.232
1.44	-17.63	-0.233
1.44	-17.61	-0.233
1.44	-17.6	-0.234
1.44	-17.58	-0.234
1.44	-17.56	-0.235
1.44	-17.55	-0.236
1.45	-17.53	-0.236
1.45	-17.52	-0.237
1.45	-17.5	-0.237
1.45	-17.48	-0.238
1.45	-17.47	-0.239
1.46	-17.45	-0.239
1.46	-17.44	-0.24
1.46	-17.42	-0.24
1.46	-17.4	-0.241
1.46	-17.39	-0.241
1.46	-17.37	-0.242
1.47	-17.36	-0.242
1.47	-17.34	-0.243
1.47	-17.32	-0.243
1.47	-17.31	-0.244
1.47	-17.29	-0.244
1.47	-17.28	-0.245
1.48	-17.26	-0.245
1.48	-17.25	-0.245
1.48	-17.23	-0.246
1.48	-17.21	-0.246
1.48	-17.2	-0.247
1.48	-17.18	-0.247
1.48	-17.16	-0.248
1.49	-17.15	-0.248
1.49	-17.13	-0.249
1.49	-17.12	-0.249
1.49	-17.1	-0.25
1.49	-17.08	-0.25
1.49	-17.07	-0.25
1.5	-17.05	-0.251
1.5	-17.04	-0.251
1.5	-17.02	-0.252
1.5	-17	-0.252
1.5	-16.99	-0.253
1.51	-16.97	-0.253
1.51	-16.96	-0.253
1.51	-16.94	-0.254
1.51	-16.92	-0.254
1.51	-16.91	-0.255
1.51	-16.89	-0.255
1.52	-16.88	-0.255
1.52	-16.86	-0.256
1.52	-16.84	-0.256
1.52	-16.83	-0.257
1.52	-16.81	-0.257
1.52	-16.79	-0.257
1.53	-16.78	-0.258
1.53	-16.76	-0.258
1.53	-16.75	-0.258
1.53	-16.73	-0.259
1.53	-16.71	-0.259
1.53	-16.7	-0.259
1.53	-16.68	-0.26
1.54	-16.66	-0.26
1.54	-16.65	-0.261
1.54	-16.63	-0.261
1.54	-16.62	-0.261
1.54	-16.6	-0.262
1.54	-16.58	-0.262
1.55	-16.57	-0.262
1.55	-16.55	-0.262
1.55	-16.54	-0.263
1.55	-16.52	-0.263
1.55	-16.5	-0.263
1.56	-16.49	-0.264
1.56	-16.47	-0.264
1.56	-16.45	-0.264
1.56	-16.44	-0.265
1.56	-16.42	-0.265
1.56	-16.41	-0.265
1.57	-16.39	-0.266
1.57	-16.37	-0.266
1.57	-16.36	-0.266
1.57	-16.34	-0.267
1.57	-16.32	-0.267
1.57	-16.31	-0.267
1.58	-16.29	-0.267
1.58	-16.28	-0.268
1.58	-16.26	-0.268
1.58	-16.24	-0.268
1.58	-16.23	-0.268
1.58	-16.21	-0.269
1.58	-16.19	-0.269
1.59	-16.18	-0.269
1.59	-16.16	-0.27
1.59	-16.14	-0.27
1.59	-16.13	-0.27
1.59	-16.11	-0.27
1.59	-16.1	-0.271
1.6	-16.08	-0.271
1.6	-16.06	-0.271
1.6	-16.05	-0.271
1.6	-16.03	-0.271
1.6	-16.01	-0.272
1.61	-16	-0.272
1.61	-15.98	-0.272
1.61	-15.96	-0.272
1.61	-15.95	-0.273
1.61	-15.93	-0.273
1.61	-15.92	-0.273
1.62	-15.9	-0.273
1.62	-15.88	-0.273
1.62	-15.87	-0.274
1.62	-15.85	-0.274
1.62	-15.83	-0.274
1.62	-15.82	-0.274
1.63	-15.8	-0.274
1.63	-15.79	-0.275
1.63	-15.77	-0.275
1.63	-15.75	-0.275
1.63	-15.74	-0.275
1.63	-15.72	-0.276
1.63	-15.7	-0.276
1.64	-15.69	-0.276
1.64	-15.67	-0.276
1.64	-15.65	-0.276
1.64	-15.64	-0.277
1.64	-15.62	-0.277
1.64	-15.61	-0.277
1.65	-15.59	-0.277
1.65	-15.57	-0.277
1.65	-15.56	-0.278
1.65	-15.54	-0.278
1.65	-15.52	-0.278
1.66	-15.51	-0.278
1.66	-15.49	-0.278
1.66	-15.47	-0.278
1.66	-15.46	-0.279
1.66	-15.44	-0.279
1.66	-15.43	-0.279
1.67	-15.41	-0.279
1.67	-15.39	-0.279
1.67	-15.38	-0.28
1.67	-15.36	-0.28
1.67	-15.34	-0.28
1.67	-15.33	-0.28
1.68	-15.31	-0.28
1.68	-15.29	-0.28
1.68	-15.28	-0.28
1.68	-15.26	-0.28
1.68	-15.25	-0.281
1.68	-15.23	-0.281
1.68	-15.21	-0.281
1.69	-15.2	-0.281
1.69	-15.18	-0.281
1.69	-15.16	-0.281
1.69	-15.15	-0.282
1.69	-15.13	-0.282
1.69	-15.11	-0.282
1.7	-15.1	-0.282
1.7	-15.08	-0.282
1.7	-15.06	-0.282
1.7	-15.05	-0.282
1.7	-15.03	-0.282
1.71	-15.01	-0.283
1.71	-15	-0.283
1.71	-14.98	-0.283
1.71	-14.97	-0.283
1.71	-14.95	-0.283
1.71	-14.93	-0.283
1.72	-14.92	-0.283
1.72	-14.9	-0.284
1.72	-14.88	-0.284
1.72	-14.87	-0.284
1.72	-14.85	-0.284
1.72	-14.83	-0.284
1.73	-14.82	-0.284
1.73	-14.8	-0.284
1.73	-14.78	-0.284
1.73	-14.77	-0.285
1.73	-14.75	-0.285
1.73	-14.74	-0.285
1.73	-14.72	-0.285
1.74	-14.7	-0.285
1.74	-14.69	-0.285
1.74	-14.67	-0.285
1.74	-14.65	-0.285
1.74	-14.64	-0.285
1.74	-14.62	-0.286
1.75	-14.6	-0.286
1.75	-14.59	-0.286
1.75	-14.57	-0.286
1.75	-14.55	-0.286
1.75	-14.54	-0.286
1.76	-14.52	-0.286
1.76	-14.5	-0.286
1.76	-14.49	-0.287
1.76	-14.47	-0.287
1.76	-14.46	-0.287
1.76	-14.44	-0.287
1.77	-14.42	-0.287
1.77	-14.41	-0.287
1.77	-14.39	-0.287
1.77	-14.37	-0.287
1.77	-14.36	-0.287
1.77	-14.34	-0.287
1.78	-14.32	-0.288
1.78	-14.31	-0.288
1.78	-14.29	-0.288
1.78	-14.27	-0.288
1.78	-14.26	-0.288
1.78	-14.24	-0.288
1.78	-14.23	-0.288
1.79	-14.21	-0.288
1.79	-14.19	-0.288
1.79	-14.17	-0.288
1.79	-14.16	-0.288
1.79	-14.14	-0.289
1.79	-14.12	-0.289
1.8	-14.11	-0.289
1.8	-14.09	-0.289
1.8	-14.08	-0.289
1.8	-14.06	-0.289
1.8	-14.04	-0.289
1.81	-14.03	-0.289
1.81	-14.01	-0.289
1.81	-13.99	-0.289
1.81	-13.98	-0.289
1.81	-13.96	-0.289
1.81	-13.94	-0.289
1.82	-13.93	-0.29
1.82	-13.91	-0.29
1.82	-13.89	-0.29
1.82	-13.88	-0.29
1.82	-13.86	-0.29
1.82	-13.85	-0.29
1.83	-13.83	-0.29
1.83	-13.81	-0.29
1.83	-13.79	-0.29
1.83	-13.78	-0.29
1.83	-13.76	-0.29
1.83	-13.75	-0.29
1.83	-13.73	-0.29
1.84	-13.71	-0.29
1.84	-13.7	-0.29
1.84	-13.68	-0.291
1.84	-13.66	-0.291
1.84	-13.65	-0.291
1.84	-13.63	-0.291
1.85	-13.61	-0.291
1.85	-13.6	-0.291
1.85	-13.58	-0.291
1.85	-13.56	-0.291
1.85	-13.55	-0.291
1.86	-13.53	-0.291
1.86	-13.51	-0.291
1.86	-13.5	-0.291
1.86	-13.48	-0.291
1.86	-13.46	-0.291
1.86	-13.45	-0.291
1.87	-13.43	-0.291
1.87	-13.42	-0.291
1.87	-13.4	-0.292
1.87	-13.38	-0.292
1.87	-13.37	-0.292
1.87	-13.35	-0.292
1.88	-13.33	-0.292
1.88	-13.32	-0.292
1.88	-13.3	-0.292
1.88	-13.28	-0.292
1.88	-13.27	-0.292
1.88	-13.25	-0.292
1.88	-13.23	-0.292
1.89	-13.22	-0.292
1.89	-13.2	-0.292
1.89	-13.18	-0.292
1.89	-13.17	-0.292
1.89	-13.15	-0.292
1.89	-13.13	-0.292
1.9	-13.12	-0.293
1.9	-13.1	-0.293
1.9	-13.08	-0.293
1.9	-13.07	-0.293
1.9	-13.05	-0.293
1.91	-13.03	-0.293
1.91	-13.02	-0.293
1.91	-13	-0.293
1.91	-12.99	-0.293
1.91	-12.97	-0.293
1.91	-12.95	-0.293
1.92	-12.94	-0.293
1.92	-12.92	-0.293
1.92	-12.9	-0.293
1.92	-12.89	-0.293
1.92	-12.87	-0.293
1.92	-12.85	-0.293
1.93	-12.84	-0.293
1.93	-12.82	-0.294
1.93	-12.8	-0.294
1.93	-12.79	-0.294
1.93	-12.77	-0.294
1.93	-12.75	-0.294
1.93	-12.74	-0.294
1.94	-12.72	-0.294
1.94	-12.7	-0.294
1.94	-12.69	-0.294
1.94	-12.67	-0.294
1.94	-12.65	-0.294
1.94	-12.64	-0.294
1.95	-12.62	-0.294
1.95	-12.6	-0.294
1.95	-12.59	-0.294
1.95	-12.57	-0.294
1.95	-12.56	-0.294
1.96	-12.54	-0.294
1.96	-12.52	-0.294
1.96	-12.5	-0.294
1.96	-12.49	-0.295
1.96	-12.47	-0.295
1.96	-12.46	-0.295
1.97	-12.44	-0.295
1.97	-12.42	-0.295
1.97	-12.41	-0.295
1.97	-12.39	-0.295
1.97	-12.37	-0.295
1.97	-12.36	-0.295
1.98	-12.34	-0.295
1.98	-12.32	-0.295
1.98	-12.31	-0.295
1.98	-12.29	-0.295
1.98	-12.27	-0.295
1.98	-12.26	-0.295
1.98	-12.24	-0.295
1.99	-12.22	-0.295
1.99	-12.21	-0.295
1.99	-12.19	-0.295
1.99	-12.17	-0.295
1.99	-12.16	-0.295
1.99	-12.14	-0.295
2	-12.12	-0.295
2	-12.11	-0.295
2	-12.09	-0.296
2	-12.07	-0.296
2	-12.06	-0.296
2.01	-12.04	-0.296
2.01	-12.02	-0.296
2.01	-12.01	-0.296
2.01	-11.99	-0.296
2.01	-11.97	-0.296
2.01	-11.96	-0.296
2.02	-11.94	-0.296
2.02	-11.92	-0.296
2.02	-11.91	-0.296
2.02	-11.89	-0.296
2.02	-11.88	-0.296
2.02	-11.86	-0.296
2.03	-11.84	-0.296
2.03	-11.83	-0.296
2.03	-11.81	-0.296
2.03	-11.79	-0.296
2.03	-11.78	-0.296
2.03	-11.76	-0.296
2.03	-11.74	-0.296
2.04	-11.73	-0.296
2.04	-11.71	-0.296
2.04	-11.69	-0.296
2.04	-11.68	-0.296
2.04	-11.66	-0.297
2.04	-11.64	-0.297
2.05	-11.63	-0.297
2.05	-11.61	-0.297
2.05	-11.59	-0.297
2.05	-11.58	-0.297
2.05	-11.56	-0.297
2.06	-11.54	-0.297
2.06	-11.53	-0.297
2.06	-11.51	-0.297
2.06	-11.49	-0.297
2.06	-11.48	-0.297
2.06	-11.46	-0.297
2.07	-11.44	-0.297
2.07	-11.43	-0.297
2.07	-11.41	-0.297
2.07	-11.39	-0.297
2.07	-11.38	-0.297
2.07	-11.36	-0.297
2.08	-11.34	-0.297
2.08	-11.33	-0.297
2.08	-11.31	-0.297
2.08	-11.29	-0.297
2.08	-11.28	-0.297
2.08	-11.26	-0.297
2.08	-11.24	-0.297
2.09	-11.23	-0.298
2.09	-11.21	-0.298
2.09	-11.2	-0.298
2.09	-11.18	-0.298
2.09	-11.16	-0.298
2.09	-11.14	-0.298
2.1	-11.13	-0.298
2.1	-11.11	-0.298
2.1	-11.1	-0.298
2.1	-11.08	-0.298
2.1	-11.06	-0.298
2.11	-11.05	-0.298
2.11	-11.03	-0.298
2.11	-11.01	-0.298
2.11	-11	-0.298
2.11	-10.98	-0.298
2.11	-10.96	-0.298
2.12	-10.95	-0.298
2.12	-10.93	-0.298
2.12	-10.91	-0.298
2.12	-10.9	-0.298
2.12	-10.88	-0.298
2.12	-10.86	-0.298
2.13	-10.85	-0.298
2.13	-10.83	-0.299
2.13	-10.81	-0.299
2.13	-10.8	-0.299
2.13	-10.78	-0.299
2.13	-10.76	-0.299
2.14	-10.75	-0.299
2.14	-10.73	-0.299
2.14	-10.71	-0.299
2.14	-10.7	-0.299
2.14	-10.68	-0.299
2.14	-10.66	-0.299
2.14	-10.65	-0.299
2.15	-10.63	-0.299
2.15	-10.61	-0.299
2.15	-10.6	-0.299
2.15	-10.58	-0.299
2.15	-10.56	-0.299
2.16	-10.55	-0.299
2.16	-10.53	-0.299
2.16	-10.51	-0.299
2.16	-10.5	-0.299
2.16	-10.48	-0.299
2.16	-10.46	-0.299
2.16	-10.45	-0.299
2.17	-10.43	-0.299
2.17	-10.41	-0.3
2.17	-10.4	-0.3
2.17	-10.38	-0.3
2.17	-10.37	-0.3
2.18	-10.35	-0.3
2.18	-10.33	-0.3
2.18	-10.31	-0.3
2.18	-10.3	-0.3
2.18	-10.28	-0.3
2.18	-10.27	-0.3
2.19	-10.25	-0.3
2.19	-10.23	-0.3
2.19	-10.22	-0.3
2.19	-10.2	-0.3
2.19	-10.18	-0.3
2.19	-10.17	-0.3
2.19	-10.15	-0.3
2.2	-10.13	-0.3
2.2	-10.12	-0.3
2.2	-10.1	-0.3
2.2	-10.08	-0.3
2.2	-10.07	-0.3
2.21	-10.05	-0.3
2.21	-10.03	-0.3
2.21	-10.02	-0.3
2.21	-10	-0.301
2.21	-9.98	-0.301
2.21	-9.97	-0.301
2.21	-9.95	-0.301
2.22	-9.93	-0.301
2.22	-9.92	-0.301
2.22	-9.9	-0.301
2.22	-9.88	-0.301
2.22	-9.87	-0.301
2.23	-9.85	-0.301
2.23	-9.83	-0.301
2.23	-9.82	-0.301
2.23	-9.8	-0.301
2.23	-9.78	-0.301
2.23	-9.77	-0.301
2.24	-9.75	-0.301
2.24	-9.73	-0.301
2.24	-9.72	-0.301
2.24	-9.7	-0.301
2.24	-9.68	-0.301
2.24	-9.67	-0.301
2.24	-9.65	-0.301
2.25	-9.63	-0.301
2.25	-9.62	-0.301
2.25	-9.6	-0.301
2.25	-9.58	-0.302
2.25	-9.57	-0.302
2.26	-9.55	-0.302
2.26	-9.53	-0.302
2.26	-9.52	-0.302
2.26	-9.5	-0.302
2.26	-9.48	-0.302
2.26	-9.47	-0.302
2.26	-9.45	-0.302
2.27	-9.43	-0.302
2.27	-9.42	-0.302
2.27	-9.4	-0.302
2.27	-9.38	-0.302
2.27	-9.37	-0.302
2.28	-9.35	-0.302
2.28	-9.33	-0.302
2.28	-9.32	-0.302
2.28	-9.3	-0.302
2.28	-9.28	-0.302
2.28	-9.27	-0.302
2.29	-9.25	-0.302
2.29	-9.23	-0.302
2.29	-9.22	-0.302
2.29	-9.2	-0.302
2.29	-9.18	-0.302
2.29	-9.17	-0.303
2.29	-9.15	-0.303
2.3	-9.13	-0.303
2.3	-9.12	-0.303
2.3	-9.1	-0.303
2.3	-9.08	-0.303
2.3	-9.07	-0.303
2.31	-9.05	-0.303
2.31	-9.03	-0.303
2.31	-9.02	-0.303
2.31	-9	-0.303
2.31	-8.99	-0.303
2.31	-8.97	-0.303
2.31	-8.95	-0.303
2.32	-8.94	-0.303
2.32	-8.92	-0.303
2.32	-8.9	-0.303
2.32	-8.89	-0.303
2.32	-8.87	-0.303
2.33	-8.85	-0.303
2.33	-8.84	-0.303
2.33	-8.82	-0.303
2.33	-8.8	-0.303
2.33	-8.79	-0.303
2.33	-8.77	-0.303
2.34	-8.75	-0.303
2.34	-8.74	-0.303
2.34	-8.72	-0.304
2.34	-8.7	-0.304
2.34	-8.69	-0.304
2.34	-8.67	-0.304
2.34	-8.65	-0.304
2.35	-8.64	-0.304
2.35	-8.62	-0.304
2.35	-8.6	-0.304
2.35	-8.59	-0.304
2.35	-8.57	-0.304
2.36	-8.55	-0.304
2.36	-8.54	-0.304
2.36	-8.52	-0.304
2.36	-8.5	-0.304
2.36	-8.49	-0.304
2.36	-8.47	-0.304
2.36	-8.45	-0.304
2.37	-8.44	-0.304
2.37	-8.42	-0.304
2.37	-8.4	-0.304
2.37	-8.39	-0.304
2.37	-8.37	-0.304
2.38	-8.35	-0.304
2.38	-8.34	-0.304
2.38	-8.32	-0.304
2.38	-8.3	-0.304
2.38	-8.29	-0.304
2.38	-8.27	-0.305
2.39	-8.25	-0.305
2.39	-8.24	-0.305
2.39	-8.22	-0.305
2.39	-8.2	-0.305
2.39	-8.19	-0.305
2.39	-8.17	-0.305
2.39	-8.15	-0.305
2.4	-8.14	-0.305
2.4	-8.12	-0.305
2.4	-8.1	-0.305
2.4	-8.09	-0.305
2.4	-8.07	-0.305
2.41	-8.05	-0.305
2.41	-8.04	-0.305
2.41	-8.02	-0.305
2.41	-8	-0.305
2.41	-7.99	-0.305
2.41	-7.97	-0.305
2.41	-7.95	-0.305
2.42	-7.94	-0.305
2.42	-7.92	-0.305
2.42	-7.9	-0.305
2.42	-7.89	-0.305
2.42	-7.87	-0.305
2.43	-7.85	-0.305
2.43	-7.84	-0.305
2.43	-7.82	-0.306
2.43	-7.8	-0.306
2.43	-7.79	-0.306
2.43	-7.77	-0.306
2.44	-7.75	-0.306
2.44	-7.74	-0.306
2.44	-7.72	-0.306
2.44	-7.7	-0.306
2.44	-7.69	-0.306
2.44	-7.67	-0.306
2.44	-7.65	-0.306
2.45	-7.64	-0.306
2.45	-7.62	-0.306
2.45	-7.6	-0.306
2.45	-7.59	-0.306
2.45	-7.57	-0.306
2.46	-7.55	-0.306
2.46	-7.54	-0.306
2.46	-7.52	-0.306
2.46	-7.5	-0.306
2.46	-7.49	-0.306
2.46	-7.47	-0.306
2.46	-7.45	-0.306
2.47	-7.44	-0.306
2.47	-7.42	-0.306
2.47	-7.4	-0.306
2.47	-7.39	-0.306
2.47	-7.37	-0.306
2.48	-7.35	-0.306
2.48	-7.34	-0.306
2.48	-7.32	-0.307
2.48	-7.3	-0.307
2.48	-7.29	-0.307
2.48	-7.27	-0.307
2.49	-7.26	-0.307
2.49	-7.24	-0.307
2.49	-7.22	-0.307
2.49	-7.2	-0.307
2.49	-7.19	-0.307
2.49	-7.17	-0.307
2.49	-7.15	-0.307
2.5	-7.14	-0.307
2.5	-7.12	-0.307
2.5	-7.1	-0.307
2.5	-7.09	-0.307
2.5	-7.07	-0.307
2.51	-7.05	-0.307
2.51	-7.04	-0.307
2.51	-7.02	-0.307
2.51	-7	-0.307
2.51	-6.99	-0.307
2.51	-6.97	-0.307
2.51	-6.95	-0.307
2.52	-6.94	-0.307
2.52	-6.92	-0.307
2.52	-6.9	-0.307
2.52	-6.89	-0.307
2.52	-6.87	-0.307
2.53	-6.85	-0.307
2.53	-6.84	-0.307
2.53	-6.82	-0.308
2.53	-6.8	-0.308
2.53	-6.79	-0.308
2.53	-6.77	-0.308
2.54	-6.76	-0.308
2.54	-6.74	-0.308
2.54	-6.72	-0.308
2.54	-6.7	-0.308
2.54	-6.69	-0.308
2.54	-6.67	-0.308
2.54	-6.65	-0.308
2.55	-6.64	-0.308
2.55	-6.62	-0.308
2.55	-6.6	-0.308
2.55	-6.59	-0.308
2.55	-6.57	-0.308
2.56	-6.55	-0.308
2.56	-6.54	-0.308
2.56	-6.52	-0.308
2.56	-6.5	-0.308
2.56	-6.49	-0.308
2.56	-6.47	-0.308
2.56	-6.45	-0.308
2.57	-6.44	-0.308
2.57	-6.42	-0.308
2.57	-6.4	-0.308
2.57	-6.39	-0.308
2.57	-6.37	-0.308
2.58	-6.35	-0.308
2.58	-6.34	-0.308
2.58	-6.32	-0.308
2.58	-6.3	-0.308
2.58	-6.29	-0.308
2.58	-6.27	-0.309
2.59	-6.25	-0.309
2.59	-6.24	-0.309
2.59	-6.22	-0.309
2.59	-6.2	-0.309
2.59	-6.19	-0.309
2.59	-6.17	-0.309
2.59	-6.16	-0.309
2.6	-6.14	-0.309
2.6	-6.12	-0.309
2.6	-6.1	-0.309
2.6	-6.09	-0.309
2.6	-6.07	-0.309
2.61	-6.06	-0.309
2.61	-6.04	-0.309
2.61	-6.02	-0.309
2.61	-6.01	-0.309
2.61	-5.99	-0.309
2.61	-5.97	-0.309
2.61	-5.96	-0.309
2.62	-5.94	-0.309
2.62	-5.92	-0.309
2.62	-5.9	-0.309
2.62	-5.89	-0.309
2.62	-5.87	-0.309
2.63	-5.85	-0.309
2.63	-5.84	-0.309
2.63	-5.82	-0.309
2.63	-5.8	-0.309
2.63	-5.79	-0.309
2.63	-5.77	-0.309
2.64	-5.76	-0.309
2.64	-5.74	-0.309
2.64	-5.72	-0.309
2.64	-5.7	-0.309
2.64	-5.69	-0.31
2.64	-5.67	-0.31
2.64	-5.65	-0.31
2.65	-5.64	-0.31
2.65	-5.62	-0.31
2.65	-5.61	-0.31
2.65	-5.59	-0.31
2.65	-5.57	-0.31
2.66	-5.56	-0.31
2.66	-5.54	-0.31
2.66	-5.52	-0.31
2.66	-5.5	-0.31
2.66	-5.49	-0.31
2.66	-5.47	-0.31
2.66	-5.46	-0.31
2.67	-5.44	-0.31
2.67	-5.42	-0.31
2.67	-5.4	-0.31
2.67	-5.39	-0.31
2.67	-5.37	-0.31
2.68	-5.35	-0.31
2.68	-5.34	-0.31
2.68	-5.32	-0.31
2.68	-5.3	-0.31
2.68	-5.29	-0.31
2.68	-5.27	-0.31
2.69	-5.25	-0.31
2.69	-5.24	-0.31
2.69	-5.22	-0.31
2.69	-5.2	-0.31
2.69	-5.19	-0.31
2.69	-5.17	-0.31
2.69	-5.15	-0.31
2.7	-5.14	-0.31
2.7	-5.12	-0.31
2.7	-5.1	-0.31
2.7	-5.09	-0.31
2.7	-5.07	-0.31
2.71	-5.05	-0.311
2.71	-5.04	-0.311
2.71	-5.02	-0.311
2.71	-5	-0.311
2.71	-4.99	-0.311
2.71	-4.97	-0.311
2.71	-4.95	-0.311
2.72	-4.94	-0.311
2.72	-4.92	-0.311
2.72	-4.9	-0.311
2.72	-4.89	-0.311
2.72	-4.87	-0.311
2.73	-4.85	-0.311
2.73	-4.84	-0.311
2.73	-4.82	-0.311
2.73	-4.8	-0.311
2.73	-4.79	-0.311
2.73	-4.77	-0.311
2.74	-4.75	-0.311
2.74	-4.74	-0.311
2.74	-4.72	-0.311
2.74	-4.7	-0.311
2.74	-4.69	-0.311
2.74	-4.67	-0.311
2.74	-4.66	-0.311
2.75	-4.64	-0.311
2.75	-4.62	-0.311
2.75	-4.6	-0.311
2.75	-4.59	-0.311
2.75	-4.57	-0.311
2.76	-4.55	-0.311
2.76	-4.54	-0.311
2.76	-4.52	-0.311
2.76	-4.5	-0.311
2.76	-4.49	-0.311
2.76	-4.47	-0.311
2.76	-4.45	-0.311
2.77	-4.44	-0.311
2.77	-4.42	-0.311
2.77	-4.4	-0.311
2.77	-4.39	-0.311
2.77	-4.37	-0.312
2.78	-4.35	-0.312
2.78	-4.34	-0.312
2.78	-4.32	-0.312
2.78	-4.3	-0.312
2.78	-4.29	-0.312
2.78	-4.27	-0.312
2.79	-4.25	-0.312
2.79	-4.24	-0.312
2.79	-4.22	-0.312
2.79	-4.2	-0.312
2.79	-4.19	-0.312
2.79	-4.17	-0.312
2.79	-4.15	-0.312
2.8	-4.14	-0.312
2.8	-4.12	-0.312
2.8	-4.1	-0.312
2.8	-4.09	-0.312
2.8	-4.07	-0.312
2.81	-4.05	-0.312
2.81	-4.04	-0.312
2.81	-4.02	-0.312
2.81	-4	-0.312
2.81	-3.99	-0.312
2.81	-3.97	-0.312
2.81	-3.95	-0.312
2.82	-3.94	-0.312
2.82	-3.92	-0.312
2.82	-3.9	-0.312
2.82	-3.89	-0.312
2.82	-3.87	-0.312
2.83	-3.85	-0.312
2.83	-3.84	-0.312
2.83	-3.82	-0.312
2.83	-3.8	-0.312
2.83	-3.79	-0.312
2.83	-3.77	-0.312
2.84	-3.75	-0.312
2.84	-3.74	-0.312
2.84	-3.72	-0.312
2.84	-3.7	-0.312
2.84	-3.69	-0.312
2.84	-3.67	-0.312
2.84	-3.65	-0.312
2.85	-3.64	-0.312
2.85	-3.62	-0.312
2.85	-3.6	-0.313
2.85	-3.59	-0.313
2.85	-3.57	-0.313
2.86	-3.55	-0.313
2.86	-3.54	-0.313
2.86	-3.52	-0.313
2.86	-3.5	-0.313
2.86	-3.49	-0.313
2.86	-3.47	-0.313
2.86	-3.45	-0.313
2.87	-3.44	-0.313
2.87	-3.42	-0.313
2.87	-3.4	-0.313
2.87	-3.39	-0.313
2.87	-3.37	-0.313
2.88	-3.35	-0.313
2.88	-3.34	-0.313
2.88	-3.32	-0.313
2.88	-3.3	-0.313
2.88	-3.29	-0.313
2.88	-3.27	-0.313
2.89	-3.25	-0.313
2.89	-3.24	-0.313
2.89	-3.22	-0.313
2.89	-3.2	-0.313
2.89	-3.19	-0.313
2.89	-3.17	-0.313
2.89	-3.15	-0.313
2.9	-3.14	-0.313
2.9	-3.12	-0.313
2.9	-3.1	-0.313
2.9	-3.09	-0.313
2.9	-3.07	-0.313
2.91	-3.05	-0.313
2.91	-3.04	-0.313
2.91	-3.02	-0.313
2.91	-3	-0.313
2.91	-2.99	-0.313
2.91	-2.97	-0.313
2.91	-2.95	-0.313
2.92	-2.94	-0.313
2.92	-2.92	-0.313
2.92	-2.9	-0.313
2.92	-2.89	-0.313
2.92	-2.87	-0.313
2.93	-2.85	-0.313
2.93	-2.84	-0.313
2.93	-2.82	-0.313
2.93	-2.8	-0.313
2.93	-2.78	-0.313
2.93	-2.77	-0.313
2.94	-2.75	-0.313
2.94	-2.74	-0.313
2.94	-2.72	-0.314
2.94	-2.7	-0.314
2.94	-2.69	-0.314
2.94	-2.67	-0.314
2.94	-2.65	-0.314
2.95	-2.64	-0.314
2.95	-2.62	-0.314
2.95	-2.6	-0.314
2.95	-2.59	-0.314
2.95	-2.57	-0.314
2.96	-2.55	-0.314
2.96	-2.54	-0.314
2.96	-2.52	-0.314
2.96	-2.5	-0.314
2.96	-2.49	-0.314
2.96	-2.47	-0.314
2.96	-2.45	-0.314
2.97	-2.44	-0.314
2.97	-2.42	-0.314
2.97	-2.4	-0.314
2.97	-2.39	-0.314
2.97	-2.37	-0.314
2.98	-2.35	-0.314
2.98	-2.34	-0.314
2.98	-2.32	-0.314
2.98	-2.3	-0.314
2.98	-2.29	-0.314
2.98	-2.27	-0.314
2.99	-2.25	-0.314
2.99	-2.24	-0.314
2.99	-2.22	-0.314
2.99	-2.2	-0.314
2.99	-2.19	-0.314
2.99	-2.17	-0.314
2.99	-2.15	-0.314
3	-2.14	-0.314
3	-2.12	-0.314
3	-2.1	-0.314
3	-2.09	-0.314
3	-2.07	-0.314
3.01	-2.05	-0.314
3.01	-2.04	-0.314
3.01	-2.02	-0.314
3.01	-2	-0.314
3.01	-1.99	-0.314
3.01	-1.97	-0.314
3.01	-1.95	-0.314
3.02	-1.94	-0.314
3.02	-1.92	-0.314
3.02	-1.9	-0.314
3.02	-1.89	-0.314
3.02	-1.87	-0.314
3.03	-1.85	-0.314
3.03	-1.84	-0.314
3.03	-1.82	-0.314
3.03	-1.8	-0.314
3.03	-1.79	-0.314
3.03	-1.77	-0.314
3.04	-1.75	-0.314
3.04	-1.74	-0.314
3.04	-1.72	-0.314
3.04	-1.7	-0.314
3.04	-1.69	-0.314
3.04	-1.67	-0.315
3.04	-1.65	-0.315
3.05	-1.64	-0.315
3.05	-1.62	-0.315
3.05	-1.6	-0.315
3.05	-1.59	-0.315
3.05	-1.57	-0.315
3.06	-1.55	-0.315
3.06	-1.54	-0.315
3.06	-1.52	-0.315
3.06	-1.5	-0.315
3.06	-1.49	-0.315
3.06	-1.47	-0.315
3.06	-1.45	-0.315
3.07	-1.44	-0.315
3.07	-1.42	-0.315
3.07	-1.4	-0.315
3.07	-1.39	-0.315
3.07	-1.37	-0.315
3.08	-1.35	-0.315
3.08	-1.34	-0.315
3.08	-1.32	-0.315
3.08	-1.3	-0.315
3.08	-1.29	-0.315
3.08	-1.27	-0.315
3.09	-1.25	-0.315
3.09	-1.24	-0.315
3.09	-1.22	-0.315
3.09	-1.2	-0.315
3.09	-1.19	-0.315
3.09	-1.17	-0.315
3.09	-1.15	-0.315
3.1	-1.14	-0.315
3.1	-1.12	-0.315
3.1	-1.1	-0.315
3.1	-1.09	-0.315
3.1	-1.07	-0.315
3.11	-1.05	-0.315
3.11	-1.04	-0.315
3.11	-1.02	-0.315
3.11	-1	-0.315
3.11	-0.99	-0.315
3.11	-0.97	-0.315
3.11	-0.95	-0.315
3.12	-0.94	-0.315
3.12	-0.92	-0.315
3.12	-0.9	-0.315
3.12	-0.89	-0.315
3.12	-0.87	-0.315
3.13	-0.85	-0.315
3.13	-0.84	-0.315
3.13	-0.82	-0.315
3.13	-0.8	-0.315
3.13	-0.79	-0.315
3.13	-0.77	-0.315
3.14	-0.75	-0.315
3.14	-0.74	-0.315
3.14	-0.72	-0.315
3.14	-0.7	-0.315
3.14	-0.69	-0.315
3.14	-0.67	-0.315
3.14	-0.65	-0.315
3.15	-0.64	-0.315
3.15	-0.62	-0.315
3.15	-0.6	-0.315
3.15	-0.58	-0.315
3.15	-0.57	-0.315
3.16	-0.55	-0.315
3.16	-0.54	-0.315
3.16	-0.52	-0.315
3.16	-0.5	-0.315
3.16	-0.48	-0.315
3.16	-0.47	-0.315
3.16	-0.45	-0.315
3.17	-0.43	-0.315
3.17	-0.42	-0.315
3.17	-0.4	-0.315
3.17	-0.39	-0.316
3.17	-0.37	-0.316
3.18	-0.35	-0.316
3.18	-0.33	-0.316
3.18	-0.32	-0.316
3.18	-0.3	-0.316
3.18	-0.28	-0.316
3.18	-0.27	-0.316
3.19	-0.25	-0.316
3.19	-0.23	-0.316
3.19	-0.22	-0.316
3.19	-0.2	-0.316
3.19	-0.18	-0.316
3.19	-0.17	-0.316
3.19	-0.15	-0.316
3.2	-0.13	-0.316
3.2	-0.12	-0.316
3.2	-0.1	-0.316
3.2	-0.08	-0.316
3.2	-0.07	-0.316
3.21	-0.05	-0.316
3.21	-0.03	-0.316
3.21	-0.02	-0.316
3.21	0	-0.316
3.21	0.02	-0.316
3.21	0.03	-0.316
3.21	0.05	-0.316
3.22	0.07	-0.316
3.22	0.08	-0.316
3.22	0.1	-0.316
3.22	0.12	-0.316
3.22	0.13	-0.316
3.23	0.15	-0.316
3.23	0.17	-0.316
3.23	0.18	-0.316
3.23	0.2	-0.316
3.23	0.22	-0.316
3.23	0.23	-0.316
3.24	0.25	-0.316
3.24	0.27	-0.316
3.24	0.28	-0.316
3.24	0.3	-0.316
3.24	0.32	-0.316
3.24	0.33	-0.316
3.24	0.35	-0.316
3.25	0.37	-0.316
3.25	0.38	-0.316
3.25	0.4	-0.316
3.25	0.42	-0.316
3.25	0.43	-0.316
3.26	0.45	-0.316
3.26	0.47	-0.316
3.26	0.48	-0.316
3.26	0.5	-0.316
3.26	0.52	-0.316
3.26	0.53	-0.316
3.26	0.55	-0.316
3.27	0.57	-0.316
3.27	0.58	-0.316
3.27	0.6	-0.316
3.27	0.62	-0.316
3.27	0.63	-0.316
3.28	0.65	-0.316
3.28	0.67	-0.316
3.28	0.68	-0.316
3.28	0.7	-0.316
3.28	0.72	-0.316
3.28	0.73	-0.316
3.29	0.75	-0.316
3.29	0.77	-0.316
3.29	0.78	-0.316
3.29	0.8	-0.316
3.29	0.82	-0.316
3.29	0.83	-0.316
3.29	0.85	-0.316
3.3	0.87	-0.316
3.3	0.88	-0.316
3.3	0.9	-0.316
3.3	0.92	-0.316
3.3	0.93	-0.316
3.31	0.95	-0.316
3.31	0.97	-0.316
3.31	0.98	-0.316
3.31	1	-0.316
3.31	1.02	-0.316
3.31	1.03	-0.316
3.31	1.05	-0.316
3.32	1.07	-0.316
3.32	1.08	-0.317
3.32	1.1	-0.317
3.32	1.12	-0.317
3.32	1.13	-0.317
3.33	1.15	-0.317
3.33	1.17	-0.317
3.33	1.18	-0.317
3.33	1.2	-0.317
3.33	1.22	-0.317
3.33	1.23	-0.317
3.34	1.25	-0.317
3.34	1.27	-0.317
3.34	1.28	-0.317
3.34	1.3	-0.317
3.34	1.32	-0.317
3.34	1.33	-0.317
3.34	1.35	-0.317
3.35	1.37	-0.317
3.35	1.38	-0.317
3.35	1.4	-0.317
3.35	1.42	-0.317
3.35	1.43	-0.317
3.36	1.45	-0.317
3.36	1.47	-0.317
3.36	1.48	-0.317
3.36	1.5	-0.317
3.36	1.52	-0.317
3.36	1.53	-0.317
3.36	1.55	-0.317
3.37	1.57	-0.317
3.37	1.58	-0.317
3.37	1.6	-0.317
3.37	1.62	-0.317
3.37	1.63	-0.317
3.38	1.65	-0.317
3.38	1.67	-0.317
3.38	1.68	-0.317
3.38	1.7	-0.317
3.38	1.72	-0.317
3.38	1.73	-0.317
3.39	1.75	-0.317
3.39	1.77	-0.317
3.39	1.78	-0.317
3.39	1.8	-0.317
3.39	1.82	-0.317
3.39	1.83	-0.317
3.39	1.85	-0.317
3.4	1.87	-0.317
3.4	1.89	-0.317
3.4	1.9	-0.317
3.4	1.92	-0.317
3.4	1.93	-0.317
3.41	1.95	-0.317
3.41	1.97	-0.317
3.41	1.98	-0.317
3.41	2	-0.317
3.41	2.02	-0.317
3.41	2.03	-0.317
3.41	2.05	-0.317
3.42	2.07	-0.317
3.42	2.08	-0.317
3.42	2.1	-0.317
3.42	2.12	-0.317
3.42	2.13	-0.317
3.43	2.15	-0.317
3.43	2.17	-0.317
3.43	2.18	-0.317
3.43	2.2	-0.317
3.43	2.22	-0.317
3.43	2.24	-0.317
3.44	2.25	-0.317
3.44	2.27	-0.317
3.44	2.29	-0.317
3.44	2.3	-0.317
3.44	2.32	-0.317
3.44	2.33	-0.317
3.44	2.35	-0.317
3.45	2.37	-0.317
3.45	2.38	-0.317
3.45	2.4	-0.317
3.45	2.42	-0.317
3.45	2.43	-0.317
3.46	2.45	-0.317
3.46	2.47	-0.317
3.46	2.49	-0.317
3.46	2.5	-0.317
3.46	2.52	-0.317
3.46	2.54	-0.317
3.46	2.55	-0.317
3.47	2.57	-0.317
3.47	2.59	-0.317
3.47	2.6	-0.317
3.47	2.62	-0.317
3.47	2.64	-0.317
3.48	2.65	-0.317
3.48	2.67	-0.317
3.48	2.68	-0.317
3.48	2.7	-0.317
3.48	2.72	-0.317
3.48	2.73	-0.317
3.49	2.75	-0.317
3.49	2.77	-0.317
3.49	2.78	-0.318
3.49	2.8	-0.318
3.49	2.82	-0.318
3.49	2.84	-0.318
3.49	2.85	-0.318
3.5	2.87	-0.318
3.5	2.89	-0.318
3.5	2.9	-0.318
3.5	2.92	-0.318
3.5	2.94	-0.318
3.51	2.95	-0.318
3.51	2.97	-0.318
3.51	2.99	-0.318
3.51	3	-0.318
3.51	3.02	-0.318
3.51	3.04	-0.318
3.51	3.05	-0.318
3.52	3.07	-0.318
3.52	3.09	-0.318
3.52	3.1	-0.318
3.52	3.12	-0.318
3.52	3.14	-0.318
3.53	3.15	-0.318
3.53	3.17	-0.318
3.53	3.19	-0.318
3.53	3.2	-0.318
3.53	3.22	-0.318
3.53	3.24	-0.318
3.54	3.25	-0.318
3.54	3.27	-0.318
3.54	3.29	-0.318
3.54	3.3	-0.318
3.54	3.32	-0.318
3.54	3.34	-0.318
3.54	3.35	-0.318
3.55	3.37	-0.318
3.55	3.39	-0.318
3.55	3.4	-0.318
3.55	3.42	-0.318
3.55	3.44	-0.318
3.56	3.45	-0.318
3.56	3.47	-0.318
3.56	3.49	-0.318
3.56	3.5	-0.318
3.56	3.52	-0.318
3.56	3.54	-0.318
3.56	3.55	-0.318
3.57	3.57	-0.318
3.57	3.59	-0.318
3.57	3.6	-0.318
3.57	3.62	-0.318
3.57	3.64	-0.318
3.58	3.65	-0.318
3.58	3.67	-0.318
3.58	3.69	-0.318
3.58	3.7	-0.318
3.58	3.72	-0.318
3.58	3.74	-0.318
3.59	3.75	-0.318
3.59	3.77	-0.318
3.59	3.79	-0.318
3.59	3.8	-0.318
3.59	3.82	-0.318
3.59	3.84	-0.318
3.59	3.85	-0.318
3.6	3.87	-0.318
3.6	3.89	-0.318
3.6	3.9	-0.318
3.6	3.92	-0.318
3.6	3.94	-0.318
3.61	3.95	-0.318
3.61	3.97	-0.318
3.61	3.99	-0.318
3.61	4	-0.318
3.61	4.02	-0.318
3.61	4.04	-0.318
3.61	4.05	-0.318
3.62	4.07	-0.318
3.62	4.09	-0.318
3.62	4.1	-0.318
3.62	4.12	-0.318
3.62	4.14	-0.318
3.63	4.15	-0.318
3.63	4.17	-0.318
3.63	4.19	-0.318
3.63	4.2	-0.318
3.63	4.22	-0.318
3.63	4.24	-0.318
3.64	4.25	-0.318
3.64	4.27	-0.318
3.64	4.29	-0.318
3.64	4.3	-0.318
3.64	4.32	-0.318
3.64	4.34	-0.318
3.64	4.35	-0.318
3.65	4.37	-0.318
3.65	4.39	-0.318
3.65	4.4	-0.318
3.65	4.42	-0.318
3.65	4.44	-0.318
3.66	4.45	-0.318
3.66	4.47	-0.318
3.66	4.49	-0.318
3.66	4.5	-0.318
3.66	4.52	-0.318
3.66	4.54	-0.318
3.66	4.55	-0.318
3.67	4.57	-0.318
3.67	4.59	-0.318
3.67	4.6	-0.318
3.67	4.62	-0.318
3.67	4.64	-0.318
3.68	4.65	-0.318
3.68	4.67	-0.318
3.68	4.69	-0.318
3.68	4.7	-0.318
3.68	4.72	-0.319
3.68	4.74	-0.319
3.69	4.75	-0.319
3.69	4.77	-0.319
3.69	4.79	-0.319
3.69	4.8	-0.319
3.69	4.82	-0.319
3.69	4.84	-0.319
3.69	4.85	-0.319
3.7	4.87	-0.319
3.7	4.89	-0.319
3.7	4.9	-0.319
3.7	4.92	-0.319
3.7	4.94	-0.319
3.71	4.95	-0.319
3.71	4.97	-0.319
3.71	4.99	-0.319
3.71	5	-0.319
3.71	5.02	-0.319
3.71	5.04	-0.319
3.71	5.05	-0.319
3.72	5.07	-0.319
3.72	5.09	-0.319
3.72	5.1	-0.319
3.72	5.12	-0.319
3.72	5.14	-0.319
3.73	5.15	-0.319
3.73	5.17	-0.319
3.73	5.19	-0.319
3.73	5.2	-0.319
3.73	5.22	-0.319
3.73	5.24	-0.319
3.74	5.25	-0.319
3.74	5.27	-0.319
3.74	5.29	-0.319
3.74	5.31	-0.319
3.74	5.32	-0.319
3.74	5.34	-0.319
3.74	5.35	-0.319
3.75	5.37	-0.319
3.75	5.39	-0.319
3.75	5.4	-0.319
3.75	5.42	-0.319
3.75	5.44	-0.319
3.76	5.45	-0.319
3.76	5.47	-0.319
3.76	5.49	-0.319
3.76	5.5	-0.319
3.76	5.52	-0.319
3.76	5.54	-0.319
3.76	5.56	-0.319
3.77	5.57	-0.319
3.77	5.59	-0.319
3.77	5.61	-0.319
3.77	5.62	-0.319
3.77	5.64	-0.319
3.78	5.66	-0.319
3.78	5.67	-0.319
3.78	5.69	-0.319
3.78	5.71	-0.319
3.78	5.72	-0.319
3.78	5.74	-0.319
3.79	5.75	-0.319
3.79	5.77	-0.319
3.79	5.79	-0.319
3.79	5.81	-0.319
3.79	5.82	-0.319
3.79	5.84	-0.319
3.79	5.86	-0.319
3.8	5.87	-0.319
3.8	5.89	-0.319
3.8	5.91	-0.319
3.8	5.92	-0.319
3.8	5.94	-0.319
3.81	5.96	-0.319
3.81	5.97	-0.319
3.81	5.99	-0.319
3.81	6.01	-0.319
3.81	6.02	-0.319
3.81	6.04	-0.319
3.81	6.05	-0.319
3.82	6.07	-0.319
3.82	6.09	-0.319
3.82	6.11	-0.319
3.82	6.12	-0.319
3.82	6.14	-0.319
3.83	6.16	-0.319
3.83	6.17	-0.319
3.83	6.19	-0.319
3.83	6.21	-0.319
3.83	6.22	-0.319
3.83	6.24	-0.319
3.84	6.26	-0.319
3.84	6.27	-0.319
3.84	6.29	-0.319
3.84	6.31	-0.319
3.84	6.32	-0.319
3.84	6.34	-0.319
3.84	6.36	-0.319
3.85	6.37	-0.319
3.85	6.39	-0.319
3.85	6.41	-0.319
3.85	6.42	-0.319
3.85	6.44	-0.32
3.86	6.46	-0.32
3.86	6.47	-0.32
3.86	6.49	-0.32
3.86	6.51	-0.32
3.86	6.52	-0.32
3.86	6.54	-0.32
3.86	6.56	-0.32
3.87	6.57	-0.32
3.87	6.59	-0.32
3.87	6.61	-0.32
3.87	6.62	-0.32
3.87	6.64	-0.32
3.88	6.66	-0.32
3.88	6.67	-0.32
3.88	6.69	-0.32
3.88	6.71	-0.32
3.88	6.72	-0.32
3.88	6.74	-0.32
3.89	6.76	-0.32
3.89	6.77	-0.32
3.89	6.79	-0.32
3.89	6.81	-0.32
3.89	6.82	-0.32
3.89	6.84	-0.32
3.89	6.86	-0.32
3.9	6.87	-0.32
3.9	6.89	-0.32
3.9	6.91	-0.32
3.9	6.92	-0.32
3.9	6.94	-0.32
3.91	6.96	-0.32
3.91	6.97	-0.32
3.91	6.99	-0.32
3.91	7.01	-0.32
3.91	7.02	-0.32
3.91	7.04	-0.32
3.91	7.06	-0.32
3.92	7.07	-0.32
3.92	7.09	-0.32
3.92	7.11	-0.32
3.92	7.12	-0.32
3.92	7.14	-0.32
3.93	7.16	-0.32
3.93	7.17	-0.32
3.93	7.19	-0.32
3.93	7.21	-0.32
3.93	7.22	-0.32
3.93	7.24	-0.32
3.94	7.26	-0.32
3.94	7.27	-0.32
3.94	7.29	-0.32
3.94	7.31	-0.32
3.94	7.32	-0.32
3.94	7.34	-0.32
3.94	7.36	-0.32
3.95	7.37	-0.32
3.95	7.39	-0.32
3.95	7.41	-0.32
3.95	7.42	-0.32
3.95	7.44	-0.32
3.96	7.46	-0.32
3.96	7.47	-0.32
3.96	7.49	-0.32
3.96	7.51	-0.32
3.96	7.52	-0.32
3.96	7.54	-0.32
3.96	7.56	-0.32
3.97	7.57	-0.32
3.97	7.59	-0.32
3.97	7.61	-0.32
3.97	7.62	-0.32
3.97	7.64	-0.32
3.98	7.66	-0.32
3.98	7.67	-0.32
3.98	7.69	-0.32
3.98	7.71	-0.32
3.98	7.72	-0.32
3.98	7.74	-0.32
3.99	7.76	-0.32
3.99	7.77	-0.32
3.99	7.79	-0.32
3.99	7.81	-0.32
3.99	7.82	-0.32
3.99	7.84	-0.32
3.99	7.86	-0.32
4	7.87	-0.32
4	7.89	-0.32
4	7.91	-0.32
4	7.92	-0.32
4	7.94	-0.32
4.01	7.96	-0.32
4.01	7.97	-0.32
4.01	7.99	-0.32
4.01	8.01	-0.32
4.01	8.02	-0.32
4.01	8.04	-0.32
4.01	8.06	-0.32
4.02	8.07	-0.321
4.02	8.09	-0.321
4.02	8.11	-0.321
4.02	8.12	-0.321
4.02	8.14	-0.321
4.03	8.16	-0.321
4.03	8.17	-0.321
4.03	8.19	-0.321
4.03	8.21	-0.321
4.03	8.22	-0.321
4.03	8.24	-0.321
4.04	8.26	-0.321
4.04	8.27	-0.321
4.04	8.29	-0.321
4.04	8.31	-0.321
4.04	8.32	-0.321
4.04	8.34	-0.321
4.04	8.36	-0.321
4.05	8.37	-0.321
4.05	8.39	-0.321
4.05	8.41	-0.321
4.05	8.42	-0.321
4.05	8.44	-0.321
4.06	8.46	-0.321
4.06	8.48	-0.321
4.06	8.49	-0.321
4.06	8.51	-0.321
4.06	8.52	-0.321
4.06	8.54	-0.321
4.06	8.56	-0.321
4.07	8.57	-0.321
4.07	8.59	-0.321
4.07	8.61	-0.321
4.07	8.62	-0.321
4.07	8.64	-0.321
4.08	8.66	-0.321
4.08	8.67	-0.321
4.08	8.69	-0.321
4.08	8.71	-0.321
4.08	8.72	-0.321
4.08	8.74	-0.321
4.09	8.76	-0.321
4.09	8.78	-0.321
4.09	8.79	-0.321
4.09	8.81	-0.321
4.09	8.82	-0.321
4.09	8.84	-0.321
4.09	8.86	-0.321
4.1	8.87	-0.321
4.1	8.89	-0.321
4.1	8.91	-0.321
4.1	8.93	-0.321
4.1	8.94	-0.321
4.11	8.96	-0.321
4.11	8.97	-0.321
4.11	8.99	-0.321
4.11	9.01	-0.321
4.11	9.03	-0.321
4.11	9.04	-0.321
4.11	9.06	-0.321
4.12	9.07	-0.321
4.12	9.09	-0.321
4.12	9.11	-0.321
4.12	9.12	-0.321
4.12	9.14	-0.321
4.13	9.16	-0.321
4.13	9.17	-0.321
4.13	9.19	-0.321
4.13	9.21	-0.321
4.13	9.22	-0.321
4.13	9.24	-0.321
4.14	9.26	-0.321
4.14	9.27	-0.321
4.14	9.29	-0.321
4.14	9.31	-0.321
4.14	9.32	-0.321
4.14	9.34	-0.321
4.14	9.36	-0.321
4.15	9.38	-0.321
4.15	9.39	-0.321
4.15	9.41	-0.321
4.15	9.42	-0.321
4.15	9.44	-0.321
4.16	9.46	-0.321
4.16	9.48	-0.321
4.16	9.49	-0.321
4.16	9.51	-0.322
4.16	9.52	-0.322
4.16	9.54	-0.322
4.16	9.56	-0.322
4.17	9.58	-0.322
4.17	9.59	-0.322
4.17	9.61	-0.322
4.17	9.63	-0.322
4.17	9.64	-0.322
4.18	9.66	-0.322
4.18	9.68	-0.322
4.18	9.69	-0.322
4.18	9.71	-0.322
4.18	9.73	-0.322
4.18	9.74	-0.322
4.19	9.76	-0.322
4.19	9.78	-0.322
4.19	9.79	-0.322
4.19	9.81	-0.322
4.19	9.83	-0.322
4.19	9.84	-0.322
4.19	9.86	-0.322
4.2	9.88	-0.322
4.2	9.89	-0.322
4.2	9.91	-0.322
4.2	9.93	-0.322
4.2	9.94	-0.322
4.21	9.96	-0.322
4.21	9.98	-0.322
4.21	9.99	-0.322
4.21	10.01	-0.322
4.21	10.03	-0.322
4.21	10.04	-0.322
4.21	10.06	-0.322
4.22	10.08	-0.322
4.22	10.09	-0.322
4.22	10.11	-0.322
4.22	10.13	-0.322
4.22	10.14	-0.322
4.23	10.16	-0.322
4.23	10.18	-0.322
4.23	10.19	-0.322
4.23	10.21	-0.322
4.23	10.23	-0.322
4.23	10.24	-0.322
4.24	10.26	-0.322
4.24	10.28	-0.322
4.24	10.29	-0.322
4.24	10.31	-0.322
4.24	10.33	-0.322
4.24	10.34	-0.322
4.24	10.36	-0.322
4.25	10.38	-0.322
4.25	10.39	-0.322
4.25	10.41	-0.322
4.25	10.43	-0.322
4.25	10.44	-0.322
4.26	10.46	-0.322
4.26	10.48	-0.322
4.26	10.49	-0.322
4.26	10.51	-0.322
4.26	10.53	-0.322
4.26	10.54	-0.322
4.26	10.56	-0.322
4.27	10.58	-0.322
4.27	10.59	-0.322
4.27	10.61	-0.322
4.27	10.63	-0.322
4.27	10.64	-0.322
4.28	10.66	-0.322
4.28	10.68	-0.322
4.28	10.69	-0.322
4.28	10.71	-0.322
4.28	10.73	-0.322
4.28	10.74	-0.322
4.29	10.76	-0.322
4.29	10.78	-0.322
4.29	10.79	-0.322
4.29	10.81	-0.322
4.29	10.83	-0.322
4.29	10.84	-0.322
4.3	10.86	-0.322
4.3	10.88	-0.322
4.3	10.89	-0.323
4.3	10.91	-0.323
4.3	10.93	-0.323
4.3	10.94	-0.323
4.3	10.96	-0.323
4.31	10.98	-0.323
4.31	10.99	-0.323
4.31	11.01	-0.323
4.31	11.03	-0.323
4.31	11.04	-0.323
4.31	11.06	-0.323
4.32	11.08	-0.323
4.32	11.09	-0.323
4.32	11.11	-0.323
4.32	11.13	-0.323
4.32	11.14	-0.323
4.33	11.16	-0.323
4.33	11.18	-0.323
[truncated: 11,204 more rows]

## Sheet: H6
Ramp 10.00 °C/min to 200.00 °C
Time	Temperature	Heat Flow (Normalized)
min	°C	W/g
47	-20.42	0.014
47	-20.42	0.014
47.01	-20.42	0.014
47.01	-20.41	0.014
47.01	-20.42	0.014
47.01	-20.42	0.014
47.01	-20.42	0.014
47.01	-20.42	0.013
47.01	-20.42	0.013
47.02	-20.42	0.013
47.02	-20.42	0.013
47.02	-20.42	0.013
47.02	-20.41	0.013
47.02	-20.41	0.013
47.03	-20.42	0.013
47.03	-20.42	0.013
47.03	-20.41	0.013
47.03	-20.42	0.013
47.03	-20.41	0.013
47.03	-20.41	0.013
47.04	-20.41	0.013
47.04	-20.41	0.013
47.04	-20.41	0.013
47.04	-20.41	0.013
47.04	-20.41	0.013
47.04	-20.41	0.013
47.04	-20.41	0.013
47.05	-20.41	0.013
47.05	-20.41	0.013
47.05	-20.41	0.013
47.05	-20.41	0.013
47.05	-20.4	0.013
47.06	-20.4	0.013
47.06	-20.4	0.013
47.06	-20.4	0.013
47.06	-20.4	0.013
47.06	-20.4	0.013
47.06	-20.39	0.012
47.06	-20.39	0.012
47.07	-20.39	0.012
47.07	-20.39	0.012
47.07	-20.38	0.012
47.07	-20.38	0.011
47.07	-20.38	0.011
47.08	-20.37	0.011
47.08	-20.37	0.01
47.08	-20.37	0.01
47.08	-20.36	0.009
47.08	-20.36	0.008
47.08	-20.35	0.008
47.09	-20.35	0.007
47.09	-20.34	0.006
47.09	-20.34	0.005
47.09	-20.33	0.004
47.09	-20.33	0.003
47.09	-20.32	0.002
47.09	-20.32	0.001
47.1	-20.31	0
47.1	-20.3	-0.001
47.1	-20.3	-0.002
47.1	-20.29	-0.003
47.1	-20.29	-0.004
47.11	-20.28	-0.005
47.11	-20.27	-0.006
47.11	-20.26	-0.007
47.11	-20.26	-0.008
47.11	-20.25	-0.009
47.11	-20.24	-0.01
47.11	-20.23	-0.011
47.12	-20.23	-0.011
47.12	-20.22	-0.012
47.12	-20.21	-0.013
47.12	-20.2	-0.014
47.12	-20.19	-0.015
47.13	-20.18	-0.017
47.13	-20.17	-0.018
47.13	-20.16	-0.019
47.13	-20.16	-0.02
47.13	-20.15	-0.021
47.13	-20.14	-0.022
47.14	-20.13	-0.023
47.14	-20.12	-0.024
47.14	-20.11	-0.025
47.14	-20.1	-0.026
47.14	-20.09	-0.027
47.14	-20.08	-0.028
47.14	-20.07	-0.029
47.15	-20.06	-0.03
47.15	-20.05	-0.031
47.15	-20.04	-0.032
47.15	-20.02	-0.033
47.15	-20.01	-0.034
47.16	-20	-0.035
47.16	-19.99	-0.036
47.16	-19.98	-0.037
47.16	-19.97	-0.038
47.16	-19.96	-0.039
47.16	-19.95	-0.041
47.16	-19.94	-0.042
47.17	-19.92	-0.043
47.17	-19.91	-0.044
47.17	-19.9	-0.045
47.17	-19.89	-0.046
47.17	-19.88	-0.047
47.18	-19.87	-0.048
47.18	-19.85	-0.049
47.18	-19.84	-0.05
47.18	-19.83	-0.051
47.18	-19.82	-0.052
47.18	-19.8	-0.053
47.19	-19.79	-0.054
47.19	-19.78	-0.055
47.19	-19.77	-0.057
47.19	-19.76	-0.058
47.19	-19.74	-0.059
47.19	-19.73	-0.06
47.19	-19.72	-0.061
47.2	-19.71	-0.062
47.2	-19.69	-0.063
47.2	-19.68	-0.064
47.2	-19.67	-0.065
47.2	-19.66	-0.066
47.21	-19.64	-0.067
47.21	-19.63	-0.068
47.21	-19.62	-0.069
47.21	-19.6	-0.07
47.21	-19.59	-0.071
47.21	-19.58	-0.072
47.21	-19.56	-0.073
47.22	-19.55	-0.074
47.22	-19.54	-0.075
47.22	-19.52	-0.076
47.22	-19.51	-0.077
47.22	-19.5	-0.078
47.23	-19.48	-0.079
47.23	-19.47	-0.08
47.23	-19.46	-0.081
47.23	-19.44	-0.082
47.23	-19.43	-0.083
47.23	-19.42	-0.084
47.24	-19.4	-0.085
47.24	-19.39	-0.086
47.24	-19.38	-0.087
47.24	-19.36	-0.088
47.24	-19.35	-0.089
47.24	-19.33	-0.09
47.24	-19.32	-0.091
47.25	-19.31	-0.092
47.25	-19.29	-0.093
47.25	-19.28	-0.094
47.25	-19.27	-0.095
47.25	-19.25	-0.096
47.26	-19.24	-0.097
47.26	-19.22	-0.098
47.26	-19.21	-0.099
47.26	-19.19	-0.1
47.26	-19.18	-0.101
47.26	-19.17	-0.102
47.26	-19.15	-0.103
47.27	-19.14	-0.104
47.27	-19.12	-0.105
47.27	-19.11	-0.106
47.27	-19.09	-0.106
47.27	-19.08	-0.107
47.28	-19.06	-0.108
47.28	-19.05	-0.109
47.28	-19.04	-0.11
47.28	-19.02	-0.111
47.28	-19.01	-0.112
47.28	-18.99	-0.113
47.29	-18.98	-0.114
47.29	-18.96	-0.114
47.29	-18.95	-0.115
47.29	-18.93	-0.116
47.29	-18.92	-0.117
47.29	-18.9	-0.118
47.29	-18.89	-0.119
47.3	-18.87	-0.12
47.3	-18.86	-0.121
47.3	-18.85	-0.121
47.3	-18.83	-0.122
47.3	-18.81	-0.123
47.31	-18.8	-0.124
47.31	-18.78	-0.125
47.31	-18.77	-0.126
47.31	-18.76	-0.126
47.31	-18.74	-0.127
47.31	-18.73	-0.128
47.31	-18.71	-0.129
47.32	-18.69	-0.13
47.32	-18.68	-0.13
47.32	-18.66	-0.131
47.32	-18.65	-0.132
47.32	-18.63	-0.133
47.33	-18.62	-0.134
47.33	-18.6	-0.134
47.33	-18.59	-0.135
47.33	-18.57	-0.136
47.33	-18.56	-0.137
47.33	-18.54	-0.137
47.34	-18.53	-0.138
47.34	-18.51	-0.139
47.34	-18.5	-0.14
47.34	-18.48	-0.141
47.34	-18.47	-0.141
47.34	-18.45	-0.142
47.34	-18.43	-0.143
47.35	-18.42	-0.143
47.35	-18.4	-0.144
47.35	-18.39	-0.145
47.35	-18.37	-0.145
47.35	-18.36	-0.146
47.36	-18.34	-0.147
47.36	-18.33	-0.148
47.36	-18.31	-0.148
47.36	-18.29	-0.149
47.36	-18.28	-0.149
47.36	-18.26	-0.15
47.36	-18.25	-0.151
47.37	-18.23	-0.152
47.37	-18.22	-0.152
47.37	-18.2	-0.153
47.37	-18.19	-0.153
47.37	-18.17	-0.154
47.38	-18.15	-0.155
47.38	-18.14	-0.156
47.38	-18.12	-0.156
47.38	-18.11	-0.157
47.38	-18.09	-0.157
47.38	-18.07	-0.158
47.39	-18.06	-0.159
47.39	-18.04	-0.159
47.39	-18.03	-0.16
47.39	-18.01	-0.161
47.39	-18	-0.161
47.39	-17.98	-0.162
47.39	-17.96	-0.162
47.4	-17.95	-0.163
47.4	-17.93	-0.163
47.4	-17.92	-0.164
47.4	-17.9	-0.165
47.4	-17.89	-0.165
47.41	-17.87	-0.166
47.41	-17.85	-0.166
47.41	-17.84	-0.167
47.41	-17.82	-0.167
47.41	-17.8	-0.168
47.41	-17.79	-0.168
47.41	-17.77	-0.169
47.42	-17.76	-0.169
47.42	-17.74	-0.17
47.42	-17.73	-0.17
47.42	-17.71	-0.171
47.42	-17.69	-0.171
47.43	-17.68	-0.172
47.43	-17.66	-0.172
47.43	-17.65	-0.173
47.43	-17.63	-0.173
47.43	-17.61	-0.174
47.43	-17.6	-0.174
47.44	-17.58	-0.175
47.44	-17.57	-0.175
47.44	-17.55	-0.176
47.44	-17.53	-0.176
47.44	-17.52	-0.176
47.44	-17.5	-0.177
47.44	-17.49	-0.177
47.45	-17.47	-0.178
47.45	-17.45	-0.178
47.45	-17.44	-0.179
47.45	-17.42	-0.179
47.45	-17.4	-0.18
47.46	-17.39	-0.18
47.46	-17.37	-0.18
47.46	-17.36	-0.181
47.46	-17.34	-0.181
47.46	-17.32	-0.182
47.46	-17.31	-0.182
47.46	-17.29	-0.182
47.47	-17.28	-0.183
47.47	-17.26	-0.183
47.47	-17.24	-0.183
47.47	-17.23	-0.184
47.47	-17.21	-0.184
47.48	-17.19	-0.184
47.48	-17.18	-0.185
47.48	-17.16	-0.185
47.48	-17.15	-0.186
47.48	-17.13	-0.186
47.48	-17.11	-0.186
47.49	-17.1	-0.187
47.49	-17.08	-0.187
47.49	-17.07	-0.187
47.49	-17.05	-0.188
47.49	-17.03	-0.188
47.49	-17.02	-0.188
47.49	-17	-0.189
47.5	-16.98	-0.189
47.5	-16.97	-0.189
47.5	-16.95	-0.19
47.5	-16.94	-0.19
47.5	-16.92	-0.19
47.51	-16.9	-0.191
47.51	-16.89	-0.191
47.51	-16.87	-0.191
47.51	-16.85	-0.192
47.51	-16.84	-0.192
47.51	-16.82	-0.192
47.51	-16.81	-0.193
47.52	-16.79	-0.193
47.52	-16.77	-0.193
47.52	-16.76	-0.193
47.52	-16.74	-0.194
47.52	-16.72	-0.194
47.53	-16.71	-0.194
47.53	-16.69	-0.194
47.53	-16.67	-0.195
47.53	-16.66	-0.195
47.53	-16.64	-0.195
47.53	-16.63	-0.195
47.54	-16.61	-0.196
47.54	-16.59	-0.196
47.54	-16.58	-0.196
47.54	-16.56	-0.196
47.54	-16.54	-0.197
47.54	-16.53	-0.197
47.54	-16.51	-0.197
47.55	-16.49	-0.197
47.55	-16.48	-0.198
47.55	-16.46	-0.198
47.55	-16.45	-0.198
47.55	-16.43	-0.198
47.56	-16.41	-0.199
47.56	-16.4	-0.199
47.56	-16.38	-0.199
47.56	-16.36	-0.199
47.56	-16.35	-0.199
47.56	-16.33	-0.2
47.56	-16.31	-0.2
47.57	-16.3	-0.2
47.57	-16.28	-0.2
47.57	-16.27	-0.201
47.57	-16.25	-0.201
47.57	-16.23	-0.201
47.58	-16.22	-0.201
47.58	-16.2	-0.201
47.58	-16.18	-0.202
47.58	-16.17	-0.202
47.58	-16.15	-0.202
47.58	-16.13	-0.202
47.59	-16.12	-0.202
47.59	-16.1	-0.203
47.59	-16.08	-0.203
47.59	-16.07	-0.203
47.59	-16.05	-0.203
47.59	-16.03	-0.203
47.59	-16.02	-0.203
47.6	-16	-0.204
47.6	-15.99	-0.204
47.6	-15.97	-0.204
47.6	-15.95	-0.204
47.6	-15.94	-0.204
47.61	-15.92	-0.204
47.61	-15.9	-0.205
47.61	-15.89	-0.205
47.61	-15.87	-0.205
47.61	-15.85	-0.205
47.61	-15.84	-0.205
47.61	-15.82	-0.205
47.62	-15.8	-0.205
47.62	-15.79	-0.206
47.62	-15.77	-0.206
47.62	-15.75	-0.206
47.62	-15.74	-0.206
47.63	-15.72	-0.206
47.63	-15.7	-0.206
47.63	-15.69	-0.206
47.63	-15.67	-0.207
47.63	-15.66	-0.207
47.63	-15.64	-0.207
47.64	-15.62	-0.207
47.64	-15.61	-0.207
47.64	-15.59	-0.207
47.64	-15.57	-0.207
47.64	-15.56	-0.207
47.64	-15.54	-0.208
47.64	-15.52	-0.208
47.65	-15.51	-0.208
47.65	-15.49	-0.208
47.65	-15.47	-0.208
47.65	-15.46	-0.208
47.65	-15.44	-0.208
47.66	-15.42	-0.208
47.66	-15.41	-0.209
47.66	-15.39	-0.209
47.66	-15.38	-0.209
47.66	-15.36	-0.209
47.66	-15.34	-0.209
47.66	-15.33	-0.209
47.67	-15.31	-0.209
47.67	-15.29	-0.209
47.67	-15.28	-0.209
47.67	-15.26	-0.209
47.67	-15.24	-0.21
47.68	-15.23	-0.21
47.68	-15.21	-0.21
47.68	-15.19	-0.21
47.68	-15.18	-0.21
47.68	-15.16	-0.21
47.68	-15.14	-0.21
47.69	-15.13	-0.21
47.69	-15.11	-0.21
47.69	-15.09	-0.21
47.69	-15.08	-0.21
47.69	-15.06	-0.211
47.69	-15.04	-0.211
47.69	-15.03	-0.211
47.7	-15.01	-0.211
47.7	-14.99	-0.211
47.7	-14.98	-0.211
47.7	-14.96	-0.211
47.7	-14.94	-0.211
47.71	-14.93	-0.211
47.71	-14.91	-0.211
47.71	-14.9	-0.211
47.71	-14.88	-0.211
47.71	-14.86	-0.212
47.71	-14.85	-0.212
47.71	-14.83	-0.212
47.72	-14.81	-0.212
47.72	-14.8	-0.212
47.72	-14.78	-0.212
47.72	-14.76	-0.212
47.72	-14.75	-0.212
47.73	-14.73	-0.212
47.73	-14.71	-0.212
47.73	-14.7	-0.212
47.73	-14.68	-0.212
47.73	-14.66	-0.212
47.73	-14.65	-0.212
47.74	-14.63	-0.212
47.74	-14.61	-0.213
47.74	-14.6	-0.213
47.74	-14.58	-0.213
47.74	-14.56	-0.213
47.74	-14.55	-0.213
47.74	-14.53	-0.213
47.75	-14.51	-0.213
47.75	-14.5	-0.213
47.75	-14.48	-0.213
47.75	-14.46	-0.213
47.75	-14.45	-0.213
47.76	-14.43	-0.213
47.76	-14.42	-0.213
47.76	-14.4	-0.213
47.76	-14.38	-0.213
47.76	-14.37	-0.213
47.76	-14.35	-0.214
47.76	-14.33	-0.214
47.77	-14.32	-0.214
47.77	-14.3	-0.214
47.77	-14.28	-0.214
47.77	-14.27	-0.214
47.77	-14.25	-0.214
47.78	-14.23	-0.214
47.78	-14.22	-0.214
47.78	-14.2	-0.214
47.78	-14.18	-0.214
47.78	-14.17	-0.214
47.78	-14.15	-0.214
47.79	-14.13	-0.214
47.79	-14.12	-0.214
47.79	-14.1	-0.214
47.79	-14.08	-0.214
47.79	-14.07	-0.214
47.79	-14.05	-0.214
47.79	-14.03	-0.214
47.8	-14.02	-0.214
47.8	-14	-0.214
47.8	-13.98	-0.214
47.8	-13.97	-0.215
47.8	-13.95	-0.215
47.81	-13.93	-0.215
47.81	-13.92	-0.215
47.81	-13.9	-0.215
47.81	-13.88	-0.215
47.81	-13.87	-0.215
47.81	-13.85	-0.215
47.81	-13.83	-0.215
47.82	-13.82	-0.215
47.82	-13.8	-0.215
47.82	-13.78	-0.215
47.82	-13.77	-0.215
47.82	-13.75	-0.215
47.83	-13.74	-0.215
47.83	-13.72	-0.215
47.83	-13.7	-0.215
47.83	-13.69	-0.215
47.83	-13.67	-0.215
47.83	-13.65	-0.215
47.84	-13.63	-0.215
47.84	-13.62	-0.215
47.84	-13.6	-0.215
47.84	-13.58	-0.215
47.84	-13.57	-0.215
47.84	-13.55	-0.215
47.84	-13.53	-0.215
47.85	-13.52	-0.215
47.85	-13.5	-0.216
47.85	-13.49	-0.216
47.85	-13.47	-0.216
47.85	-13.45	-0.216
47.86	-13.44	-0.216
47.86	-13.42	-0.216
47.86	-13.4	-0.216
47.86	-13.39	-0.216
47.86	-13.37	-0.216
47.86	-13.35	-0.216
47.86	-13.34	-0.216
47.87	-13.32	-0.216
47.87	-13.3	-0.216
47.87	-13.29	-0.216
47.87	-13.27	-0.216
47.87	-13.25	-0.216
47.88	-13.24	-0.216
47.88	-13.22	-0.216
47.88	-13.2	-0.216
47.88	-13.19	-0.216
47.88	-13.17	-0.216
47.88	-13.15	-0.216
47.89	-13.14	-0.216
47.89	-13.12	-0.216
47.89	-13.1	-0.216
47.89	-13.09	-0.216
47.89	-13.07	-0.216
47.89	-13.05	-0.216
47.89	-13.04	-0.216
47.9	-13.02	-0.216
47.9	-13	-0.216
47.9	-12.99	-0.217
47.9	-12.97	-0.217
47.9	-12.95	-0.217
47.91	-12.94	-0.217
47.91	-12.92	-0.217
47.91	-12.9	-0.217
47.91	-12.89	-0.217
47.91	-12.87	-0.217
47.91	-12.85	-0.217
47.91	-12.84	-0.217
47.92	-12.82	-0.217
47.92	-12.8	-0.217
47.92	-12.79	-0.217
47.92	-12.77	-0.217
47.92	-12.75	-0.217
47.93	-12.74	-0.217
47.93	-12.72	-0.217
47.93	-12.7	-0.217
47.93	-12.69	-0.217
47.93	-12.67	-0.217
47.93	-12.65	-0.217
47.94	-12.64	-0.217
47.94	-12.62	-0.217
47.94	-12.6	-0.217
47.94	-12.59	-0.217
47.94	-12.57	-0.217
47.94	-12.55	-0.217
47.94	-12.54	-0.217
47.95	-12.52	-0.217
47.95	-12.5	-0.217
47.95	-12.49	-0.217
47.95	-12.47	-0.218
47.95	-12.46	-0.218
47.96	-12.44	-0.218
47.96	-12.42	-0.218
47.96	-12.4	-0.218
47.96	-12.39	-0.218
47.96	-12.37	-0.218
47.96	-12.36	-0.218
47.96	-12.34	-0.218
47.97	-12.32	-0.218
47.97	-12.31	-0.218
47.97	-12.29	-0.218
47.97	-12.27	-0.218
47.97	-12.26	-0.218
47.98	-12.24	-0.218
47.98	-12.22	-0.218
47.98	-12.21	-0.218
47.98	-12.19	-0.218
47.98	-12.17	-0.218
47.98	-12.16	-0.218
47.99	-12.14	-0.218
47.99	-12.12	-0.218
47.99	-12.11	-0.218
47.99	-12.09	-0.218
47.99	-12.07	-0.218
47.99	-12.06	-0.218
47.99	-12.04	-0.218
48	-12.02	-0.218
48	-12.01	-0.218
48	-11.99	-0.218
48	-11.97	-0.219
48	-11.96	-0.219
48.01	-11.94	-0.219
48.01	-11.92	-0.219
48.01	-11.91	-0.219
48.01	-11.89	-0.219
48.01	-11.87	-0.219
48.01	-11.86	-0.219
48.01	-11.84	-0.219
48.02	-11.82	-0.219
48.02	-11.81	-0.219
48.02	-11.79	-0.219
48.02	-11.77	-0.219
48.02	-11.76	-0.219
48.03	-11.74	-0.219
48.03	-11.72	-0.219
48.03	-11.71	-0.219
48.03	-11.69	-0.219
48.03	-11.67	-0.219
48.03	-11.66	-0.219
48.04	-11.64	-0.219
48.04	-11.62	-0.219
48.04	-11.61	-0.219
48.04	-11.59	-0.219
48.04	-11.57	-0.219
48.04	-11.56	-0.219
48.04	-11.54	-0.219
48.05	-11.52	-0.219
48.05	-11.51	-0.219
48.05	-11.49	-0.219
48.05	-11.47	-0.219
48.05	-11.46	-0.22
48.06	-11.44	-0.22
48.06	-11.42	-0.22
48.06	-11.41	-0.22
48.06	-11.39	-0.22
48.06	-11.37	-0.22
48.06	-11.36	-0.22
48.06	-11.34	-0.22
48.07	-11.32	-0.22
48.07	-11.31	-0.22
48.07	-11.29	-0.22
48.07	-11.27	-0.22
48.07	-11.26	-0.22
48.08	-11.24	-0.22
48.08	-11.22	-0.22
48.08	-11.21	-0.22
48.08	-11.19	-0.22
48.08	-11.17	-0.22
48.08	-11.16	-0.22
48.09	-11.14	-0.22
48.09	-11.12	-0.22
48.09	-11.11	-0.22
48.09	-11.09	-0.22
48.09	-11.07	-0.22
48.09	-11.06	-0.22
48.09	-11.04	-0.22
48.1	-11.02	-0.22
48.1	-11.01	-0.22
48.1	-10.99	-0.22
48.1	-10.97	-0.22
48.1	-10.96	-0.22
48.11	-10.94	-0.22
48.11	-10.93	-0.22
48.11	-10.91	-0.221
48.11	-10.89	-0.221
48.11	-10.87	-0.221
48.11	-10.86	-0.221
48.11	-10.84	-0.221
48.12	-10.83	-0.221
48.12	-10.81	-0.221
48.12	-10.79	-0.221
48.12	-10.78	-0.221
48.12	-10.76	-0.221
48.13	-10.74	-0.221
48.13	-10.73	-0.221
48.13	-10.71	-0.221
48.13	-10.69	-0.221
48.13	-10.68	-0.221
48.13	-10.66	-0.221
48.14	-10.64	-0.221
48.14	-10.63	-0.221
48.14	-10.61	-0.221
48.14	-10.59	-0.221
48.14	-10.58	-0.221
48.14	-10.56	-0.221
48.14	-10.54	-0.221
48.15	-10.53	-0.221
48.15	-10.51	-0.221
48.15	-10.49	-0.221
48.15	-10.48	-0.221
48.15	-10.46	-0.221
48.16	-10.44	-0.221
48.16	-10.43	-0.221
48.16	-10.41	-0.221
48.16	-10.39	-0.221
48.16	-10.38	-0.221
48.16	-10.36	-0.221
48.16	-10.34	-0.221
48.17	-10.33	-0.221
48.17	-10.31	-0.222
48.17	-10.29	-0.222
48.17	-10.28	-0.222
48.17	-10.26	-0.222
48.18	-10.24	-0.222
48.18	-10.23	-0.222
48.18	-10.21	-0.222
48.18	-10.19	-0.222
48.18	-10.18	-0.222
48.18	-10.16	-0.222
48.19	-10.14	-0.222
48.19	-10.13	-0.222
48.19	-10.11	-0.222
48.19	-10.09	-0.222
48.19	-10.08	-0.222
48.19	-10.06	-0.222
48.19	-10.04	-0.222
48.2	-10.03	-0.222
48.2	-10.01	-0.222
48.2	-9.99	-0.222
48.2	-9.98	-0.222
48.2	-9.96	-0.222
48.21	-9.94	-0.222
48.21	-9.93	-0.222
48.21	-9.91	-0.222
48.21	-9.89	-0.222
48.21	-9.88	-0.222
48.21	-9.86	-0.222
48.21	-9.84	-0.222
48.22	-9.83	-0.222
48.22	-9.81	-0.222
48.22	-9.79	-0.222
48.22	-9.78	-0.222
48.22	-9.76	-0.222
48.23	-9.74	-0.222
48.23	-9.73	-0.222
48.23	-9.71	-0.222
48.23	-9.69	-0.222
48.23	-9.68	-0.222
48.23	-9.66	-0.223
48.24	-9.64	-0.223
48.24	-9.63	-0.223
48.24	-9.61	-0.223
48.24	-9.59	-0.223
48.24	-9.58	-0.223
48.24	-9.56	-0.223
48.24	-9.54	-0.223
48.25	-9.53	-0.223
48.25	-9.51	-0.223
48.25	-9.49	-0.223
48.25	-9.48	-0.223
48.25	-9.46	-0.223
48.26	-9.44	-0.223
48.26	-9.43	-0.223
48.26	-9.41	-0.223
48.26	-9.39	-0.223
48.26	-9.38	-0.223
48.26	-9.36	-0.223
48.26	-9.34	-0.223
48.27	-9.33	-0.223
48.27	-9.31	-0.223
48.27	-9.29	-0.223
48.27	-9.28	-0.223
48.27	-9.26	-0.223
48.28	-9.24	-0.223
48.28	-9.23	-0.223
48.28	-9.21	-0.223
48.28	-9.19	-0.223
48.28	-9.18	-0.223
48.28	-9.16	-0.223
48.29	-9.14	-0.223
48.29	-9.13	-0.223
48.29	-9.11	-0.223
48.29	-9.09	-0.223
48.29	-9.08	-0.223
48.29	-9.06	-0.223
48.29	-9.04	-0.223
48.3	-9.03	-0.223
48.3	-9.01	-0.223
48.3	-8.99	-0.223
48.3	-8.98	-0.223
48.3	-8.96	-0.223
48.31	-8.94	-0.224
48.31	-8.93	-0.224
48.31	-8.91	-0.224
48.31	-8.89	-0.224
48.31	-8.88	-0.224
48.31	-8.86	-0.224
48.31	-8.84	-0.224
48.32	-8.83	-0.224
48.32	-8.81	-0.224
48.32	-8.79	-0.224
48.32	-8.78	-0.224
48.32	-8.76	-0.224
48.33	-8.74	-0.224
48.33	-8.73	-0.224
48.33	-8.71	-0.224
48.33	-8.69	-0.224
48.33	-8.68	-0.224
48.33	-8.66	-0.224
48.34	-8.64	-0.224
48.34	-8.63	-0.224
48.34	-8.61	-0.224
48.34	-8.59	-0.224
48.34	-8.58	-0.224
48.34	-8.56	-0.224
48.34	-8.54	-0.224
48.35	-8.53	-0.224
48.35	-8.51	-0.224
48.35	-8.49	-0.224
48.35	-8.48	-0.224
48.35	-8.46	-0.224
48.36	-8.44	-0.224
48.36	-8.43	-0.224
48.36	-8.41	-0.224
48.36	-8.39	-0.224
48.36	-8.38	-0.224
48.36	-8.36	-0.224
48.36	-8.34	-0.224
48.37	-8.33	-0.224
48.37	-8.31	-0.224
48.37	-8.29	-0.224
48.37	-8.28	-0.224
48.37	-8.26	-0.224
48.38	-8.24	-0.224
48.38	-8.23	-0.224
48.38	-8.21	-0.224
48.38	-8.19	-0.224
48.38	-8.18	-0.225
48.38	-8.16	-0.225
48.39	-8.14	-0.225
48.39	-8.13	-0.225
48.39	-8.11	-0.225
48.39	-8.09	-0.225
48.39	-8.08	-0.225
48.39	-8.06	-0.225
48.39	-8.04	-0.225
48.4	-8.03	-0.225
48.4	-8.01	-0.225
48.4	-7.99	-0.225
48.4	-7.98	-0.225
48.4	-7.96	-0.225
48.41	-7.94	-0.225
48.41	-7.93	-0.225
48.41	-7.91	-0.225
48.41	-7.89	-0.225
48.41	-7.88	-0.225
48.41	-7.86	-0.225
48.41	-7.84	-0.225
48.42	-7.83	-0.225
48.42	-7.81	-0.225
48.42	-7.79	-0.225
48.42	-7.78	-0.225
48.42	-7.76	-0.225
48.43	-7.74	-0.225
48.43	-7.73	-0.225
48.43	-7.71	-0.225
48.43	-7.69	-0.225
48.43	-7.68	-0.225
48.43	-7.66	-0.225
48.44	-7.64	-0.225
48.44	-7.63	-0.225
48.44	-7.61	-0.225
48.44	-7.59	-0.225
48.44	-7.58	-0.225
48.44	-7.56	-0.225
48.44	-7.54	-0.225
48.45	-7.53	-0.225
48.45	-7.51	-0.225
48.45	-7.49	-0.225
48.45	-7.48	-0.225
48.45	-7.46	-0.225
48.46	-7.44	-0.225
48.46	-7.43	-0.225
48.46	-7.41	-0.225
48.46	-7.39	-0.225
48.46	-7.38	-0.225
48.46	-7.36	-0.226
48.46	-7.34	-0.226
48.47	-7.33	-0.226
48.47	-7.31	-0.226
48.47	-7.29	-0.226
48.47	-7.28	-0.226
48.47	-7.26	-0.226
48.48	-7.24	-0.226
48.48	-7.23	-0.226
48.48	-7.21	-0.226
48.48	-7.19	-0.226
48.48	-7.18	-0.226
48.48	-7.16	-0.226
48.49	-7.14	-0.226
48.49	-7.13	-0.226
48.49	-7.11	-0.226
48.49	-7.09	-0.226
48.49	-7.08	-0.226
48.49	-7.06	-0.226
48.49	-7.04	-0.226
48.5	-7.03	-0.226
48.5	-7.01	-0.226
48.5	-6.99	-0.226
48.5	-6.98	-0.226
48.5	-6.96	-0.226
48.51	-6.94	-0.226
48.51	-6.93	-0.226
48.51	-6.91	-0.226
48.51	-6.89	-0.226
48.51	-6.88	-0.226
48.51	-6.86	-0.226
48.51	-6.84	-0.226
48.52	-6.83	-0.226
48.52	-6.81	-0.226
48.52	-6.79	-0.226
48.52	-6.78	-0.226
48.52	-6.76	-0.226
48.53	-6.74	-0.226
48.53	-6.73	-0.226
48.53	-6.71	-0.226
48.53	-6.69	-0.226
48.53	-6.68	-0.226
48.53	-6.66	-0.226
48.54	-6.64	-0.226
48.54	-6.63	-0.226
48.54	-6.61	-0.226
48.54	-6.59	-0.226
48.54	-6.58	-0.226
48.54	-6.56	-0.226
48.54	-6.54	-0.226
48.55	-6.53	-0.226
48.55	-6.51	-0.226
48.55	-6.49	-0.226
48.55	-6.48	-0.226
48.55	-6.46	-0.226
48.56	-6.44	-0.226
48.56	-6.43	-0.226
48.56	-6.41	-0.227
48.56	-6.39	-0.227
48.56	-6.38	-0.227
48.56	-6.36	-0.227
48.56	-6.34	-0.227
48.57	-6.33	-0.227
48.57	-6.31	-0.227
48.57	-6.29	-0.227
48.57	-6.28	-0.227
48.57	-6.26	-0.227
48.58	-6.24	-0.227
48.58	-6.23	-0.227
48.58	-6.21	-0.227
48.58	-6.19	-0.227
48.58	-6.18	-0.227
48.58	-6.16	-0.227
48.59	-6.14	-0.227
48.59	-6.13	-0.227
48.59	-6.11	-0.227
48.59	-6.09	-0.227
48.59	-6.08	-0.227
48.59	-6.06	-0.227
48.59	-6.04	-0.227
48.6	-6.03	-0.227
48.6	-6.01	-0.227
48.6	-5.99	-0.227
48.6	-5.98	-0.227
48.6	-5.96	-0.227
48.61	-5.94	-0.227
48.61	-5.93	-0.227
48.61	-5.91	-0.227
48.61	-5.89	-0.227
48.61	-5.88	-0.227
48.61	-5.86	-0.227
48.61	-5.84	-0.227
48.62	-5.83	-0.227
48.62	-5.81	-0.227
48.62	-5.79	-0.227
48.62	-5.78	-0.227
48.62	-5.76	-0.227
48.63	-5.74	-0.227
48.63	-5.73	-0.227
48.63	-5.71	-0.227
48.63	-5.69	-0.227
48.63	-5.68	-0.227
48.63	-5.66	-0.227
48.64	-5.64	-0.227
48.64	-5.63	-0.227
48.64	-5.61	-0.227
48.64	-5.59	-0.227
48.64	-5.58	-0.227
48.64	-5.56	-0.227
48.64	-5.54	-0.227
48.65	-5.53	-0.227
48.65	-5.51	-0.227
48.65	-5.49	-0.227
48.65	-5.48	-0.227
48.65	-5.46	-0.227
48.66	-5.44	-0.227
48.66	-5.43	-0.227
48.66	-5.41	-0.227
48.66	-5.39	-0.228
48.66	-5.38	-0.228
48.66	-5.36	-0.228
48.66	-5.34	-0.228
48.67	-5.33	-0.228
48.67	-5.31	-0.228
48.67	-5.29	-0.228
48.67	-5.28	-0.228
48.67	-5.26	-0.228
48.68	-5.24	-0.228
48.68	-5.23	-0.228
48.68	-5.21	-0.228
48.68	-5.19	-0.228
48.68	-5.18	-0.228
48.68	-5.16	-0.228
48.69	-5.14	-0.228
48.69	-5.12	-0.228
48.69	-5.11	-0.228
48.69	-5.09	-0.228
48.69	-5.08	-0.228
48.69	-5.06	-0.228
48.69	-5.04	-0.228
48.7	-5.03	-0.228
48.7	-5.01	-0.228
48.7	-4.99	-0.228
48.7	-4.98	-0.228
48.7	-4.96	-0.228
48.71	-4.94	-0.228
48.71	-4.93	-0.228
48.71	-4.91	-0.228
48.71	-4.89	-0.228
48.71	-4.88	-0.228
48.71	-4.86	-0.228
48.71	-4.84	-0.228
48.72	-4.83	-0.228
48.72	-4.81	-0.228
48.72	-4.79	-0.228
48.72	-4.78	-0.228
48.72	-4.76	-0.228
48.73	-4.74	-0.228
48.73	-4.73	-0.228
48.73	-4.71	-0.228
48.73	-4.69	-0.228
48.73	-4.68	-0.228
48.73	-4.66	-0.228
48.74	-4.64	-0.228
48.74	-4.63	-0.228
48.74	-4.61	-0.228
48.74	-4.59	-0.228
48.74	-4.58	-0.228
48.74	-4.56	-0.228
48.74	-4.54	-0.228
48.75	-4.53	-0.228
48.75	-4.51	-0.228
48.75	-4.49	-0.228
48.75	-4.48	-0.228
48.75	-4.46	-0.228
48.76	-4.44	-0.228
48.76	-4.42	-0.228
48.76	-4.41	-0.228
48.76	-4.39	-0.228
48.76	-4.38	-0.228
48.76	-4.36	-0.228
48.76	-4.34	-0.228
48.77	-4.32	-0.228
48.77	-4.31	-0.228
48.77	-4.29	-0.229
48.77	-4.28	-0.229
48.77	-4.26	-0.229
48.78	-4.24	-0.229
48.78	-4.23	-0.229
48.78	-4.21	-0.229
48.78	-4.19	-0.229
48.78	-4.18	-0.229
48.78	-4.16	-0.229
48.79	-4.14	-0.229
48.79	-4.13	-0.229
48.79	-4.11	-0.229
48.79	-4.09	-0.229
48.79	-4.07	-0.229
48.79	-4.06	-0.229
48.79	-4.04	-0.229
48.8	-4.02	-0.229
48.8	-4.01	-0.229
48.8	-3.99	-0.229
48.8	-3.98	-0.229
48.8	-3.96	-0.229
48.81	-3.94	-0.229
48.81	-3.93	-0.229
48.81	-3.91	-0.229
48.81	-3.89	-0.229
48.81	-3.88	-0.229
48.81	-3.86	-0.229
48.81	-3.84	-0.229
48.82	-3.83	-0.229
48.82	-3.81	-0.229
48.82	-3.79	-0.229
48.82	-3.77	-0.229
48.82	-3.76	-0.229
48.83	-3.74	-0.229
48.83	-3.72	-0.229
48.83	-3.71	-0.229
48.83	-3.69	-0.229
48.83	-3.67	-0.229
48.83	-3.66	-0.229
48.84	-3.64	-0.229
48.84	-3.63	-0.229
48.84	-3.61	-0.229
48.84	-3.59	-0.229
48.84	-3.57	-0.229
48.84	-3.56	-0.229
48.84	-3.54	-0.229
48.85	-3.53	-0.229
48.85	-3.51	-0.229
48.85	-3.49	-0.229
48.85	-3.47	-0.229
48.85	-3.46	-0.229
48.86	-3.44	-0.229
48.86	-3.42	-0.229
48.86	-3.41	-0.229
48.86	-3.39	-0.229
48.86	-3.37	-0.229
48.86	-3.36	-0.229
48.86	-3.34	-0.229
48.87	-3.32	-0.229
48.87	-3.31	-0.229
48.87	-3.29	-0.229
48.87	-3.27	-0.229
48.87	-3.26	-0.229
48.88	-3.24	-0.229
48.88	-3.22	-0.229
48.88	-3.21	-0.229
48.88	-3.19	-0.229
48.88	-3.18	-0.229
48.88	-3.16	-0.229
48.89	-3.14	-0.23
48.89	-3.13	-0.23
48.89	-3.11	-0.23
48.89	-3.09	-0.23
48.89	-3.07	-0.23
48.89	-3.06	-0.23
48.89	-3.04	-0.23
48.9	-3.02	-0.23
48.9	-3.01	-0.23
48.9	-2.99	-0.23
48.9	-2.97	-0.23
48.9	-2.96	-0.23
48.91	-2.94	-0.23
48.91	-2.92	-0.23
48.91	-2.91	-0.23
48.91	-2.89	-0.23
48.91	-2.87	-0.23
48.91	-2.86	-0.23
48.91	-2.84	-0.23
48.92	-2.82	-0.23
48.92	-2.81	-0.23
48.92	-2.79	-0.23
48.92	-2.77	-0.23
48.92	-2.76	-0.23
48.93	-2.74	-0.23
48.93	-2.72	-0.23
48.93	-2.71	-0.23
48.93	-2.69	-0.23
48.93	-2.67	-0.23
48.93	-2.66	-0.23
48.94	-2.64	-0.23
48.94	-2.62	-0.23
48.94	-2.61	-0.23
48.94	-2.59	-0.23
48.94	-2.57	-0.23
48.94	-2.56	-0.23
48.94	-2.54	-0.23
48.95	-2.52	-0.23
48.95	-2.51	-0.23
48.95	-2.49	-0.23
48.95	-2.47	-0.23
48.95	-2.46	-0.23
48.96	-2.44	-0.23
48.96	-2.42	-0.23
48.96	-2.41	-0.23
48.96	-2.39	-0.23
48.96	-2.37	-0.23
48.96	-2.36	-0.23
48.96	-2.34	-0.23
48.97	-2.32	-0.23
48.97	-2.31	-0.23
48.97	-2.29	-0.23
48.97	-2.27	-0.23
48.97	-2.26	-0.23
48.98	-2.24	-0.23
48.98	-2.22	-0.23
48.98	-2.21	-0.23
48.98	-2.19	-0.23
48.98	-2.17	-0.23
48.98	-2.16	-0.23
48.99	-2.14	-0.23
48.99	-2.12	-0.23
48.99	-2.11	-0.23
48.99	-2.09	-0.23
48.99	-2.07	-0.23
48.99	-2.06	-0.23
48.99	-2.04	-0.23
49	-2.02	-0.23
49	-2.01	-0.23
49	-1.99	-0.23
49	-1.97	-0.23
49	-1.96	-0.23
49.01	-1.94	-0.23
49.01	-1.92	-0.23
49.01	-1.91	-0.23
49.01	-1.89	-0.23
49.01	-1.87	-0.23
49.01	-1.86	-0.23
49.01	-1.84	-0.23
49.02	-1.82	-0.23
49.02	-1.81	-0.231
49.02	-1.79	-0.231
49.02	-1.77	-0.231
49.02	-1.76	-0.231
49.03	-1.74	-0.231
49.03	-1.72	-0.231
49.03	-1.71	-0.231
49.03	-1.69	-0.231
49.03	-1.67	-0.231
49.03	-1.66	-0.231
49.04	-1.64	-0.231
49.04	-1.62	-0.231
49.04	-1.61	-0.231
49.04	-1.59	-0.231
49.04	-1.57	-0.231
49.04	-1.56	-0.231
49.04	-1.54	-0.231
49.05	-1.52	-0.231
49.05	-1.51	-0.231
49.05	-1.49	-0.231
49.05	-1.47	-0.231
49.05	-1.46	-0.231
49.06	-1.44	-0.231
49.06	-1.42	-0.231
49.06	-1.41	-0.231
49.06	-1.39	-0.231
49.06	-1.37	-0.231
49.06	-1.35	-0.231
49.06	-1.34	-0.231
49.07	-1.32	-0.231
49.07	-1.31	-0.231
49.07	-1.29	-0.231
49.07	-1.27	-0.231
49.07	-1.26	-0.231
49.08	-1.24	-0.231
49.08	-1.22	-0.231
49.08	-1.2	-0.231
49.08	-1.19	-0.231
49.08	-1.17	-0.231
49.08	-1.16	-0.231
49.09	-1.14	-0.231
49.09	-1.12	-0.231
49.09	-1.11	-0.231
49.09	-1.09	-0.231
49.09	-1.07	-0.231
49.09	-1.06	-0.231
49.09	-1.04	-0.231
49.1	-1.02	-0.231
49.1	-1.01	-0.231
49.1	-0.99	-0.231
49.1	-0.97	-0.231
49.1	-0.96	-0.231
49.11	-0.94	-0.231
49.11	-0.92	-0.231
49.11	-0.91	-0.231
49.11	-0.89	-0.231
49.11	-0.87	-0.231
49.11	-0.86	-0.231
49.11	-0.84	-0.231
49.12	-0.82	-0.231
49.12	-0.81	-0.231
49.12	-0.79	-0.231
49.12	-0.77	-0.231
49.12	-0.76	-0.231
49.13	-0.74	-0.231
49.13	-0.72	-0.231
49.13	-0.7	-0.231
49.13	-0.69	-0.231
49.13	-0.67	-0.231
49.13	-0.66	-0.231
49.14	-0.64	-0.231
49.14	-0.62	-0.231
49.14	-0.6	-0.231
49.14	-0.59	-0.231
49.14	-0.57	-0.231
49.14	-0.55	-0.231
49.14	-0.54	-0.231
49.15	-0.52	-0.231
49.15	-0.51	-0.231
49.15	-0.49	-0.231
49.15	-0.47	-0.231
49.15	-0.46	-0.231
49.16	-0.44	-0.231
49.16	-0.42	-0.231
49.16	-0.4	-0.231
49.16	-0.39	-0.231
49.16	-0.37	-0.231
49.16	-0.35	-0.231
49.16	-0.34	-0.231
49.17	-0.32	-0.232
49.17	-0.3	-0.232
49.17	-0.29	-0.232
49.17	-0.27	-0.232
49.17	-0.26	-0.232
49.18	-0.24	-0.232
49.18	-0.22	-0.232
49.18	-0.2	-0.232
49.18	-0.19	-0.232
49.18	-0.17	-0.232
49.18	-0.15	-0.232
49.19	-0.14	-0.232
49.19	-0.12	-0.232
49.19	-0.11	-0.232
49.19	-0.09	-0.232
49.19	-0.07	-0.232
49.19	-0.06	-0.232
49.19	-0.04	-0.232
49.2	-0.02	-0.232
49.2	0	-0.232
49.2	0.01	-0.232
49.2	0.03	-0.232
49.2	0.05	-0.232
49.21	0.06	-0.232
49.21	0.08	-0.232
49.21	0.1	-0.232
49.21	0.11	-0.232
49.21	0.13	-0.232
49.21	0.15	-0.232
49.21	0.16	-0.232
49.22	0.18	-0.232
49.22	0.2	-0.232
49.22	0.21	-0.232
49.22	0.23	-0.232
49.22	0.25	-0.232
49.23	0.26	-0.232
49.23	0.28	-0.232
49.23	0.3	-0.232
49.23	0.31	-0.232
49.23	0.33	-0.232
49.23	0.35	-0.232
49.24	0.36	-0.232
49.24	0.38	-0.232
49.24	0.4	-0.232
49.24	0.41	-0.232
49.24	0.43	-0.232
49.24	0.45	-0.232
49.24	0.46	-0.232
49.25	0.48	-0.232
49.25	0.5	-0.232
49.25	0.51	-0.232
49.25	0.53	-0.232
49.25	0.55	-0.232
49.26	0.56	-0.232
49.26	0.58	-0.232
49.26	0.6	-0.232
49.26	0.61	-0.232
49.26	0.63	-0.232
49.26	0.65	-0.232
49.26	0.66	-0.232
49.27	0.68	-0.232
49.27	0.7	-0.232
49.27	0.71	-0.232
49.27	0.73	-0.232
49.27	0.75	-0.232
49.28	0.76	-0.232
49.28	0.78	-0.232
49.28	0.8	-0.232
49.28	0.81	-0.232
49.28	0.83	-0.232
49.28	0.85	-0.232
49.29	0.86	-0.232
49.29	0.88	-0.232
49.29	0.9	-0.232
49.29	0.91	-0.232
49.29	0.93	-0.232
49.29	0.95	-0.232
49.29	0.96	-0.232
49.3	0.98	-0.232
49.3	1	-0.232
49.3	1.01	-0.232
49.3	1.03	-0.232
49.3	1.05	-0.232
49.31	1.06	-0.232
49.31	1.08	-0.232
49.31	1.1	-0.232
49.31	1.11	-0.232
49.31	1.13	-0.232
49.31	1.15	-0.232
49.31	1.16	-0.232
49.32	1.18	-0.232
49.32	1.2	-0.232
49.32	1.21	-0.232
49.32	1.23	-0.232
49.32	1.25	-0.232
49.33	1.26	-0.233
49.33	1.28	-0.233
49.33	1.3	-0.233
49.33	1.31	-0.233
49.33	1.33	-0.233
49.33	1.35	-0.233
49.34	1.36	-0.233
49.34	1.38	-0.233
49.34	1.4	-0.233
49.34	1.41	-0.233
49.34	1.43	-0.233
49.34	1.45	-0.233
49.34	1.46	-0.233
49.35	1.48	-0.233
49.35	1.5	-0.233
49.35	1.51	-0.233
49.35	1.53	-0.233
49.35	1.55	-0.233
49.36	1.56	-0.233
49.36	1.58	-0.233
49.36	1.6	-0.233
49.36	1.61	-0.233
49.36	1.63	-0.233
49.36	1.65	-0.233
49.36	1.66	-0.233
49.37	1.68	-0.233
49.37	1.7	-0.233
49.37	1.71	-0.233
49.37	1.73	-0.233
49.37	1.75	-0.233
49.38	1.77	-0.233
49.38	1.78	-0.233
49.38	1.8	-0.233
49.38	1.82	-0.233
49.38	1.83	-0.233
49.38	1.85	-0.233
49.39	1.87	-0.233
49.39	1.88	-0.233
49.39	1.9	-0.233
49.39	1.92	-0.233
49.39	1.93	-0.233
49.39	1.95	-0.233
49.39	1.96	-0.233
49.4	1.98	-0.233
49.4	2	-0.233
49.4	2.01	-0.233
49.4	2.03	-0.233
49.4	2.05	-0.233
49.41	2.07	-0.233
49.41	2.08	-0.233
49.41	2.1	-0.233
49.41	2.11	-0.233
49.41	2.13	-0.233
49.41	2.15	-0.233
49.41	2.17	-0.233
49.42	2.18	-0.233
49.42	2.2	-0.233
49.42	2.22	-0.233
49.42	2.23	-0.233
49.42	2.25	-0.233
49.43	2.26	-0.233
49.43	2.28	-0.233
49.43	2.3	-0.233
49.43	2.32	-0.233
49.43	2.33	-0.233
49.43	2.35	-0.233
49.44	2.36	-0.233
49.44	2.38	-0.233
49.44	2.4	-0.233
49.44	2.42	-0.233
49.44	2.43	-0.233
49.44	2.45	-0.233
49.44	2.47	-0.233
49.45	2.48	-0.233
49.45	2.5	-0.233
49.45	2.52	-0.233
49.45	2.53	-0.233
49.45	2.55	-0.233
49.46	2.57	-0.233
49.46	2.58	-0.233
49.46	2.6	-0.233
49.46	2.61	-0.233
49.46	2.63	-0.233
49.46	2.65	-0.233
49.46	2.67	-0.233
49.47	2.68	-0.233
49.47	2.7	-0.233
49.47	2.72	-0.233
49.47	2.73	-0.233
49.47	2.75	-0.233
49.48	2.77	-0.233
49.48	2.78	-0.233
49.48	2.8	-0.233
49.48	2.82	-0.234
49.48	2.83	-0.234
49.48	2.85	-0.234
49.49	2.87	-0.234
49.49	2.88	-0.234
49.49	2.9	-0.234
49.49	2.92	-0.234
49.49	2.93	-0.234
49.49	2.95	-0.234
49.49	2.97	-0.234
49.5	2.98	-0.234
49.5	3	-0.234
49.5	3.02	-0.234
49.5	3.03	-0.234
49.5	3.05	-0.234
49.51	3.07	-0.234
49.51	3.08	-0.234
49.51	3.1	-0.234
49.51	3.12	-0.234
49.51	3.13	-0.234
49.51	3.15	-0.234
49.51	3.17	-0.234
49.52	3.18	-0.234
49.52	3.2	-0.234
49.52	3.22	-0.234
49.52	3.23	-0.234
49.52	3.25	-0.234
49.53	3.27	-0.234
49.53	3.28	-0.234
49.53	3.3	-0.234
49.53	3.32	-0.234
49.53	3.33	-0.234
49.53	3.35	-0.234
49.54	3.37	-0.234
49.54	3.38	-0.234
49.54	3.4	-0.234
49.54	3.42	-0.234
49.54	3.43	-0.234
49.54	3.45	-0.234
49.54	3.47	-0.234
49.55	3.48	-0.234
49.55	3.5	-0.234
49.55	3.52	-0.234
49.55	3.53	-0.234
49.55	3.55	-0.234
49.56	3.57	-0.234
49.56	3.58	-0.234
49.56	3.6	-0.234
49.56	3.62	-0.234
49.56	3.63	-0.234
49.56	3.65	-0.234
49.56	3.67	-0.234
49.57	3.68	-0.234
49.57	3.7	-0.234
49.57	3.72	-0.234
49.57	3.73	-0.234
49.57	3.75	-0.234
49.58	3.77	-0.234
49.58	3.78	-0.234
49.58	3.8	-0.234
49.58	3.82	-0.234
49.58	3.83	-0.234
49.58	3.85	-0.234
49.59	3.87	-0.234
49.59	3.88	-0.234
49.59	3.9	-0.234
49.59	3.92	-0.234
49.59	3.93	-0.234
49.59	3.95	-0.234
49.59	3.97	-0.234
49.6	3.98	-0.234
49.6	4	-0.234
49.6	4.02	-0.234
49.6	4.03	-0.234
49.6	4.05	-0.234
49.61	4.07	-0.234
49.61	4.08	-0.234
49.61	4.1	-0.234
49.61	4.12	-0.234
49.61	4.13	-0.234
49.61	4.15	-0.234
49.61	4.17	-0.234
49.62	4.18	-0.234
49.62	4.2	-0.234
49.62	4.22	-0.234
49.62	4.23	-0.234
49.62	4.25	-0.234
49.63	4.27	-0.234
49.63	4.28	-0.234
49.63	4.3	-0.234
49.63	4.32	-0.234
49.63	4.33	-0.234
49.63	4.35	-0.234
49.64	4.37	-0.234
49.64	4.38	-0.234
49.64	4.4	-0.234
49.64	4.42	-0.234
49.64	4.43	-0.234
49.64	4.45	-0.234
49.64	4.47	-0.234
49.65	4.48	-0.234
49.65	4.5	-0.234
49.65	4.52	-0.234
49.65	4.53	-0.234
49.65	4.55	-0.234
49.66	4.57	-0.235
49.66	4.58	-0.235
49.66	4.6	-0.235
49.66	4.62	-0.235
49.66	4.63	-0.235
49.66	4.65	-0.235
49.66	4.67	-0.235
49.67	4.68	-0.235
49.67	4.7	-0.235
49.67	4.72	-0.235
49.67	4.73	-0.235
49.67	4.75	-0.235
49.68	4.77	-0.235
49.68	4.78	-0.235
49.68	4.8	-0.235
49.68	4.82	-0.235
49.68	4.83	-0.235
49.68	4.85	-0.235
49.69	4.87	-0.235
49.69	4.88	-0.235
49.69	4.9	-0.235
49.69	4.92	-0.235
49.69	4.93	-0.235
49.69	4.95	-0.235
49.69	4.97	-0.235
49.7	4.98	-0.235
49.7	5	-0.235
49.7	5.02	-0.235
49.7	5.03	-0.235
49.7	5.05	-0.235
49.71	5.07	-0.235
49.71	5.09	-0.235
49.71	5.1	-0.235
49.71	5.12	-0.235
49.71	5.13	-0.235
49.71	5.15	-0.235
49.71	5.17	-0.235
49.72	5.18	-0.235
49.72	5.2	-0.235
49.72	5.22	-0.235
49.72	5.23	-0.235
49.72	5.25	-0.235
49.73	5.27	-0.235
49.73	5.28	-0.235
49.73	5.3	-0.235
49.73	5.32	-0.235
49.73	5.33	-0.235
49.73	5.35	-0.235
49.74	5.37	-0.235
49.74	5.39	-0.235
49.74	5.4	-0.235
49.74	5.42	-0.235
49.74	5.43	-0.235
49.74	5.45	-0.235
49.74	5.47	-0.235
49.75	5.49	-0.235
49.75	5.5	-0.235
49.75	5.52	-0.235
49.75	5.53	-0.235
49.75	5.55	-0.235
49.76	5.57	-0.235
49.76	5.58	-0.235
49.76	5.6	-0.235
49.76	5.62	-0.235
49.76	5.64	-0.235
49.76	5.65	-0.235
49.76	5.67	-0.235
49.77	5.69	-0.235
49.77	5.7	-0.235
49.77	5.72	-0.235
49.77	5.73	-0.235
49.77	5.75	-0.235
49.78	5.77	-0.235
49.78	5.79	-0.235
49.78	5.8	-0.235
49.78	5.82	-0.235
49.78	5.83	-0.235
49.78	5.85	-0.235
49.79	5.87	-0.235
49.79	5.89	-0.235
49.79	5.9	-0.235
49.79	5.92	-0.235
49.79	5.94	-0.235
49.79	5.95	-0.235
49.79	5.97	-0.235
49.8	5.98	-0.235
49.8	6	-0.235
49.8	6.02	-0.235
49.8	6.04	-0.235
49.8	6.05	-0.235
49.81	6.07	-0.235
49.81	6.09	-0.235
49.81	6.1	-0.235
49.81	6.12	-0.235
49.81	6.14	-0.235
49.81	6.15	-0.235
49.81	6.17	-0.235
49.82	6.19	-0.235
49.82	6.2	-0.235
49.82	6.22	-0.235
49.82	6.24	-0.235
49.82	6.25	-0.235
49.83	6.27	-0.235
49.83	6.29	-0.235
49.83	6.3	-0.235
49.83	6.32	-0.235
49.83	6.34	-0.235
49.83	6.35	-0.235
49.84	6.37	-0.235
49.84	6.39	-0.235
49.84	6.4	-0.235
49.84	6.42	-0.235
49.84	6.44	-0.235
49.84	6.45	-0.235
49.84	6.47	-0.235
49.85	6.49	-0.235
49.85	6.5	-0.235
49.85	6.52	-0.236
49.85	6.54	-0.236
49.85	6.55	-0.236
49.86	6.57	-0.236
49.86	6.59	-0.236
49.86	6.6	-0.236
49.86	6.62	-0.236
49.86	6.64	-0.236
49.86	6.65	-0.236
49.86	6.67	-0.236
49.87	6.69	-0.236
49.87	6.7	-0.236
49.87	6.72	-0.236
49.87	6.74	-0.236
49.87	6.75	-0.236
49.88	6.77	-0.236
49.88	6.79	-0.236
49.88	6.8	-0.236
49.88	6.82	-0.236
49.88	6.84	-0.236
49.88	6.85	-0.236
49.89	6.87	-0.236
49.89	6.89	-0.236
49.89	6.9	-0.236
49.89	6.92	-0.236
49.89	6.94	-0.236
49.89	6.95	-0.236
49.89	6.97	-0.236
49.9	6.99	-0.236
49.9	7	-0.236
49.9	7.02	-0.236
49.9	7.04	-0.236
49.9	7.05	-0.236
49.91	7.07	-0.236
49.91	7.09	-0.236
49.91	7.1	-0.236
49.91	7.12	-0.236
49.91	7.14	-0.236
49.91	7.15	-0.236
49.91	7.17	-0.236
49.92	7.19	-0.236
49.92	7.2	-0.236
49.92	7.22	-0.236
49.92	7.24	-0.236
49.92	7.25	-0.236
49.93	7.27	-0.236
49.93	7.29	-0.236
49.93	7.3	-0.236
49.93	7.32	-0.236
49.93	7.34	-0.236
49.93	7.35	-0.236
49.94	7.37	-0.236
49.94	7.39	-0.236
49.94	7.4	-0.236
49.94	7.42	-0.236
49.94	7.44	-0.236
49.94	7.46	-0.236
49.94	7.47	-0.236
49.95	7.49	-0.236
49.95	7.5	-0.236
49.95	7.52	-0.236
49.95	7.54	-0.236
49.95	7.55	-0.236
49.96	7.57	-0.236
49.96	7.59	-0.236
49.96	7.6	-0.236
49.96	7.62	-0.236
49.96	7.64	-0.236
49.96	7.65	-0.236
49.96	7.67	-0.236
49.97	7.69	-0.236
49.97	7.71	-0.236
49.97	7.72	-0.236
49.97	7.74	-0.236
49.97	7.75	-0.236
49.98	7.77	-0.236
49.98	7.79	-0.236
49.98	7.81	-0.236
49.98	7.82	-0.236
49.98	7.84	-0.236
49.98	7.85	-0.236
49.99	7.87	-0.236
49.99	7.89	-0.236
49.99	7.9	-0.236
49.99	7.92	-0.236
49.99	7.94	-0.236
49.99	7.95	-0.236
49.99	7.97	-0.236
50	7.99	-0.236
50	8	-0.236
50	8.02	-0.236
50	8.04	-0.236
50	8.05	-0.236
50.01	8.07	-0.236
50.01	8.09	-0.236
50.01	8.11	-0.236
50.01	8.12	-0.236
50.01	8.14	-0.236
50.01	8.16	-0.236
50.01	8.17	-0.236
50.02	8.19	-0.236
50.02	8.21	-0.236
50.02	8.22	-0.236
50.02	8.24	-0.236
50.02	8.25	-0.236
50.03	8.27	-0.236
50.03	8.29	-0.236
50.03	8.31	-0.236
50.03	8.32	-0.236
50.03	8.34	-0.236
50.03	8.35	-0.236
50.04	8.37	-0.236
50.04	8.39	-0.236
50.04	8.4	-0.236
50.04	8.42	-0.236
50.04	8.44	-0.236
50.04	8.46	-0.236
50.04	8.47	-0.236
50.05	8.49	-0.236
50.05	8.51	-0.236
50.05	8.52	-0.236
50.05	8.54	-0.236
50.05	8.55	-0.236
50.06	8.57	-0.236
50.06	8.59	-0.236
50.06	8.6	-0.237
50.06	8.62	-0.237
50.06	8.64	-0.237
50.06	8.66	-0.237
50.06	8.67	-0.237
50.07	8.69	-0.237
50.07	8.71	-0.237
50.07	8.72	-0.237
50.07	8.74	-0.237
50.07	8.75	-0.237
50.08	8.77	-0.237
50.08	8.79	-0.237
50.08	8.81	-0.237
50.08	8.82	-0.237
50.08	8.84	-0.237
50.08	8.86	-0.237
50.09	8.87	-0.237
50.09	8.89	-0.237
50.09	8.91	-0.237
50.09	8.92	-0.237
50.09	8.94	-0.237
50.09	8.96	-0.237
50.09	8.97	-0.237
50.1	8.99	-0.237
50.1	9.01	-0.237
50.1	9.02	-0.237
50.1	9.04	-0.237
50.1	9.06	-0.237
50.11	9.07	-0.237
50.11	9.09	-0.237
50.11	9.11	-0.237
50.11	9.12	-0.237
50.11	9.14	-0.237
50.11	9.16	-0.237
50.11	9.17	-0.237
50.12	9.19	-0.237
50.12	9.21	-0.237
50.12	9.22	-0.237
50.12	9.24	-0.237
50.12	9.26	-0.237
50.13	9.27	-0.237
50.13	9.29	-0.237
50.13	9.31	-0.237
50.13	9.32	-0.237
50.13	9.34	-0.237
50.13	9.36	-0.237
50.14	9.37	-0.237
50.14	9.39	-0.237
50.14	9.41	-0.237
50.14	9.42	-0.237
50.14	9.44	-0.237
50.14	9.46	-0.237
50.14	9.47	-0.237
50.15	9.49	-0.237
50.15	9.51	-0.237
50.15	9.52	-0.237
50.15	9.54	-0.237
50.15	9.56	-0.237
50.16	9.57	-0.237
50.16	9.59	-0.237
50.16	9.61	-0.237
50.16	9.62	-0.237
50.16	9.64	-0.237
50.16	9.66	-0.237
50.16	9.67	-0.237
50.17	9.69	-0.237
50.17	9.71	-0.237
50.17	9.72	-0.237
50.17	9.74	-0.237
50.17	9.76	-0.237
50.18	9.77	-0.237
50.18	9.79	-0.237
50.18	9.81	-0.237
50.18	9.82	-0.237
50.18	9.84	-0.237
50.18	9.86	-0.237
50.19	9.87	-0.237
50.19	9.89	-0.237
50.19	9.91	-0.237
50.19	9.92	-0.237
50.19	9.94	-0.237
50.19	9.96	-0.237
50.19	9.97	-0.237
50.2	9.99	-0.237
50.2	10.01	-0.237
50.2	10.02	-0.237
50.2	10.04	-0.237
50.2	10.06	-0.237
50.21	10.07	-0.237
50.21	10.09	-0.237
50.21	10.11	-0.237
50.21	10.12	-0.237
50.21	10.14	-0.237
50.21	10.16	-0.237
50.21	10.17	-0.237
50.22	10.19	-0.237
50.22	10.21	-0.237
50.22	10.22	-0.237
50.22	10.24	-0.237
50.22	10.26	-0.237
50.23	10.27	-0.237
50.23	10.29	-0.237
50.23	10.31	-0.237
50.23	10.32	-0.237
50.23	10.34	-0.237
50.23	10.36	-0.237
50.24	10.37	-0.237
50.24	10.39	-0.237
50.24	10.41	-0.237
50.24	10.42	-0.237
50.24	10.44	-0.237
50.24	10.46	-0.237
50.24	10.47	-0.237
50.25	10.49	-0.237
50.25	10.51	-0.237
50.25	10.52	-0.237
50.25	10.54	-0.237
50.25	10.56	-0.237
50.26	10.57	-0.238
50.26	10.59	-0.238
50.26	10.61	-0.238
50.26	10.62	-0.238
50.26	10.64	-0.238
50.26	10.66	-0.238
50.26	10.67	-0.238
50.27	10.69	-0.238
50.27	10.71	-0.238
50.27	10.72	-0.238
50.27	10.74	-0.238
50.27	10.76	-0.238
50.28	10.77	-0.238
50.28	10.79	-0.238
50.28	10.81	-0.238
50.28	10.82	-0.238
50.28	10.84	-0.238
50.28	10.86	-0.238
50.29	10.87	-0.238
50.29	10.89	-0.238
50.29	10.91	-0.238
50.29	10.92	-0.238
50.29	10.94	-0.238
50.29	10.96	-0.238
50.29	10.97	-0.238
50.3	10.99	-0.238
50.3	11.01	-0.238
50.3	11.02	-0.238
50.3	11.04	-0.238
50.3	11.06	-0.238
50.31	11.07	-0.238
50.31	11.09	-0.238
50.31	11.11	-0.238
50.31	11.12	-0.238
50.31	11.14	-0.238
50.31	11.16	-0.238
50.31	11.17	-0.238
50.32	11.19	-0.238
50.32	11.21	-0.238
50.32	11.22	-0.238
50.32	11.24	-0.238
50.32	11.26	-0.238
50.33	11.28	-0.238
50.33	11.29	-0.238
50.33	11.31	-0.238
[truncated: 11,203 more rows]

## Sheet: C1
Ramp 10.00 °C/min to 200.00 °C
Time	Temperature	Heat Flow (Normalized)
min	°C	W/g
47	-20.41	0.014
47	-20.41	0.014
47.01	-20.41	0.014
47.01	-20.41	0.014
47.01	-20.41	0.014
47.01	-20.41	0.014
47.01	-20.41	0.014
47.01	-20.41	0.014
47.01	-20.41	0.014
47.02	-20.41	0.014
47.02	-20.41	0.014
47.02	-20.41	0.014
47.02	-20.41	0.014
47.02	-20.41	0.014
47.03	-20.41	0.014
47.03	-20.41	0.014
47.03	-20.41	0.014
47.03	-20.41	0.014
47.03	-20.41	0.014
47.03	-20.41	0.014
47.04	-20.41	0.014
47.04	-20.41	0.014
47.04	-20.41	0.014
47.04	-20.41	0.014
47.04	-20.41	0.014
47.04	-20.41	0.014
47.04	-20.41	0.014
47.05	-20.41	0.014
47.05	-20.4	0.014
47.05	-20.4	0.014
47.05	-20.4	0.013
47.05	-20.4	0.013
47.06	-20.4	0.013
47.06	-20.4	0.013
47.06	-20.4	0.013
47.06	-20.39	0.013
47.06	-20.39	0.013
47.06	-20.39	0.013
47.06	-20.39	0.012
47.07	-20.39	0.012
47.07	-20.38	0.012
47.07	-20.38	0.012
47.07	-20.38	0.011
47.07	-20.37	0.011
47.08	-20.37	0.01
47.08	-20.37	0.01
47.08	-20.36	0.009
47.08	-20.36	0.008
47.08	-20.35	0.007
47.08	-20.35	0.007
47.09	-20.34	0.006
47.09	-20.34	0.005
47.09	-20.33	0.004
47.09	-20.33	0.003
47.09	-20.32	0.002
47.09	-20.32	0.001
47.09	-20.31	0
47.1	-20.31	-0.001
47.1	-20.3	-0.002
47.1	-20.29	-0.003
47.1	-20.29	-0.004
47.1	-20.28	-0.004
47.11	-20.27	-0.005
47.11	-20.27	-0.006
47.11	-20.26	-0.007
47.11	-20.25	-0.008
47.11	-20.25	-0.009
47.11	-20.24	-0.01
47.11	-20.23	-0.011
47.12	-20.22	-0.012
47.12	-20.21	-0.013
47.12	-20.2	-0.013
47.12	-20.2	-0.014
47.12	-20.19	-0.015
47.13	-20.18	-0.016
47.13	-20.17	-0.017
47.13	-20.16	-0.018
47.13	-20.15	-0.019
47.13	-20.14	-0.02
47.13	-20.13	-0.021
47.14	-20.12	-0.022
47.14	-20.11	-0.023
47.14	-20.1	-0.023
47.14	-20.09	-0.024
47.14	-20.08	-0.026
47.14	-20.07	-0.027
47.14	-20.06	-0.028
47.15	-20.05	-0.029
47.15	-20.04	-0.03
47.15	-20.03	-0.031
47.15	-20.02	-0.032
47.15	-20.01	-0.033
47.16	-20	-0.034
47.16	-19.99	-0.035
47.16	-19.98	-0.036
47.16	-19.96	-0.037
47.16	-19.95	-0.038
47.16	-19.94	-0.039
47.16	-19.93	-0.04
47.17	-19.92	-0.041
47.17	-19.91	-0.042
47.17	-19.9	-0.043
47.17	-19.88	-0.044
47.17	-19.87	-0.045
47.18	-19.86	-0.046
47.18	-19.85	-0.047
47.18	-19.84	-0.048
47.18	-19.82	-0.049
47.18	-19.81	-0.05
47.18	-19.8	-0.051
47.19	-19.79	-0.052
47.19	-19.78	-0.053
47.19	-19.76	-0.054
47.19	-19.75	-0.055
47.19	-19.74	-0.056
47.19	-19.73	-0.057
47.19	-19.71	-0.058
47.2	-19.7	-0.059
47.2	-19.69	-0.06
47.2	-19.68	-0.061
47.2	-19.66	-0.062
47.2	-19.65	-0.063
47.21	-19.64	-0.064
47.21	-19.62	-0.066
47.21	-19.61	-0.066
47.21	-19.6	-0.068
47.21	-19.58	-0.069
47.21	-19.57	-0.07
47.21	-19.56	-0.071
47.22	-19.55	-0.072
47.22	-19.53	-0.073
47.22	-19.52	-0.074
47.22	-19.51	-0.075
47.22	-19.49	-0.076
47.23	-19.48	-0.077
47.23	-19.46	-0.078
47.23	-19.45	-0.079
47.23	-19.44	-0.08
47.23	-19.42	-0.081
47.23	-19.41	-0.082
47.24	-19.4	-0.083
47.24	-19.38	-0.084
47.24	-19.37	-0.086
47.24	-19.36	-0.087
47.24	-19.34	-0.087
47.24	-19.33	-0.089
47.24	-19.31	-0.09
47.25	-19.3	-0.091
47.25	-19.29	-0.092
47.25	-19.27	-0.093
47.25	-19.26	-0.094
47.25	-19.24	-0.095
47.26	-19.23	-0.096
47.26	-19.22	-0.097
47.26	-19.2	-0.098
47.26	-19.19	-0.099
47.26	-19.17	-0.1
47.26	-19.16	-0.101
47.26	-19.14	-0.102
47.27	-19.13	-0.103
47.27	-19.12	-0.104
47.27	-19.1	-0.105
47.27	-19.09	-0.106
47.27	-19.07	-0.107
47.28	-19.06	-0.108
47.28	-19.04	-0.109
47.28	-19.03	-0.11
47.28	-19.02	-0.111
47.28	-19	-0.112
47.28	-18.98	-0.113
47.29	-18.97	-0.114
47.29	-18.96	-0.115
47.29	-18.94	-0.116
47.29	-18.93	-0.117
47.29	-18.91	-0.118
47.29	-18.9	-0.119
47.29	-18.88	-0.12
47.3	-18.87	-0.121
47.3	-18.85	-0.122
47.3	-18.84	-0.123
47.3	-18.82	-0.124
47.3	-18.81	-0.125
47.31	-18.79	-0.126
47.31	-18.78	-0.127
47.31	-18.76	-0.128
47.31	-18.75	-0.129
47.31	-18.73	-0.13
47.31	-18.72	-0.131
47.31	-18.7	-0.132
47.32	-18.69	-0.133
47.32	-18.67	-0.134
47.32	-18.66	-0.135
47.32	-18.64	-0.136
47.32	-18.63	-0.137
47.33	-18.61	-0.138
47.33	-18.6	-0.139
47.33	-18.58	-0.14
47.33	-18.57	-0.14
47.33	-18.55	-0.141
47.33	-18.54	-0.142
47.34	-18.52	-0.143
47.34	-18.51	-0.144
47.34	-18.49	-0.145
47.34	-18.48	-0.146
47.34	-18.46	-0.147
47.34	-18.44	-0.148
47.34	-18.43	-0.149
47.35	-18.41	-0.15
47.35	-18.4	-0.15
47.35	-18.38	-0.151
47.35	-18.37	-0.152
47.35	-18.35	-0.153
47.36	-18.34	-0.154
47.36	-18.32	-0.155
47.36	-18.31	-0.156
47.36	-18.29	-0.156
47.36	-18.27	-0.157
47.36	-18.26	-0.158
47.36	-18.24	-0.159
47.37	-18.23	-0.16
47.37	-18.21	-0.16
47.37	-18.2	-0.162
47.37	-18.18	-0.162
47.37	-18.17	-0.163
47.38	-18.15	-0.164
47.38	-18.13	-0.165
47.38	-18.12	-0.165
47.38	-18.1	-0.166
47.38	-18.09	-0.167
47.38	-18.07	-0.168
47.39	-18.06	-0.169
47.39	-18.04	-0.169
47.39	-18.03	-0.17
47.39	-18.01	-0.171
47.39	-17.99	-0.172
47.39	-17.98	-0.172
47.39	-17.96	-0.173
47.4	-17.95	-0.174
47.4	-17.93	-0.175
47.4	-17.92	-0.175
47.4	-17.9	-0.176
47.4	-17.88	-0.177
47.41	-17.87	-0.177
47.41	-17.85	-0.178
47.41	-17.84	-0.179
47.41	-17.82	-0.179
47.41	-17.8	-0.18
47.41	-17.79	-0.181
47.41	-17.77	-0.182
47.42	-17.76	-0.182
47.42	-17.74	-0.183
47.42	-17.72	-0.183
47.42	-17.71	-0.184
47.42	-17.69	-0.185
47.43	-17.68	-0.185
47.43	-17.66	-0.186
47.43	-17.64	-0.187
47.43	-17.63	-0.187
47.43	-17.61	-0.188
47.43	-17.6	-0.188
47.44	-17.58	-0.189
47.44	-17.57	-0.19
47.44	-17.55	-0.19
47.44	-17.53	-0.191
47.44	-17.52	-0.191
47.44	-17.5	-0.192
47.44	-17.48	-0.193
47.45	-17.47	-0.193
47.45	-17.45	-0.194
47.45	-17.44	-0.194
47.45	-17.42	-0.195
47.45	-17.4	-0.195
47.46	-17.39	-0.196
47.46	-17.37	-0.197
47.46	-17.36	-0.197
47.46	-17.34	-0.198
47.46	-17.32	-0.198
47.46	-17.31	-0.199
47.46	-17.29	-0.199
47.47	-17.28	-0.2
47.47	-17.26	-0.2
47.47	-17.24	-0.201
47.47	-17.23	-0.201
47.47	-17.21	-0.202
47.48	-17.2	-0.202
47.48	-17.18	-0.203
47.48	-17.16	-0.203
47.48	-17.15	-0.204
47.48	-17.13	-0.204
47.48	-17.11	-0.205
47.49	-17.1	-0.205
47.49	-17.08	-0.206
47.49	-17.07	-0.206
47.49	-17.05	-0.207
47.49	-17.03	-0.207
47.49	-17.02	-0.208
47.49	-17	-0.208
47.5	-16.99	-0.208
47.5	-16.97	-0.209
47.5	-16.95	-0.209
47.5	-16.94	-0.21
47.5	-16.92	-0.21
47.51	-16.9	-0.211
47.51	-16.89	-0.211
47.51	-16.87	-0.211
47.51	-16.86	-0.212
47.51	-16.84	-0.212
47.51	-16.82	-0.213
47.51	-16.81	-0.213
47.52	-16.79	-0.214
47.52	-16.77	-0.214
47.52	-16.76	-0.214
47.52	-16.74	-0.215
47.52	-16.73	-0.215
47.53	-16.71	-0.215
47.53	-16.69	-0.216
47.53	-16.68	-0.216
47.53	-16.66	-0.216
47.53	-16.64	-0.217
47.53	-16.63	-0.217
47.54	-16.61	-0.218
47.54	-16.6	-0.218
47.54	-16.58	-0.218
47.54	-16.56	-0.219
47.54	-16.55	-0.219
47.54	-16.53	-0.22
47.54	-16.51	-0.22
47.55	-16.5	-0.22
47.55	-16.48	-0.221
47.55	-16.46	-0.221
47.55	-16.45	-0.221
47.55	-16.43	-0.221
47.56	-16.42	-0.222
47.56	-16.4	-0.222
47.56	-16.38	-0.222
47.56	-16.37	-0.223
47.56	-16.35	-0.223
47.56	-16.33	-0.223
47.56	-16.32	-0.224
47.57	-16.3	-0.224
47.57	-16.28	-0.224
47.57	-16.27	-0.224
47.57	-16.25	-0.225
47.57	-16.24	-0.225
47.58	-16.22	-0.225
47.58	-16.2	-0.226
47.58	-16.19	-0.226
47.58	-16.17	-0.226
47.58	-16.15	-0.226
47.58	-16.14	-0.227
47.59	-16.12	-0.227
47.59	-16.1	-0.227
47.59	-16.09	-0.228
47.59	-16.07	-0.228
47.59	-16.06	-0.228
47.59	-16.04	-0.228
47.59	-16.02	-0.229
47.6	-16.01	-0.229
47.6	-15.99	-0.229
47.6	-15.97	-0.229
47.6	-15.96	-0.23
47.6	-15.94	-0.23
47.61	-15.92	-0.23
47.61	-15.91	-0.23
47.61	-15.89	-0.231
47.61	-15.87	-0.231
47.61	-15.86	-0.231
47.61	-15.84	-0.231
47.61	-15.83	-0.232
47.62	-15.81	-0.232
47.62	-15.79	-0.232
47.62	-15.78	-0.232
47.62	-15.76	-0.233
47.62	-15.74	-0.233
47.63	-15.73	-0.233
47.63	-15.71	-0.233
47.63	-15.69	-0.233
47.63	-15.68	-0.234
47.63	-15.66	-0.234
47.63	-15.64	-0.234
47.64	-15.63	-0.234
47.64	-15.61	-0.234
47.64	-15.59	-0.235
47.64	-15.58	-0.235
47.64	-15.56	-0.235
47.64	-15.55	-0.235
47.64	-15.53	-0.235
47.65	-15.51	-0.236
47.65	-15.5	-0.236
47.65	-15.48	-0.236
47.65	-15.46	-0.236
47.65	-15.45	-0.236
47.66	-15.43	-0.237
47.66	-15.41	-0.237
47.66	-15.4	-0.237
47.66	-15.38	-0.237
47.66	-15.36	-0.237
47.66	-15.35	-0.237
47.66	-15.33	-0.238
47.67	-15.32	-0.238
47.67	-15.3	-0.238
47.67	-15.28	-0.238
47.67	-15.27	-0.238
47.67	-15.25	-0.238
47.68	-15.23	-0.239
47.68	-15.22	-0.239
47.68	-15.2	-0.239
47.68	-15.18	-0.239
47.68	-15.17	-0.239
47.68	-15.15	-0.239
47.69	-15.13	-0.24
47.69	-15.12	-0.24
47.69	-15.1	-0.24
47.69	-15.08	-0.24
47.69	-15.07	-0.24
47.69	-15.05	-0.24
47.69	-15.04	-0.24
47.7	-15.02	-0.241
47.7	-15	-0.241
47.7	-14.99	-0.241
47.7	-14.97	-0.241
47.7	-14.95	-0.241
47.71	-14.94	-0.241
47.71	-14.92	-0.241
47.71	-14.9	-0.242
47.71	-14.89	-0.242
47.71	-14.87	-0.242
47.71	-14.85	-0.242
47.71	-14.84	-0.242
47.72	-14.82	-0.242
47.72	-14.8	-0.242
47.72	-14.79	-0.242
47.72	-14.77	-0.243
47.72	-14.75	-0.243
47.73	-14.74	-0.243
47.73	-14.72	-0.243
47.73	-14.71	-0.243
47.73	-14.69	-0.243
47.73	-14.67	-0.243
47.73	-14.65	-0.243
47.74	-14.64	-0.244
47.74	-14.62	-0.244
47.74	-14.61	-0.244
47.74	-14.59	-0.244
47.74	-14.57	-0.244
47.74	-14.56	-0.244
47.74	-14.54	-0.244
47.75	-14.52	-0.244
47.75	-14.51	-0.244
47.75	-14.49	-0.244
47.75	-14.47	-0.245
47.75	-14.46	-0.245
47.76	-14.44	-0.245
47.76	-14.42	-0.245
47.76	-14.41	-0.245
47.76	-14.39	-0.245
47.76	-14.37	-0.245
47.76	-14.36	-0.245
47.76	-14.34	-0.245
47.77	-14.32	-0.245
47.77	-14.31	-0.245
47.77	-14.29	-0.246
47.77	-14.27	-0.246
47.77	-14.26	-0.246
47.78	-14.24	-0.246
47.78	-14.22	-0.246
47.78	-14.21	-0.246
47.78	-14.19	-0.246
47.78	-14.17	-0.246
47.78	-14.16	-0.246
47.79	-14.14	-0.246
47.79	-14.12	-0.246
47.79	-14.11	-0.247
47.79	-14.09	-0.247
47.79	-14.08	-0.247
47.79	-14.06	-0.247
47.79	-14.04	-0.247
47.8	-14.03	-0.247
47.8	-14.01	-0.247
47.8	-13.99	-0.247
47.8	-13.98	-0.247
47.8	-13.96	-0.247
47.81	-13.94	-0.247
47.81	-13.93	-0.247
47.81	-13.91	-0.248
47.81	-13.89	-0.248
47.81	-13.88	-0.248
47.81	-13.86	-0.248
47.81	-13.84	-0.248
47.82	-13.83	-0.248
47.82	-13.81	-0.248
47.82	-13.79	-0.248
47.82	-13.78	-0.248
47.82	-13.76	-0.248
47.83	-13.74	-0.248
47.83	-13.73	-0.248
47.83	-13.71	-0.248
47.83	-13.69	-0.248
47.83	-13.68	-0.248
47.83	-13.66	-0.248
47.84	-13.64	-0.249
47.84	-13.63	-0.249
47.84	-13.61	-0.249
47.84	-13.6	-0.249
47.84	-13.58	-0.249
47.84	-13.56	-0.249
47.84	-13.54	-0.249
47.85	-13.53	-0.249
47.85	-13.51	-0.249
47.85	-13.5	-0.249
47.85	-13.48	-0.249
47.85	-13.46	-0.249
47.86	-13.44	-0.249
47.86	-13.43	-0.249
47.86	-13.41	-0.249
47.86	-13.39	-0.249
47.86	-13.38	-0.249
47.86	-13.36	-0.249
47.86	-13.35	-0.25
47.87	-13.33	-0.25
47.87	-13.31	-0.25
47.87	-13.3	-0.25
47.87	-13.28	-0.25
47.87	-13.26	-0.25
47.88	-13.25	-0.25
47.88	-13.23	-0.25
47.88	-13.21	-0.25
47.88	-13.2	-0.25
47.88	-13.18	-0.25
47.88	-13.16	-0.25
47.89	-13.15	-0.25
47.89	-13.13	-0.25
47.89	-13.11	-0.25
47.89	-13.1	-0.25
47.89	-13.08	-0.25
47.89	-13.06	-0.25
47.89	-13.05	-0.25
47.9	-13.03	-0.25
47.9	-13.01	-0.25
47.9	-13	-0.25
47.9	-12.98	-0.25
47.9	-12.96	-0.251
47.91	-12.95	-0.251
47.91	-12.93	-0.251
47.91	-12.91	-0.251
47.91	-12.9	-0.251
47.91	-12.88	-0.251
47.91	-12.86	-0.251
47.91	-12.85	-0.251
47.92	-12.83	-0.251
47.92	-12.82	-0.251
47.92	-12.8	-0.251
47.92	-12.78	-0.251
47.92	-12.76	-0.251
47.93	-12.75	-0.251
47.93	-12.73	-0.251
47.93	-12.71	-0.251
47.93	-12.7	-0.251
47.93	-12.68	-0.251
47.93	-12.66	-0.251
47.94	-12.65	-0.251
47.94	-12.63	-0.251
47.94	-12.61	-0.251
47.94	-12.6	-0.251
47.94	-12.58	-0.251
47.94	-12.57	-0.251
47.94	-12.55	-0.251
47.95	-12.53	-0.252
47.95	-12.52	-0.252
47.95	-12.5	-0.252
47.95	-12.48	-0.252
47.95	-12.47	-0.252
47.96	-12.45	-0.252
47.96	-12.43	-0.252
47.96	-12.42	-0.252
47.96	-12.4	-0.252
47.96	-12.38	-0.252
47.96	-12.36	-0.252
47.96	-12.35	-0.252
47.97	-12.33	-0.252
47.97	-12.32	-0.252
47.97	-12.3	-0.252
47.97	-12.28	-0.252
47.97	-12.27	-0.252
47.98	-12.25	-0.252
47.98	-12.23	-0.252
47.98	-12.22	-0.252
47.98	-12.2	-0.252
47.98	-12.18	-0.252
47.98	-12.17	-0.252
47.99	-12.15	-0.252
47.99	-12.13	-0.252
47.99	-12.12	-0.252
47.99	-12.1	-0.252
47.99	-12.08	-0.252
47.99	-12.07	-0.252
47.99	-12.05	-0.252
48	-12.03	-0.252
48	-12.02	-0.252
48	-12	-0.253
48	-11.98	-0.253
48	-11.97	-0.253
48.01	-11.95	-0.253
48.01	-11.93	-0.253
48.01	-11.92	-0.253
48.01	-11.9	-0.253
48.01	-11.88	-0.253
48.01	-11.87	-0.253
48.01	-11.85	-0.253
48.02	-11.83	-0.253
48.02	-11.82	-0.253
48.02	-11.8	-0.253
48.02	-11.78	-0.253
48.02	-11.77	-0.253
48.03	-11.75	-0.253
48.03	-11.73	-0.253
48.03	-11.72	-0.253
48.03	-11.7	-0.253
48.03	-11.68	-0.253
48.03	-11.67	-0.253
48.04	-11.65	-0.253
48.04	-11.63	-0.253
48.04	-11.62	-0.253
48.04	-11.6	-0.253
48.04	-11.59	-0.253
48.04	-11.57	-0.253
48.04	-11.55	-0.253
48.05	-11.53	-0.253
48.05	-11.52	-0.253
48.05	-11.5	-0.254
48.05	-11.48	-0.254
48.05	-11.47	-0.254
48.06	-11.45	-0.254
48.06	-11.43	-0.254
48.06	-11.42	-0.254
48.06	-11.4	-0.254
48.06	-11.38	-0.254
48.06	-11.37	-0.254
48.06	-11.35	-0.254
48.07	-11.33	-0.254
48.07	-11.32	-0.254
48.07	-11.3	-0.254
48.07	-11.28	-0.254
48.07	-11.27	-0.254
48.08	-11.25	-0.254
48.08	-11.23	-0.254
48.08	-11.22	-0.254
48.08	-11.2	-0.254
48.08	-11.19	-0.254
48.08	-11.17	-0.254
48.09	-11.15	-0.254
48.09	-11.13	-0.254
48.09	-11.12	-0.254
48.09	-11.1	-0.254
48.09	-11.09	-0.254
48.09	-11.07	-0.254
48.09	-11.05	-0.254
48.1	-11.04	-0.254
48.1	-11.02	-0.254
48.1	-11	-0.255
48.1	-10.99	-0.255
48.1	-10.97	-0.255
48.11	-10.95	-0.255
48.11	-10.94	-0.255
48.11	-10.92	-0.255
48.11	-10.9	-0.255
48.11	-10.89	-0.255
48.11	-10.87	-0.255
48.11	-10.85	-0.255
48.12	-10.83	-0.255
48.12	-10.82	-0.255
48.12	-10.8	-0.255
48.12	-10.79	-0.255
48.12	-10.77	-0.255
48.13	-10.75	-0.255
48.13	-10.74	-0.255
48.13	-10.72	-0.255
48.13	-10.7	-0.255
48.13	-10.69	-0.255
48.13	-10.67	-0.255
48.14	-10.65	-0.255
48.14	-10.64	-0.255
48.14	-10.62	-0.255
48.14	-10.6	-0.255
48.14	-10.59	-0.255
48.14	-10.57	-0.255
48.14	-10.55	-0.255
48.15	-10.54	-0.255
48.15	-10.52	-0.255
48.15	-10.5	-0.256
48.15	-10.49	-0.256
48.15	-10.47	-0.256
48.16	-10.45	-0.256
48.16	-10.44	-0.256
48.16	-10.42	-0.256
48.16	-10.4	-0.256
48.16	-10.39	-0.256
48.16	-10.37	-0.256
48.16	-10.35	-0.256
48.17	-10.34	-0.256
48.17	-10.32	-0.256
48.17	-10.3	-0.256
48.17	-10.29	-0.256
48.17	-10.27	-0.256
48.18	-10.25	-0.256
48.18	-10.24	-0.256
48.18	-10.22	-0.256
48.18	-10.2	-0.256
48.18	-10.19	-0.256
48.18	-10.17	-0.256
48.19	-10.15	-0.256
48.19	-10.14	-0.256
48.19	-10.12	-0.256
48.19	-10.1	-0.256
48.19	-10.09	-0.256
48.19	-10.07	-0.256
48.19	-10.05	-0.256
48.2	-10.04	-0.256
48.2	-10.02	-0.256
48.2	-10	-0.256
48.2	-9.99	-0.256
48.2	-9.97	-0.257
48.21	-9.95	-0.257
48.21	-9.94	-0.257
48.21	-9.92	-0.257
48.21	-9.9	-0.257
48.21	-9.89	-0.257
48.21	-9.87	-0.257
48.21	-9.85	-0.257
48.22	-9.84	-0.257
48.22	-9.82	-0.257
48.22	-9.8	-0.257
48.22	-9.79	-0.257
48.22	-9.77	-0.257
48.23	-9.75	-0.257
48.23	-9.74	-0.257
48.23	-9.72	-0.257
48.23	-9.7	-0.257
48.23	-9.69	-0.257
48.23	-9.67	-0.257
48.24	-9.65	-0.257
48.24	-9.64	-0.257
48.24	-9.62	-0.257
48.24	-9.6	-0.257
48.24	-9.59	-0.257
48.24	-9.57	-0.257
48.24	-9.55	-0.257
48.25	-9.54	-0.257
48.25	-9.52	-0.257
48.25	-9.5	-0.257
48.25	-9.49	-0.257
48.25	-9.47	-0.257
48.26	-9.45	-0.257
48.26	-9.44	-0.257
48.26	-9.42	-0.257
48.26	-9.4	-0.258
48.26	-9.39	-0.258
48.26	-9.37	-0.258
48.26	-9.35	-0.258
48.27	-9.34	-0.258
48.27	-9.32	-0.258
48.27	-9.3	-0.258
48.27	-9.29	-0.258
48.27	-9.27	-0.258
48.28	-9.25	-0.258
48.28	-9.24	-0.258
48.28	-9.22	-0.258
48.28	-9.2	-0.258
48.28	-9.19	-0.258
48.28	-9.17	-0.258
48.29	-9.15	-0.258
48.29	-9.14	-0.258
48.29	-9.12	-0.258
48.29	-9.1	-0.258
48.29	-9.09	-0.258
48.29	-9.07	-0.258
48.29	-9.06	-0.258
48.3	-9.04	-0.258
48.3	-9.02	-0.258
48.3	-9	-0.258
48.3	-8.99	-0.258
48.3	-8.97	-0.258
48.31	-8.95	-0.258
48.31	-8.94	-0.258
48.31	-8.92	-0.258
48.31	-8.9	-0.258
48.31	-8.89	-0.258
48.31	-8.87	-0.258
48.31	-8.85	-0.258
48.32	-8.84	-0.258
48.32	-8.82	-0.258
48.32	-8.8	-0.259
48.32	-8.79	-0.259
48.32	-8.77	-0.259
48.33	-8.76	-0.259
48.33	-8.74	-0.259
48.33	-8.72	-0.259
48.33	-8.7	-0.259
48.33	-8.69	-0.259
48.33	-8.67	-0.259
48.34	-8.65	-0.259
48.34	-8.64	-0.259
48.34	-8.62	-0.259
48.34	-8.6	-0.259
48.34	-8.59	-0.259
48.34	-8.57	-0.259
48.34	-8.55	-0.259
48.35	-8.54	-0.259
48.35	-8.52	-0.259
48.35	-8.5	-0.259
48.35	-8.49	-0.259
48.35	-8.47	-0.259
48.36	-8.45	-0.259
48.36	-8.44	-0.259
48.36	-8.42	-0.259
48.36	-8.4	-0.259
48.36	-8.39	-0.259
48.36	-8.37	-0.259
48.36	-8.35	-0.259
48.37	-8.34	-0.259
48.37	-8.32	-0.259
48.37	-8.3	-0.259
48.37	-8.29	-0.259
48.37	-8.27	-0.259
48.38	-8.25	-0.259
48.38	-8.24	-0.259
48.38	-8.22	-0.259
48.38	-8.2	-0.259
48.38	-8.19	-0.259
48.38	-8.17	-0.26
48.39	-8.15	-0.26
48.39	-8.14	-0.26
48.39	-8.12	-0.26
48.39	-8.1	-0.26
48.39	-8.09	-0.26
48.39	-8.07	-0.26
48.39	-8.05	-0.26
48.4	-8.04	-0.26
48.4	-8.02	-0.26
48.4	-8	-0.26
48.4	-7.99	-0.26
48.4	-7.97	-0.26
48.41	-7.95	-0.26
48.41	-7.94	-0.26
48.41	-7.92	-0.26
48.41	-7.91	-0.26
48.41	-7.89	-0.26
48.41	-7.87	-0.26
48.41	-7.85	-0.26
48.42	-7.84	-0.26
48.42	-7.82	-0.26
48.42	-7.8	-0.26
48.42	-7.79	-0.26
48.42	-7.77	-0.26
48.43	-7.75	-0.26
48.43	-7.74	-0.26
48.43	-7.72	-0.26
48.43	-7.7	-0.26
48.43	-7.69	-0.26
48.43	-7.67	-0.26
48.44	-7.65	-0.26
48.44	-7.64	-0.26
48.44	-7.62	-0.26
48.44	-7.6	-0.26
48.44	-7.59	-0.26
48.44	-7.57	-0.26
48.44	-7.55	-0.26
48.45	-7.54	-0.26
48.45	-7.52	-0.26
48.45	-7.5	-0.26
48.45	-7.49	-0.26
48.45	-7.47	-0.261
48.46	-7.45	-0.261
48.46	-7.44	-0.261
48.46	-7.42	-0.261
48.46	-7.4	-0.261
48.46	-7.39	-0.261
48.46	-7.37	-0.261
48.46	-7.35	-0.261
48.47	-7.34	-0.261
48.47	-7.32	-0.261
48.47	-7.3	-0.261
48.47	-7.29	-0.261
48.47	-7.27	-0.261
48.48	-7.25	-0.261
48.48	-7.24	-0.261
48.48	-7.22	-0.261
48.48	-7.2	-0.261
48.48	-7.19	-0.261
48.48	-7.17	-0.261
48.49	-7.15	-0.261
48.49	-7.14	-0.261
48.49	-7.12	-0.261
48.49	-7.11	-0.261
48.49	-7.09	-0.261
48.49	-7.07	-0.261
48.49	-7.05	-0.261
48.5	-7.04	-0.261
48.5	-7.02	-0.261
48.5	-7	-0.261
48.5	-6.99	-0.261
48.5	-6.97	-0.261
48.51	-6.95	-0.261
48.51	-6.94	-0.261
48.51	-6.92	-0.261
48.51	-6.9	-0.261
48.51	-6.89	-0.261
48.51	-6.87	-0.261
48.51	-6.85	-0.261
48.52	-6.84	-0.261
48.52	-6.82	-0.261
48.52	-6.8	-0.261
48.52	-6.79	-0.261
48.52	-6.77	-0.261
48.53	-6.75	-0.262
48.53	-6.74	-0.262
48.53	-6.72	-0.262
48.53	-6.7	-0.262
48.53	-6.69	-0.262
48.53	-6.67	-0.262
48.54	-6.66	-0.262
48.54	-6.64	-0.262
48.54	-6.62	-0.262
48.54	-6.6	-0.262
48.54	-6.59	-0.262
48.54	-6.57	-0.262
48.54	-6.55	-0.262
48.55	-6.54	-0.262
48.55	-6.52	-0.262
48.55	-6.5	-0.262
48.55	-6.49	-0.262
48.55	-6.47	-0.262
48.56	-6.45	-0.262
48.56	-6.44	-0.262
48.56	-6.42	-0.262
48.56	-6.41	-0.262
48.56	-6.39	-0.262
48.56	-6.37	-0.262
48.56	-6.35	-0.262
48.57	-6.34	-0.262
48.57	-6.32	-0.262
48.57	-6.31	-0.262
48.57	-6.29	-0.262
48.57	-6.27	-0.262
48.58	-6.25	-0.262
48.58	-6.24	-0.262
48.58	-6.22	-0.262
48.58	-6.2	-0.262
48.58	-6.19	-0.262
48.58	-6.17	-0.262
48.59	-6.15	-0.262
48.59	-6.14	-0.262
48.59	-6.12	-0.262
48.59	-6.11	-0.262
48.59	-6.09	-0.262
48.59	-6.07	-0.262
48.59	-6.05	-0.262
48.6	-6.04	-0.262
48.6	-6.02	-0.262
48.6	-6	-0.262
48.6	-5.99	-0.262
48.6	-5.97	-0.262
48.61	-5.96	-0.262
48.61	-5.94	-0.263
48.61	-5.92	-0.263
48.61	-5.9	-0.263
48.61	-5.89	-0.263
48.61	-5.87	-0.263
48.61	-5.85	-0.263
48.62	-5.84	-0.263
48.62	-5.82	-0.263
48.62	-5.8	-0.263
48.62	-5.79	-0.263
48.62	-5.77	-0.263
48.63	-5.75	-0.263
48.63	-5.74	-0.263
48.63	-5.72	-0.263
48.63	-5.7	-0.263
48.63	-5.69	-0.263
48.63	-5.67	-0.263
48.64	-5.65	-0.263
48.64	-5.64	-0.263
48.64	-5.62	-0.263
48.64	-5.61	-0.263
48.64	-5.59	-0.263
48.64	-5.57	-0.263
48.64	-5.55	-0.263
48.65	-5.54	-0.263
48.65	-5.52	-0.263
48.65	-5.5	-0.263
48.65	-5.49	-0.263
48.65	-5.47	-0.263
48.66	-5.45	-0.263
48.66	-5.44	-0.263
48.66	-5.42	-0.263
48.66	-5.4	-0.263
48.66	-5.39	-0.263
48.66	-5.37	-0.263
48.66	-5.35	-0.263
48.67	-5.34	-0.263
48.67	-5.32	-0.263
48.67	-5.3	-0.263
48.67	-5.29	-0.263
48.67	-5.27	-0.263
48.68	-5.25	-0.263
48.68	-5.24	-0.263
48.68	-5.22	-0.263
48.68	-5.2	-0.263
48.68	-5.19	-0.263
48.68	-5.17	-0.263
48.69	-5.15	-0.263
48.69	-5.14	-0.263
48.69	-5.12	-0.263
48.69	-5.1	-0.264
48.69	-5.09	-0.264
48.69	-5.07	-0.264
48.69	-5.05	-0.264
48.7	-5.04	-0.264
48.7	-5.02	-0.264
48.7	-5	-0.264
48.7	-4.99	-0.264
48.7	-4.97	-0.264
48.71	-4.95	-0.264
48.71	-4.94	-0.264
48.71	-4.92	-0.264
48.71	-4.9	-0.264
48.71	-4.89	-0.264
48.71	-4.87	-0.264
48.71	-4.85	-0.264
48.72	-4.84	-0.264
48.72	-4.82	-0.264
48.72	-4.8	-0.264
48.72	-4.79	-0.264
48.72	-4.77	-0.264
48.73	-4.75	-0.264
48.73	-4.74	-0.264
48.73	-4.72	-0.264
48.73	-4.7	-0.264
48.73	-4.69	-0.264
48.73	-4.67	-0.264
48.74	-4.65	-0.264
48.74	-4.64	-0.264
48.74	-4.62	-0.264
48.74	-4.6	-0.264
48.74	-4.59	-0.264
48.74	-4.57	-0.264
48.74	-4.55	-0.264
48.75	-4.54	-0.264
48.75	-4.52	-0.264
48.75	-4.5	-0.264
48.75	-4.49	-0.264
48.75	-4.47	-0.264
48.76	-4.45	-0.264
48.76	-4.44	-0.264
48.76	-4.42	-0.264
48.76	-4.4	-0.264
48.76	-4.39	-0.264
48.76	-4.37	-0.264
48.76	-4.35	-0.264
48.77	-4.34	-0.264
48.77	-4.32	-0.264
48.77	-4.3	-0.264
48.77	-4.29	-0.264
48.77	-4.27	-0.264
48.78	-4.25	-0.264
48.78	-4.24	-0.264
48.78	-4.22	-0.264
48.78	-4.2	-0.264
48.78	-4.19	-0.264
48.78	-4.17	-0.265
48.79	-4.15	-0.265
48.79	-4.14	-0.265
48.79	-4.12	-0.265
48.79	-4.1	-0.265
48.79	-4.09	-0.265
48.79	-4.07	-0.265
48.79	-4.05	-0.265
48.8	-4.04	-0.265
48.8	-4.02	-0.265
48.8	-4	-0.265
48.8	-3.99	-0.265
48.8	-3.97	-0.265
48.81	-3.95	-0.265
48.81	-3.94	-0.265
48.81	-3.92	-0.265
48.81	-3.9	-0.265
48.81	-3.89	-0.265
48.81	-3.87	-0.265
48.81	-3.85	-0.265
48.82	-3.84	-0.265
48.82	-3.82	-0.265
48.82	-3.8	-0.265
48.82	-3.79	-0.265
48.82	-3.77	-0.265
48.83	-3.75	-0.265
48.83	-3.74	-0.265
48.83	-3.72	-0.265
48.83	-3.7	-0.265
48.83	-3.69	-0.265
48.83	-3.67	-0.265
48.84	-3.65	-0.265
48.84	-3.64	-0.265
48.84	-3.62	-0.265
48.84	-3.6	-0.265
48.84	-3.59	-0.265
48.84	-3.57	-0.265
48.84	-3.55	-0.265
48.85	-3.54	-0.265
48.85	-3.52	-0.265
48.85	-3.5	-0.265
48.85	-3.48	-0.265
48.85	-3.47	-0.265
48.86	-3.45	-0.265
48.86	-3.44	-0.265
48.86	-3.42	-0.265
48.86	-3.4	-0.265
48.86	-3.39	-0.265
48.86	-3.37	-0.265
48.86	-3.35	-0.265
48.87	-3.34	-0.265
48.87	-3.32	-0.265
48.87	-3.3	-0.265
48.87	-3.29	-0.265
48.87	-3.27	-0.265
48.88	-3.25	-0.265
48.88	-3.24	-0.265
48.88	-3.22	-0.265
48.88	-3.2	-0.266
48.88	-3.19	-0.266
48.88	-3.17	-0.266
48.89	-3.15	-0.266
48.89	-3.14	-0.266
48.89	-3.12	-0.266
48.89	-3.1	-0.266
48.89	-3.09	-0.266
48.89	-3.07	-0.266
48.89	-3.05	-0.266
48.9	-3.04	-0.266
48.9	-3.02	-0.266
48.9	-3	-0.266
48.9	-2.98	-0.266
48.9	-2.97	-0.266
48.91	-2.95	-0.266
48.91	-2.94	-0.266
48.91	-2.92	-0.266
48.91	-2.9	-0.266
48.91	-2.89	-0.266
48.91	-2.87	-0.266
48.91	-2.85	-0.266
48.92	-2.84	-0.266
48.92	-2.82	-0.266
48.92	-2.8	-0.266
48.92	-2.79	-0.266
48.92	-2.77	-0.266
48.93	-2.75	-0.266
48.93	-2.74	-0.266
48.93	-2.72	-0.266
48.93	-2.7	-0.266
48.93	-2.69	-0.266
48.93	-2.67	-0.266
48.94	-2.65	-0.266
48.94	-2.63	-0.266
48.94	-2.62	-0.266
48.94	-2.6	-0.266
48.94	-2.59	-0.266
48.94	-2.57	-0.266
48.94	-2.55	-0.266
48.95	-2.53	-0.266
48.95	-2.52	-0.266
48.95	-2.5	-0.266
48.95	-2.49	-0.266
48.95	-2.47	-0.266
48.96	-2.45	-0.266
48.96	-2.43	-0.266
48.96	-2.42	-0.266
48.96	-2.4	-0.266
48.96	-2.39	-0.266
48.96	-2.37	-0.266
48.96	-2.35	-0.266
48.97	-2.33	-0.266
48.97	-2.32	-0.266
48.97	-2.3	-0.266
48.97	-2.29	-0.266
48.97	-2.27	-0.266
48.98	-2.25	-0.266
48.98	-2.23	-0.266
48.98	-2.22	-0.266
48.98	-2.2	-0.266
48.98	-2.18	-0.266
48.98	-2.17	-0.266
48.99	-2.15	-0.266
48.99	-2.13	-0.266
48.99	-2.12	-0.266
48.99	-2.1	-0.267
48.99	-2.08	-0.267
48.99	-2.07	-0.267
48.99	-2.05	-0.267
49	-2.03	-0.267
49	-2.02	-0.267
49	-2	-0.267
49	-1.98	-0.267
49	-1.97	-0.267
49.01	-1.95	-0.267
49.01	-1.93	-0.267
49.01	-1.92	-0.267
49.01	-1.9	-0.267
49.01	-1.89	-0.267
49.01	-1.87	-0.267
49.01	-1.85	-0.267
49.02	-1.83	-0.267
49.02	-1.82	-0.267
49.02	-1.8	-0.267
49.02	-1.78	-0.267
49.02	-1.77	-0.267
49.03	-1.75	-0.267
49.03	-1.73	-0.267
49.03	-1.72	-0.267
49.03	-1.7	-0.267
49.03	-1.68	-0.267
49.03	-1.67	-0.267
49.04	-1.65	-0.267
49.04	-1.63	-0.267
49.04	-1.62	-0.267
49.04	-1.6	-0.267
49.04	-1.58	-0.267
49.04	-1.57	-0.267
49.04	-1.55	-0.267
49.05	-1.53	-0.267
49.05	-1.52	-0.267
49.05	-1.5	-0.267
49.05	-1.48	-0.267
49.05	-1.47	-0.267
49.06	-1.45	-0.267
49.06	-1.43	-0.267
49.06	-1.42	-0.267
49.06	-1.4	-0.267
49.06	-1.38	-0.267
49.06	-1.37	-0.267
49.06	-1.35	-0.267
49.07	-1.33	-0.267
49.07	-1.32	-0.267
49.07	-1.3	-0.267
49.07	-1.28	-0.267
49.07	-1.27	-0.267
49.08	-1.25	-0.267
49.08	-1.23	-0.267
49.08	-1.22	-0.267
49.08	-1.2	-0.267
49.08	-1.18	-0.267
49.08	-1.17	-0.267
49.09	-1.15	-0.267
49.09	-1.13	-0.267
49.09	-1.12	-0.267
49.09	-1.1	-0.267
49.09	-1.08	-0.267
49.09	-1.07	-0.267
49.09	-1.05	-0.267
49.1	-1.03	-0.267
49.1	-1.02	-0.267
49.1	-1	-0.267
49.1	-0.98	-0.268
49.1	-0.97	-0.268
49.11	-0.95	-0.268
49.11	-0.93	-0.268
49.11	-0.92	-0.268
49.11	-0.9	-0.268
49.11	-0.88	-0.268
49.11	-0.87	-0.268
49.11	-0.85	-0.268
49.12	-0.83	-0.268
49.12	-0.82	-0.268
49.12	-0.8	-0.268
49.12	-0.78	-0.268
49.12	-0.77	-0.268
49.13	-0.75	-0.268
49.13	-0.73	-0.268
49.13	-0.72	-0.268
49.13	-0.7	-0.268
49.13	-0.68	-0.268
49.13	-0.67	-0.268
49.14	-0.65	-0.268
49.14	-0.63	-0.268
49.14	-0.62	-0.268
49.14	-0.6	-0.268
49.14	-0.58	-0.268
49.14	-0.57	-0.268
49.14	-0.55	-0.268
49.15	-0.53	-0.268
49.15	-0.52	-0.268
49.15	-0.5	-0.268
49.15	-0.48	-0.268
49.15	-0.47	-0.268
49.16	-0.45	-0.268
49.16	-0.43	-0.268
49.16	-0.42	-0.268
49.16	-0.4	-0.268
49.16	-0.38	-0.268
49.16	-0.37	-0.268
49.16	-0.35	-0.268
49.17	-0.33	-0.268
49.17	-0.32	-0.268
49.17	-0.3	-0.268
49.17	-0.28	-0.268
49.17	-0.27	-0.268
49.18	-0.25	-0.268
49.18	-0.23	-0.268
49.18	-0.22	-0.268
49.18	-0.2	-0.268
49.18	-0.18	-0.268
49.18	-0.17	-0.268
49.19	-0.15	-0.268
49.19	-0.13	-0.268
49.19	-0.12	-0.268
49.19	-0.1	-0.268
49.19	-0.08	-0.268
49.19	-0.07	-0.268
49.19	-0.05	-0.268
49.2	-0.03	-0.268
49.2	-0.02	-0.268
49.2	0	-0.268
49.2	0.02	-0.268
49.2	0.03	-0.268
49.21	0.05	-0.268
49.21	0.07	-0.268
49.21	0.08	-0.268
49.21	0.1	-0.268
49.21	0.12	-0.268
49.21	0.13	-0.268
49.21	0.15	-0.268
49.22	0.17	-0.268
49.22	0.18	-0.268
49.22	0.2	-0.269
49.22	0.22	-0.269
49.22	0.23	-0.269
49.23	0.25	-0.269
49.23	0.27	-0.269
49.23	0.28	-0.269
49.23	0.3	-0.269
49.23	0.32	-0.269
49.23	0.33	-0.269
49.24	0.35	-0.269
49.24	0.37	-0.269
49.24	0.38	-0.269
49.24	0.4	-0.269
49.24	0.42	-0.269
49.24	0.43	-0.269
49.24	0.45	-0.269
49.25	0.47	-0.269
49.25	0.48	-0.269
49.25	0.5	-0.269
49.25	0.52	-0.269
49.25	0.53	-0.269
49.26	0.55	-0.269
49.26	0.57	-0.269
49.26	0.58	-0.269
49.26	0.6	-0.269
49.26	0.62	-0.269
49.26	0.63	-0.269
49.26	0.65	-0.269
49.27	0.67	-0.269
49.27	0.68	-0.269
49.27	0.7	-0.269
49.27	0.72	-0.269
49.27	0.73	-0.269
49.28	0.75	-0.269
49.28	0.77	-0.269
49.28	0.78	-0.269
49.28	0.8	-0.269
49.28	0.82	-0.269
49.28	0.83	-0.269
49.29	0.85	-0.269
49.29	0.87	-0.269
49.29	0.88	-0.269
49.29	0.9	-0.269
49.29	0.92	-0.269
49.29	0.93	-0.269
49.29	0.95	-0.269
49.3	0.97	-0.269
49.3	0.98	-0.269
49.3	1	-0.269
49.3	1.02	-0.269
49.3	1.03	-0.269
49.31	1.05	-0.269
49.31	1.07	-0.269
49.31	1.09	-0.269
49.31	1.1	-0.269
49.31	1.12	-0.269
49.31	1.14	-0.269
49.31	1.15	-0.269
49.32	1.17	-0.269
49.32	1.18	-0.269
49.32	1.2	-0.269
49.32	1.22	-0.269
49.32	1.23	-0.269
49.33	1.25	-0.269
49.33	1.27	-0.269
49.33	1.28	-0.269
49.33	1.3	-0.269
49.33	1.32	-0.269
49.33	1.34	-0.269
49.34	1.35	-0.269
49.34	1.37	-0.269
49.34	1.39	-0.269
49.34	1.4	-0.269
49.34	1.42	-0.269
49.34	1.44	-0.27
49.34	1.45	-0.27
49.35	1.47	-0.27
49.35	1.49	-0.27
49.35	1.5	-0.27
49.35	1.52	-0.27
49.35	1.54	-0.27
49.36	1.55	-0.27
49.36	1.57	-0.27
49.36	1.59	-0.27
49.36	1.6	-0.27
49.36	1.62	-0.27
49.36	1.64	-0.27
49.36	1.65	-0.27
49.37	1.67	-0.27
49.37	1.69	-0.27
49.37	1.7	-0.27
49.37	1.72	-0.27
49.37	1.74	-0.27
49.38	1.75	-0.27
49.38	1.77	-0.27
49.38	1.79	-0.27
49.38	1.8	-0.27
49.38	1.82	-0.27
49.38	1.84	-0.27
49.39	1.85	-0.27
49.39	1.87	-0.27
49.39	1.89	-0.27
49.39	1.9	-0.27
49.39	1.92	-0.27
49.39	1.94	-0.27
49.39	1.95	-0.27
49.4	1.97	-0.27
49.4	1.99	-0.27
49.4	2	-0.27
49.4	2.02	-0.27
49.4	2.04	-0.27
49.41	2.05	-0.27
49.41	2.07	-0.27
49.41	2.09	-0.27
49.41	2.1	-0.27
49.41	2.12	-0.27
49.41	2.14	-0.27
49.41	2.15	-0.27
49.42	2.17	-0.27
49.42	2.19	-0.27
49.42	2.2	-0.27
49.42	2.22	-0.27
49.42	2.24	-0.27
49.43	2.25	-0.27
49.43	2.27	-0.27
49.43	2.29	-0.27
49.43	2.3	-0.27
49.43	2.32	-0.27
49.43	2.34	-0.27
49.44	2.35	-0.27
49.44	2.37	-0.27
49.44	2.39	-0.27
49.44	2.4	-0.27
49.44	2.42	-0.27
49.44	2.44	-0.27
49.44	2.45	-0.27
49.45	2.47	-0.27
49.45	2.49	-0.27
49.45	2.5	-0.27
49.45	2.52	-0.27
49.45	2.54	-0.27
49.46	2.55	-0.27
49.46	2.57	-0.27
49.46	2.59	-0.27
49.46	2.6	-0.27
49.46	2.62	-0.27
49.46	2.64	-0.27
49.46	2.65	-0.27
49.47	2.67	-0.27
49.47	2.69	-0.27
49.47	2.7	-0.27
49.47	2.72	-0.27
49.47	2.74	-0.27
49.48	2.75	-0.271
49.48	2.77	-0.271
49.48	2.79	-0.271
49.48	2.8	-0.271
49.48	2.82	-0.271
49.48	2.84	-0.271
49.49	2.85	-0.271
49.49	2.87	-0.271
49.49	2.89	-0.271
49.49	2.9	-0.271
49.49	2.92	-0.271
49.49	2.94	-0.271
49.49	2.95	-0.271
49.5	2.97	-0.271
49.5	2.99	-0.271
49.5	3	-0.271
49.5	3.02	-0.271
49.5	3.04	-0.271
49.51	3.05	-0.271
49.51	3.07	-0.271
49.51	3.09	-0.271
49.51	3.1	-0.271
49.51	3.12	-0.271
49.51	3.14	-0.271
49.51	3.15	-0.271
49.52	3.17	-0.271
49.52	3.19	-0.271
49.52	3.2	-0.271
49.52	3.22	-0.271
49.52	3.24	-0.271
49.53	3.25	-0.271
49.53	3.27	-0.271
49.53	3.29	-0.271
49.53	3.3	-0.271
49.53	3.32	-0.271
49.53	3.34	-0.271
49.54	3.35	-0.271
49.54	3.37	-0.271
49.54	3.39	-0.271
49.54	3.4	-0.271
49.54	3.42	-0.271
49.54	3.44	-0.271
49.54	3.46	-0.271
49.55	3.47	-0.271
49.55	3.49	-0.271
49.55	3.5	-0.271
49.55	3.52	-0.271
49.55	3.54	-0.271
49.56	3.55	-0.271
49.56	3.57	-0.271
49.56	3.59	-0.271
49.56	3.6	-0.271
49.56	3.62	-0.271
49.56	3.64	-0.271
49.56	3.65	-0.271
49.57	3.67	-0.271
49.57	3.69	-0.271
49.57	3.7	-0.271
49.57	3.72	-0.271
49.57	3.74	-0.271
49.58	3.75	-0.271
49.58	3.77	-0.271
49.58	3.79	-0.271
49.58	3.8	-0.271
49.58	3.82	-0.271
49.58	3.84	-0.271
49.59	3.85	-0.271
49.59	3.87	-0.271
49.59	3.89	-0.271
49.59	3.9	-0.271
49.59	3.92	-0.271
49.59	3.94	-0.271
49.59	3.96	-0.271
49.6	3.97	-0.271
49.6	3.99	-0.271
49.6	4	-0.271
49.6	4.02	-0.271
49.6	4.04	-0.271
49.61	4.06	-0.271
49.61	4.07	-0.271
49.61	4.09	-0.271
49.61	4.11	-0.271
49.61	4.12	-0.272
49.61	4.14	-0.272
49.61	4.15	-0.272
49.62	4.17	-0.272
49.62	4.19	-0.272
49.62	4.2	-0.272
49.62	4.22	-0.272
49.62	4.24	-0.272
49.63	4.25	-0.272
49.63	4.27	-0.272
49.63	4.29	-0.272
49.63	4.3	-0.272
49.63	4.32	-0.272
49.63	4.34	-0.272
49.64	4.35	-0.272
49.64	4.37	-0.272
49.64	4.39	-0.272
49.64	4.4	-0.272
49.64	4.42	-0.272
49.64	4.44	-0.272
49.64	4.45	-0.272
49.65	4.47	-0.272
49.65	4.49	-0.272
49.65	4.51	-0.272
49.65	4.52	-0.272
49.65	4.54	-0.272
49.66	4.55	-0.272
49.66	4.57	-0.272
49.66	4.59	-0.272
49.66	4.61	-0.272
49.66	4.62	-0.272
49.66	4.64	-0.272
49.66	4.66	-0.272
49.67	4.67	-0.272
49.67	4.69	-0.272
49.67	4.71	-0.272
49.67	4.72	-0.272
49.67	4.74	-0.272
49.68	4.76	-0.272
49.68	4.77	-0.272
49.68	4.79	-0.272
49.68	4.81	-0.272
49.68	4.82	-0.272
49.68	4.84	-0.272
49.69	4.86	-0.272
49.69	4.87	-0.272
49.69	4.89	-0.272
49.69	4.91	-0.272
49.69	4.92	-0.272
49.69	4.94	-0.272
49.69	4.96	-0.272
49.7	4.97	-0.272
49.7	4.99	-0.272
49.7	5.01	-0.272
49.7	5.02	-0.272
49.7	5.04	-0.272
49.71	5.06	-0.272
49.71	5.07	-0.272
49.71	5.09	-0.272
49.71	5.11	-0.272
49.71	5.12	-0.272
49.71	5.14	-0.272
49.71	5.16	-0.272
49.72	5.17	-0.272
49.72	5.19	-0.272
49.72	5.21	-0.272
49.72	5.22	-0.272
49.72	5.24	-0.272
49.73	5.26	-0.272
49.73	5.27	-0.272
49.73	5.29	-0.272
49.73	5.31	-0.272
49.73	5.32	-0.272
49.73	5.34	-0.272
49.74	5.36	-0.272
49.74	5.37	-0.272
49.74	5.39	-0.272
49.74	5.41	-0.272
49.74	5.42	-0.272
49.74	5.44	-0.272
49.74	5.46	-0.272
49.75	5.47	-0.272
49.75	5.49	-0.273
49.75	5.51	-0.273
49.75	5.52	-0.273
49.75	5.54	-0.273
49.76	5.56	-0.273
49.76	5.57	-0.273
49.76	5.59	-0.273
49.76	5.61	-0.273
49.76	5.62	-0.273
49.76	5.64	-0.273
49.76	5.66	-0.273
49.77	5.67	-0.273
49.77	5.69	-0.273
49.77	5.71	-0.273
49.77	5.72	-0.273
49.77	5.74	-0.273
49.78	5.76	-0.273
49.78	5.77	-0.273
49.78	5.79	-0.273
49.78	5.81	-0.273
49.78	5.82	-0.273
49.78	5.84	-0.273
49.79	5.86	-0.273
49.79	5.87	-0.273
49.79	5.89	-0.273
49.79	5.91	-0.273
49.79	5.92	-0.273
49.79	5.94	-0.273
49.79	5.96	-0.273
49.8	5.97	-0.273
49.8	5.99	-0.273
49.8	6.01	-0.273
49.8	6.02	-0.273
49.8	6.04	-0.273
49.81	6.06	-0.273
49.81	6.07	-0.273
49.81	6.09	-0.273
49.81	6.11	-0.273
49.81	6.12	-0.273
49.81	6.14	-0.273
49.81	6.16	-0.273
49.82	6.17	-0.273
49.82	6.19	-0.273
49.82	6.21	-0.273
49.82	6.22	-0.273
49.82	6.24	-0.273
49.83	6.26	-0.273
49.83	6.27	-0.273
49.83	6.29	-0.273
49.83	6.31	-0.273
49.83	6.32	-0.273
49.83	6.34	-0.273
49.84	6.36	-0.273
49.84	6.37	-0.273
49.84	6.39	-0.273
49.84	6.41	-0.273
49.84	6.42	-0.273
49.84	6.44	-0.273
49.84	6.46	-0.273
49.85	6.47	-0.273
49.85	6.49	-0.273
49.85	6.51	-0.273
49.85	6.52	-0.273
49.85	6.54	-0.273
49.86	6.56	-0.273
49.86	6.57	-0.273
49.86	6.59	-0.273
49.86	6.61	-0.273
49.86	6.62	-0.273
49.86	6.64	-0.273
49.86	6.66	-0.273
49.87	6.67	-0.273
49.87	6.69	-0.273
49.87	6.71	-0.273
49.87	6.72	-0.273
49.87	6.74	-0.273
49.88	6.76	-0.273
49.88	6.77	-0.273
49.88	6.79	-0.273
49.88	6.81	-0.273
49.88	6.82	-0.273
49.88	6.84	-0.273
49.89	6.86	-0.273
49.89	6.87	-0.273
49.89	6.89	-0.273
49.89	6.91	-0.273
49.89	6.92	-0.273
49.89	6.94	-0.273
49.89	6.96	-0.273
49.9	6.97	-0.273
49.9	6.99	-0.273
49.9	7.01	-0.274
49.9	7.02	-0.274
49.9	7.04	-0.274
49.91	7.06	-0.274
49.91	7.07	-0.274
49.91	7.09	-0.274
49.91	7.11	-0.274
49.91	7.12	-0.274
49.91	7.14	-0.274
49.91	7.16	-0.274
49.92	7.17	-0.274
49.92	7.19	-0.274
49.92	7.21	-0.274
49.92	7.22	-0.274
49.92	7.24	-0.274
49.93	7.26	-0.274
49.93	7.27	-0.274
49.93	7.29	-0.274
49.93	7.31	-0.274
49.93	7.32	-0.274
49.93	7.34	-0.274
49.94	7.36	-0.274
49.94	7.37	-0.274
49.94	7.39	-0.274
49.94	7.41	-0.274
49.94	7.42	-0.274
49.94	7.44	-0.274
49.94	7.46	-0.274
49.95	7.48	-0.274
49.95	7.49	-0.274
49.95	7.51	-0.274
49.95	7.52	-0.274
49.95	7.54	-0.274
49.96	7.56	-0.274
49.96	7.57	-0.274
49.96	7.59	-0.274
49.96	7.61	-0.274
49.96	7.62	-0.274
49.96	7.64	-0.274
49.96	7.66	-0.274
49.97	7.68	-0.274
49.97	7.69	-0.274
49.97	7.71	-0.274
49.97	7.72	-0.274
49.97	7.74	-0.274
49.98	7.76	-0.274
49.98	7.78	-0.274
49.98	7.79	-0.274
49.98	7.81	-0.274
49.98	7.82	-0.274
49.98	7.84	-0.274
49.99	7.86	-0.274
49.99	7.87	-0.274
49.99	7.89	-0.274
49.99	7.91	-0.274
49.99	7.92	-0.274
49.99	7.94	-0.274
49.99	7.96	-0.274
50	7.97	-0.274
50	7.99	-0.274
50	8.01	-0.274
50	8.03	-0.274
50	8.04	-0.274
50.01	8.06	-0.274
50.01	8.08	-0.274
50.01	8.09	-0.274
50.01	8.11	-0.274
50.01	8.12	-0.274
50.01	8.14	-0.274
50.01	8.16	-0.274
50.02	8.17	-0.274
50.02	8.19	-0.274
50.02	8.21	-0.274
50.02	8.23	-0.274
50.02	8.24	-0.274
50.03	8.26	-0.274
50.03	8.28	-0.274
50.03	8.29	-0.274
50.03	8.31	-0.274
50.03	8.33	-0.274
50.03	8.34	-0.274
50.04	8.36	-0.274
50.04	8.38	-0.274
50.04	8.39	-0.274
50.04	8.41	-0.274
50.04	8.42	-0.274
50.04	8.44	-0.274
50.04	8.46	-0.274
50.05	8.48	-0.275
50.05	8.49	-0.275
50.05	8.51	-0.275
50.05	8.53	-0.275
50.05	8.54	-0.275
50.06	8.56	-0.275
50.06	8.58	-0.275
50.06	8.59	-0.275
50.06	8.61	-0.275
50.06	8.63	-0.275
50.06	8.64	-0.275
50.06	8.66	-0.275
50.07	8.68	-0.275
50.07	8.69	-0.275
50.07	8.71	-0.275
50.07	8.73	-0.275
50.07	8.74	-0.275
50.08	8.76	-0.275
50.08	8.78	-0.275
50.08	8.79	-0.275
50.08	8.81	-0.275
50.08	8.83	-0.275
50.08	8.84	-0.275
50.09	8.86	-0.275
50.09	8.88	-0.275
50.09	8.89	-0.275
50.09	8.91	-0.275
50.09	8.93	-0.275
50.09	8.94	-0.275
50.09	8.96	-0.275
50.1	8.98	-0.275
50.1	8.99	-0.275
50.1	9.01	-0.275
50.1	9.03	-0.275
50.1	9.04	-0.275
50.11	9.06	-0.275
50.11	9.08	-0.275
50.11	9.09	-0.275
50.11	9.11	-0.275
50.11	9.13	-0.275
50.11	9.14	-0.275
50.11	9.16	-0.275
50.12	9.18	-0.275
50.12	9.19	-0.275
50.12	9.21	-0.275
50.12	9.23	-0.275
50.12	9.24	-0.275
50.13	9.26	-0.275
50.13	9.28	-0.275
50.13	9.29	-0.275
50.13	9.31	-0.275
50.13	9.33	-0.275
50.13	9.34	-0.275
50.14	9.36	-0.275
50.14	9.38	-0.275
50.14	9.39	-0.275
50.14	9.41	-0.275
50.14	9.43	-0.275
50.14	9.44	-0.275
50.14	9.46	-0.275
50.15	9.48	-0.275
50.15	9.49	-0.275
50.15	9.51	-0.275
50.15	9.53	-0.275
50.15	9.54	-0.275
50.16	9.56	-0.275
50.16	9.58	-0.275
50.16	9.59	-0.275
50.16	9.61	-0.275
50.16	9.63	-0.275
50.16	9.64	-0.275
50.16	9.66	-0.275
50.17	9.68	-0.275
50.17	9.69	-0.275
50.17	9.71	-0.275
50.17	9.73	-0.275
50.17	9.74	-0.275
50.18	9.76	-0.275
50.18	9.78	-0.275
50.18	9.79	-0.275
50.18	9.81	-0.275
50.18	9.83	-0.275
50.18	9.84	-0.275
50.19	9.86	-0.275
50.19	9.88	-0.275
50.19	9.89	-0.276
50.19	9.91	-0.276
50.19	9.93	-0.276
50.19	9.94	-0.276
50.19	9.96	-0.276
50.2	9.98	-0.276
50.2	9.99	-0.276
50.2	10.01	-0.276
50.2	10.03	-0.276
50.2	10.04	-0.276
50.21	10.06	-0.276
50.21	10.08	-0.276
50.21	10.09	-0.276
50.21	10.11	-0.276
50.21	10.13	-0.276
50.21	10.14	-0.276
50.21	10.16	-0.276
50.22	10.18	-0.276
50.22	10.19	-0.276
50.22	10.21	-0.276
50.22	10.23	-0.276
50.22	10.24	-0.276
50.23	10.26	-0.276
50.23	10.28	-0.276
50.23	10.29	-0.276
50.23	10.31	-0.276
50.23	10.33	-0.276
50.23	10.34	-0.276
50.24	10.36	-0.276
50.24	10.38	-0.276
50.24	10.39	-0.276
50.24	10.41	-0.276
50.24	10.43	-0.276
50.24	10.44	-0.276
50.24	10.46	-0.276
50.25	10.48	-0.276
50.25	10.49	-0.276
50.25	10.51	-0.276
50.25	10.53	-0.276
50.25	10.54	-0.276
50.26	10.56	-0.276
50.26	10.58	-0.276
50.26	10.59	-0.276
50.26	10.61	-0.276
50.26	10.63	-0.276
50.26	10.64	-0.276
50.26	10.66	-0.276
50.27	10.68	-0.276
50.27	10.69	-0.276
50.27	10.71	-0.276
50.27	10.73	-0.276
50.27	10.74	-0.276
50.28	10.76	-0.276
50.28	10.78	-0.276
50.28	10.79	-0.276
50.28	10.81	-0.276
50.28	10.83	-0.276
50.28	10.84	-0.276
50.29	10.86	-0.276
50.29	10.88	-0.276
50.29	10.89	-0.276
50.29	10.91	-0.276
50.29	10.93	-0.276
50.29	10.94	-0.276
50.29	10.96	-0.276
50.3	10.98	-0.276
50.3	10.99	-0.276
50.3	11.01	-0.276
50.3	11.03	-0.276
50.3	11.04	-0.276
50.31	11.06	-0.276
50.31	11.08	-0.276
50.31	11.09	-0.276
50.31	11.11	-0.276
50.31	11.13	-0.276
50.31	11.14	-0.276
50.31	11.16	-0.276
50.32	11.18	-0.276
50.32	11.19	-0.276
50.32	11.21	-0.277
50.32	11.23	-0.277
50.32	11.24	-0.277
50.33	11.26	-0.277
50.33	11.28	-0.277
50.33	11.3	-0.277
[truncated: 11,203 more rows]

## Sheet: C2
Ramp 10.00 °C/min to 200.00 °C
Time	Temperature	Heat Flow (Normalized)
min	°C	W/g
47	-20.42	0.013
47	-20.42	0.013
47.01	-20.42	0.013
47.01	-20.42	0.013
47.01	-20.41	0.013
47.01	-20.42	0.013
47.01	-20.42	0.013
47.01	-20.42	0.013
47.01	-20.42	0.013
47.02	-20.42	0.013
47.02	-20.42	0.013
47.02	-20.42	0.013
47.02	-20.42	0.013
47.02	-20.42	0.013
47.03	-20.42	0.013
47.03	-20.42	0.013
47.03	-20.42	0.013
47.03	-20.41	0.013
47.03	-20.41	0.013
47.03	-20.41	0.013
47.04	-20.41	0.013
47.04	-20.41	0.013
47.04	-20.41	0.013
47.04	-20.41	0.013
47.04	-20.41	0.013
47.04	-20.41	0.013
47.04	-20.41	0.013
47.05	-20.41	0.013
47.05	-20.41	0.013
47.05	-20.41	0.012
47.05	-20.41	0.012
47.05	-20.4	0.012
47.06	-20.4	0.012
47.06	-20.4	0.012
47.06	-20.4	0.012
47.06	-20.4	0.012
47.06	-20.4	0.012
47.06	-20.39	0.011
47.06	-20.39	0.011
47.07	-20.39	0.011
47.07	-20.38	0.01
47.07	-20.38	0.01
47.07	-20.38	0.01
47.07	-20.37	0.009
47.08	-20.37	0.009
47.08	-20.37	0.008
47.08	-20.36	0.007
47.08	-20.36	0.007
47.08	-20.36	0.006
47.08	-20.35	0.005
47.09	-20.35	0.004
47.09	-20.34	0.003
47.09	-20.34	0.002
47.09	-20.33	0.002
47.09	-20.33	0.001
47.09	-20.32	0
47.09	-20.32	-0.001
47.1	-20.31	-0.002
47.1	-20.3	-0.002
47.1	-20.3	-0.003
47.1	-20.29	-0.004
47.1	-20.28	-0.005
47.11	-20.28	-0.006
47.11	-20.27	-0.007
47.11	-20.26	-0.007
47.11	-20.26	-0.008
47.11	-20.25	-0.009
47.11	-20.24	-0.01
47.11	-20.23	-0.011
47.12	-20.22	-0.012
47.12	-20.22	-0.013
47.12	-20.21	-0.013
47.12	-20.2	-0.014
47.12	-20.19	-0.015
47.13	-20.18	-0.016
47.13	-20.17	-0.017
47.13	-20.16	-0.018
47.13	-20.16	-0.019
47.13	-20.15	-0.02
47.13	-20.14	-0.021
47.14	-20.13	-0.022
47.14	-20.12	-0.023
47.14	-20.11	-0.024
47.14	-20.1	-0.025
47.14	-20.09	-0.026
47.14	-20.08	-0.027
47.14	-20.07	-0.027
47.15	-20.06	-0.028
47.15	-20.05	-0.03
47.15	-20.04	-0.031
47.15	-20.02	-0.032
47.15	-20.01	-0.033
47.16	-20	-0.034
47.16	-19.99	-0.035
47.16	-19.98	-0.036
47.16	-19.97	-0.037
47.16	-19.96	-0.038
47.16	-19.95	-0.039
47.16	-19.94	-0.04
47.17	-19.93	-0.041
47.17	-19.91	-0.042
47.17	-19.9	-0.043
47.17	-19.89	-0.044
47.17	-19.88	-0.045
47.18	-19.87	-0.047
47.18	-19.86	-0.048
47.18	-19.84	-0.049
47.18	-19.83	-0.05
47.18	-19.82	-0.051
47.18	-19.81	-0.052
47.19	-19.79	-0.053
47.19	-19.78	-0.054
47.19	-19.77	-0.055
47.19	-19.76	-0.056
47.19	-19.74	-0.057
47.19	-19.73	-0.058
47.19	-19.72	-0.059
47.2	-19.71	-0.061
47.2	-19.7	-0.062
47.2	-19.68	-0.063
47.2	-19.67	-0.064
47.2	-19.66	-0.065
47.21	-19.64	-0.066
47.21	-19.63	-0.067
47.21	-19.62	-0.068
47.21	-19.61	-0.069
47.21	-19.59	-0.07
47.21	-19.58	-0.071
47.21	-19.57	-0.072
47.22	-19.55	-0.074
47.22	-19.54	-0.075
47.22	-19.53	-0.076
47.22	-19.51	-0.077
47.22	-19.5	-0.078
47.23	-19.49	-0.079
47.23	-19.47	-0.08
47.23	-19.46	-0.081
47.23	-19.45	-0.082
47.23	-19.44	-0.083
47.23	-19.42	-0.085
47.24	-19.41	-0.086
47.24	-19.39	-0.087
47.24	-19.38	-0.088
47.24	-19.37	-0.089
47.24	-19.35	-0.09
47.24	-19.34	-0.091
47.24	-19.33	-0.092
47.25	-19.31	-0.093
47.25	-19.3	-0.094
47.25	-19.28	-0.096
47.25	-19.27	-0.097
47.25	-19.26	-0.098
47.26	-19.24	-0.099
47.26	-19.23	-0.1
47.26	-19.21	-0.101
47.26	-19.2	-0.102
47.26	-19.19	-0.103
47.26	-19.17	-0.105
47.26	-19.16	-0.106
47.27	-19.14	-0.107
47.27	-19.13	-0.108
47.27	-19.12	-0.109
47.27	-19.1	-0.11
47.27	-19.09	-0.111
47.28	-19.07	-0.112
47.28	-19.06	-0.113
47.28	-19.04	-0.114
47.28	-19.03	-0.115
47.28	-19.02	-0.116
47.28	-19	-0.117
47.29	-18.99	-0.119
47.29	-18.97	-0.12
47.29	-18.96	-0.121
47.29	-18.94	-0.122
47.29	-18.93	-0.123
47.29	-18.91	-0.124
47.29	-18.9	-0.125
47.3	-18.88	-0.126
47.3	-18.87	-0.127
47.3	-18.86	-0.128
47.3	-18.84	-0.129
47.3	-18.83	-0.13
47.31	-18.81	-0.131
47.31	-18.8	-0.132
47.31	-18.78	-0.133
47.31	-18.77	-0.134
47.31	-18.75	-0.135
47.31	-18.74	-0.137
47.31	-18.72	-0.137
47.32	-18.71	-0.139
47.32	-18.69	-0.14
47.32	-18.68	-0.141
47.32	-18.66	-0.142
47.32	-18.65	-0.143
47.33	-18.63	-0.144
47.33	-18.62	-0.145
47.33	-18.6	-0.146
47.33	-18.59	-0.146
47.33	-18.57	-0.147
47.33	-18.56	-0.148
47.34	-18.54	-0.149
47.34	-18.53	-0.15
47.34	-18.51	-0.151
47.34	-18.49	-0.152
47.34	-18.48	-0.153
47.34	-18.46	-0.154
47.34	-18.45	-0.155
47.35	-18.43	-0.156
47.35	-18.42	-0.157
47.35	-18.4	-0.158
47.35	-18.39	-0.159
47.35	-18.37	-0.16
47.36	-18.36	-0.161
47.36	-18.34	-0.161
47.36	-18.33	-0.162
47.36	-18.31	-0.163
47.36	-18.3	-0.164
47.36	-18.28	-0.165
47.36	-18.27	-0.166
47.37	-18.25	-0.167
47.37	-18.23	-0.167
47.37	-18.22	-0.168
47.37	-18.2	-0.169
47.37	-18.19	-0.17
47.38	-18.17	-0.171
47.38	-18.16	-0.172
47.38	-18.14	-0.172
47.38	-18.13	-0.173
47.38	-18.11	-0.174
47.38	-18.1	-0.175
47.39	-18.08	-0.176
47.39	-18.06	-0.176
47.39	-18.05	-0.177
47.39	-18.03	-0.178
47.39	-18.02	-0.179
47.39	-18	-0.179
47.39	-17.99	-0.18
47.4	-17.97	-0.181
47.4	-17.95	-0.182
47.4	-17.94	-0.183
47.4	-17.92	-0.183
47.4	-17.91	-0.184
47.41	-17.89	-0.185
47.41	-17.88	-0.185
47.41	-17.86	-0.186
47.41	-17.84	-0.187
47.41	-17.83	-0.188
47.41	-17.81	-0.188
47.41	-17.8	-0.189
47.42	-17.78	-0.19
47.42	-17.77	-0.19
47.42	-17.75	-0.191
47.42	-17.73	-0.192
47.42	-17.72	-0.192
47.43	-17.7	-0.193
47.43	-17.69	-0.194
47.43	-17.67	-0.194
47.43	-17.65	-0.195
47.43	-17.64	-0.196
47.43	-17.62	-0.196
47.44	-17.61	-0.197
47.44	-17.59	-0.198
47.44	-17.58	-0.198
47.44	-17.56	-0.199
47.44	-17.54	-0.2
47.44	-17.53	-0.2
47.44	-17.51	-0.201
47.45	-17.49	-0.202
47.45	-17.48	-0.202
47.45	-17.46	-0.203
47.45	-17.45	-0.203
47.45	-17.43	-0.204
47.46	-17.42	-0.205
47.46	-17.4	-0.205
47.46	-17.38	-0.206
47.46	-17.37	-0.206
47.46	-17.35	-0.207
47.46	-17.34	-0.208
47.46	-17.32	-0.208
47.47	-17.3	-0.209
47.47	-17.29	-0.209
47.47	-17.27	-0.21
47.47	-17.26	-0.21
47.47	-17.24	-0.211
47.48	-17.22	-0.212
47.48	-17.21	-0.212
47.48	-17.19	-0.213
47.48	-17.18	-0.213
47.48	-17.16	-0.214
47.48	-17.14	-0.214
47.49	-17.13	-0.215
47.49	-17.11	-0.215
47.49	-17.1	-0.216
47.49	-17.08	-0.216
47.49	-17.06	-0.217
47.49	-17.05	-0.217
47.49	-17.03	-0.218
47.5	-17.02	-0.218
47.5	-17	-0.219
47.5	-16.98	-0.219
47.5	-16.97	-0.22
47.5	-16.95	-0.22
47.51	-16.93	-0.221
47.51	-16.92	-0.221
47.51	-16.9	-0.222
47.51	-16.89	-0.222
47.51	-16.87	-0.223
47.51	-16.85	-0.223
47.51	-16.84	-0.224
47.52	-16.82	-0.224
47.52	-16.8	-0.224
47.52	-16.79	-0.225
47.52	-16.77	-0.225
47.52	-16.76	-0.226
47.53	-16.74	-0.226
47.53	-16.72	-0.227
47.53	-16.71	-0.227
47.53	-16.69	-0.228
47.53	-16.68	-0.228
47.53	-16.66	-0.228
47.54	-16.64	-0.229
47.54	-16.63	-0.229
47.54	-16.61	-0.23
47.54	-16.59	-0.23
47.54	-16.58	-0.23
47.54	-16.56	-0.231
47.54	-16.55	-0.231
47.55	-16.53	-0.232
47.55	-16.51	-0.232
47.55	-16.5	-0.232
47.55	-16.48	-0.233
47.55	-16.46	-0.233
47.56	-16.45	-0.234
47.56	-16.43	-0.234
47.56	-16.42	-0.234
47.56	-16.4	-0.235
47.56	-16.38	-0.235
47.56	-16.37	-0.235
47.56	-16.35	-0.236
47.57	-16.33	-0.236
47.57	-16.32	-0.236
47.57	-16.3	-0.237
47.57	-16.28	-0.237
47.57	-16.27	-0.238
47.58	-16.25	-0.238
47.58	-16.23	-0.238
47.58	-16.22	-0.239
47.58	-16.2	-0.239
47.58	-16.19	-0.239
47.58	-16.17	-0.239
47.59	-16.15	-0.24
47.59	-16.14	-0.24
47.59	-16.12	-0.241
47.59	-16.11	-0.241
47.59	-16.09	-0.241
47.59	-16.07	-0.242
47.59	-16.06	-0.242
47.6	-16.04	-0.242
47.6	-16.02	-0.242
47.6	-16.01	-0.243
47.6	-15.99	-0.243
47.6	-15.98	-0.243
47.61	-15.96	-0.243
47.61	-15.94	-0.244
47.61	-15.93	-0.244
47.61	-15.91	-0.244
47.61	-15.89	-0.245
47.61	-15.88	-0.245
47.61	-15.86	-0.245
47.62	-15.84	-0.245
47.62	-15.83	-0.246
47.62	-15.81	-0.246
47.62	-15.8	-0.246
47.62	-15.78	-0.246
47.63	-15.76	-0.247
47.63	-15.74	-0.247
47.63	-15.73	-0.247
47.63	-15.71	-0.248
47.63	-15.7	-0.248
47.63	-15.68	-0.248
47.64	-15.66	-0.248
47.64	-15.65	-0.249
47.64	-15.63	-0.249
47.64	-15.61	-0.249
47.64	-15.6	-0.249
47.64	-15.58	-0.25
47.64	-15.57	-0.25
47.65	-15.55	-0.25
47.65	-15.53	-0.25
47.65	-15.52	-0.25
47.65	-15.5	-0.251
47.65	-15.48	-0.251
47.66	-15.47	-0.251
47.66	-15.45	-0.251
47.66	-15.43	-0.252
47.66	-15.42	-0.252
47.66	-15.4	-0.252
47.66	-15.38	-0.252
47.66	-15.37	-0.253
47.67	-15.35	-0.253
47.67	-15.33	-0.253
47.67	-15.32	-0.253
47.67	-15.3	-0.253
47.67	-15.29	-0.253
47.68	-15.27	-0.254
47.68	-15.25	-0.254
47.68	-15.24	-0.254
47.68	-15.22	-0.254
47.68	-15.2	-0.254
47.68	-15.19	-0.255
47.69	-15.17	-0.255
47.69	-15.15	-0.255
47.69	-15.14	-0.255
47.69	-15.12	-0.255
47.69	-15.1	-0.256
47.69	-15.09	-0.256
47.69	-15.07	-0.256
47.7	-15.05	-0.256
47.7	-15.04	-0.256
47.7	-15.02	-0.256
47.7	-15.01	-0.257
47.7	-14.99	-0.257
47.71	-14.97	-0.257
47.71	-14.96	-0.257
47.71	-14.94	-0.257
47.71	-14.92	-0.257
47.71	-14.91	-0.258
47.71	-14.89	-0.258
47.71	-14.87	-0.258
47.72	-14.86	-0.258
47.72	-14.84	-0.258
47.72	-14.82	-0.258
47.72	-14.81	-0.259
47.72	-14.79	-0.259
47.73	-14.77	-0.259
47.73	-14.76	-0.259
47.73	-14.74	-0.259
47.73	-14.73	-0.259
47.73	-14.71	-0.26
47.73	-14.69	-0.26
47.74	-14.67	-0.26
47.74	-14.66	-0.26
47.74	-14.64	-0.26
47.74	-14.63	-0.26
47.74	-14.61	-0.26
47.74	-14.59	-0.26
47.74	-14.58	-0.261
47.75	-14.56	-0.261
47.75	-14.54	-0.261
47.75	-14.53	-0.261
47.75	-14.51	-0.261
47.75	-14.49	-0.261
47.76	-14.48	-0.261
47.76	-14.46	-0.261
47.76	-14.44	-0.262
47.76	-14.43	-0.262
47.76	-14.41	-0.262
47.76	-14.39	-0.262
47.76	-14.38	-0.262
47.77	-14.36	-0.262
47.77	-14.35	-0.262
47.77	-14.33	-0.262
47.77	-14.31	-0.262
47.77	-14.3	-0.263
47.78	-14.28	-0.263
47.78	-14.26	-0.263
47.78	-14.25	-0.263
47.78	-14.23	-0.263
47.78	-14.21	-0.263
47.78	-14.2	-0.263
47.79	-14.18	-0.263
47.79	-14.16	-0.263
47.79	-14.15	-0.263
47.79	-14.13	-0.264
47.79	-14.11	-0.264
47.79	-14.1	-0.264
47.79	-14.08	-0.264
47.8	-14.06	-0.264
47.8	-14.05	-0.264
47.8	-14.03	-0.264
47.8	-14.01	-0.264
47.8	-14	-0.264
47.81	-13.98	-0.264
47.81	-13.96	-0.265
47.81	-13.95	-0.265
47.81	-13.93	-0.265
47.81	-13.91	-0.265
47.81	-13.9	-0.265
47.81	-13.88	-0.265
47.82	-13.87	-0.265
47.82	-13.85	-0.265
47.82	-13.83	-0.265
47.82	-13.81	-0.265
47.82	-13.8	-0.265
47.83	-13.78	-0.266
47.83	-13.77	-0.266
47.83	-13.75	-0.266
47.83	-13.73	-0.266
47.83	-13.72	-0.266
47.83	-13.7	-0.266
47.84	-13.68	-0.266
47.84	-13.67	-0.266
47.84	-13.65	-0.266
47.84	-13.63	-0.266
47.84	-13.62	-0.266
47.84	-13.6	-0.267
47.84	-13.58	-0.267
47.85	-13.57	-0.267
47.85	-13.55	-0.267
47.85	-13.53	-0.267
47.85	-13.52	-0.267
47.85	-13.5	-0.267
47.86	-13.48	-0.267
47.86	-13.47	-0.267
47.86	-13.45	-0.267
47.86	-13.43	-0.267
47.86	-13.42	-0.267
47.86	-13.4	-0.267
47.86	-13.39	-0.267
47.87	-13.37	-0.268
47.87	-13.35	-0.268
47.87	-13.33	-0.268
47.87	-13.32	-0.268
47.87	-13.3	-0.268
47.88	-13.29	-0.268
47.88	-13.27	-0.268
47.88	-13.25	-0.268
47.88	-13.24	-0.268
47.88	-13.22	-0.268
47.88	-13.2	-0.268
47.89	-13.19	-0.268
47.89	-13.17	-0.268
47.89	-13.15	-0.268
47.89	-13.14	-0.268
47.89	-13.12	-0.268
47.89	-13.1	-0.268
47.89	-13.09	-0.268
47.9	-13.07	-0.269
47.9	-13.05	-0.269
47.9	-13.04	-0.269
47.9	-13.02	-0.269
47.9	-13	-0.269
47.91	-12.99	-0.269
47.91	-12.97	-0.269
47.91	-12.95	-0.269
47.91	-12.94	-0.269
47.91	-12.92	-0.269
47.91	-12.9	-0.269
47.91	-12.89	-0.269
47.92	-12.87	-0.269
47.92	-12.85	-0.269
47.92	-12.84	-0.269
47.92	-12.82	-0.269
47.92	-12.8	-0.27
47.93	-12.79	-0.27
47.93	-12.77	-0.27
47.93	-12.75	-0.27
47.93	-12.74	-0.27
47.93	-12.72	-0.27
47.93	-12.7	-0.27
47.94	-12.69	-0.27
47.94	-12.67	-0.27
47.94	-12.65	-0.27
47.94	-12.64	-0.27
47.94	-12.62	-0.27
47.94	-12.6	-0.27
47.94	-12.59	-0.27
47.95	-12.57	-0.27
47.95	-12.55	-0.27
47.95	-12.54	-0.27
47.95	-12.52	-0.27
47.95	-12.51	-0.27
47.96	-12.49	-0.27
47.96	-12.47	-0.271
47.96	-12.46	-0.271
47.96	-12.44	-0.271
47.96	-12.42	-0.271
47.96	-12.41	-0.271
47.96	-12.39	-0.271
47.97	-12.37	-0.271
47.97	-12.36	-0.271
47.97	-12.34	-0.271
47.97	-12.32	-0.271
47.97	-12.31	-0.271
47.98	-12.29	-0.271
47.98	-12.27	-0.271
47.98	-12.26	-0.271
47.98	-12.24	-0.271
47.98	-12.22	-0.271
47.98	-12.21	-0.271
47.99	-12.19	-0.271
47.99	-12.17	-0.271
47.99	-12.16	-0.271
47.99	-12.14	-0.271
47.99	-12.12	-0.271
47.99	-12.11	-0.271
47.99	-12.09	-0.271
48	-12.07	-0.271
48	-12.06	-0.271
48	-12.04	-0.271
48	-12.02	-0.271
48	-12.01	-0.271
48.01	-11.99	-0.272
48.01	-11.97	-0.272
48.01	-11.96	-0.272
48.01	-11.94	-0.272
48.01	-11.92	-0.272
48.01	-11.91	-0.272
48.01	-11.89	-0.272
48.02	-11.87	-0.272
48.02	-11.86	-0.272
48.02	-11.84	-0.272
48.02	-11.82	-0.272
48.02	-11.81	-0.272
48.03	-11.79	-0.272
48.03	-11.77	-0.272
48.03	-11.76	-0.272
48.03	-11.74	-0.272
48.03	-11.72	-0.272
48.03	-11.71	-0.272
48.04	-11.69	-0.272
48.04	-11.67	-0.272
48.04	-11.66	-0.272
48.04	-11.64	-0.272
48.04	-11.62	-0.272
48.04	-11.61	-0.272
48.04	-11.59	-0.272
48.05	-11.57	-0.272
48.05	-11.56	-0.272
48.05	-11.54	-0.272
48.05	-11.52	-0.272
48.05	-11.51	-0.272
48.06	-11.49	-0.272
48.06	-11.47	-0.272
48.06	-11.46	-0.272
48.06	-11.44	-0.272
48.06	-11.42	-0.272
48.06	-11.41	-0.273
48.06	-11.39	-0.273
48.07	-11.37	-0.273
48.07	-11.36	-0.273
48.07	-11.34	-0.273
48.07	-11.32	-0.273
48.07	-11.31	-0.273
48.08	-11.29	-0.273
48.08	-11.27	-0.273
48.08	-11.26	-0.273
48.08	-11.24	-0.273
48.08	-11.22	-0.273
48.08	-11.21	-0.273
48.09	-11.19	-0.273
48.09	-11.18	-0.273
48.09	-11.16	-0.273
48.09	-11.14	-0.273
48.09	-11.13	-0.273
48.09	-11.11	-0.273
48.09	-11.09	-0.273
48.1	-11.08	-0.273
48.1	-11.06	-0.273
48.1	-11.04	-0.273
48.1	-11.03	-0.273
48.1	-11.01	-0.273
48.11	-10.99	-0.273
48.11	-10.98	-0.273
48.11	-10.96	-0.273
48.11	-10.94	-0.273
48.11	-10.93	-0.273
48.11	-10.91	-0.273
48.11	-10.89	-0.273
48.12	-10.88	-0.273
48.12	-10.86	-0.273
48.12	-10.84	-0.273
48.12	-10.83	-0.273
48.12	-10.81	-0.273
48.13	-10.79	-0.274
48.13	-10.78	-0.274
48.13	-10.76	-0.274
48.13	-10.74	-0.274
48.13	-10.73	-0.274
48.13	-10.71	-0.274
48.14	-10.69	-0.274
48.14	-10.68	-0.274
48.14	-10.66	-0.274
48.14	-10.64	-0.274
48.14	-10.63	-0.274
48.14	-10.61	-0.274
48.14	-10.59	-0.274
48.15	-10.58	-0.274
48.15	-10.56	-0.274
48.15	-10.54	-0.274
48.15	-10.53	-0.274
48.15	-10.51	-0.274
48.16	-10.49	-0.274
48.16	-10.48	-0.274
48.16	-10.46	-0.274
48.16	-10.44	-0.274
48.16	-10.43	-0.274
48.16	-10.41	-0.274
48.16	-10.39	-0.274
48.17	-10.38	-0.274
48.17	-10.36	-0.274
48.17	-10.34	-0.274
48.17	-10.33	-0.274
48.17	-10.31	-0.274
48.18	-10.29	-0.274
48.18	-10.28	-0.274
48.18	-10.26	-0.274
48.18	-10.24	-0.274
48.18	-10.23	-0.274
48.18	-10.21	-0.274
48.19	-10.19	-0.275
48.19	-10.18	-0.275
48.19	-10.16	-0.275
48.19	-10.14	-0.275
48.19	-10.13	-0.275
48.19	-10.11	-0.275
48.19	-10.09	-0.275
48.2	-10.08	-0.275
48.2	-10.06	-0.275
48.2	-10.04	-0.275
48.2	-10.03	-0.275
48.2	-10.01	-0.275
48.21	-9.99	-0.275
48.21	-9.98	-0.275
48.21	-9.96	-0.275
48.21	-9.94	-0.275
48.21	-9.93	-0.275
48.21	-9.91	-0.275
48.21	-9.9	-0.275
48.22	-9.88	-0.275
48.22	-9.86	-0.275
48.22	-9.85	-0.275
48.22	-9.83	-0.275
48.22	-9.81	-0.275
48.23	-9.79	-0.275
48.23	-9.78	-0.275
48.23	-9.76	-0.275
48.23	-9.74	-0.275
48.23	-9.73	-0.275
48.23	-9.71	-0.275
48.24	-9.69	-0.275
48.24	-9.68	-0.275
48.24	-9.66	-0.275
48.24	-9.65	-0.275
48.24	-9.63	-0.275
48.24	-9.61	-0.275
48.24	-9.6	-0.276
48.25	-9.58	-0.276
48.25	-9.56	-0.276
48.25	-9.55	-0.276
48.25	-9.53	-0.276
48.25	-9.51	-0.276
48.26	-9.5	-0.276
48.26	-9.48	-0.276
48.26	-9.46	-0.276
48.26	-9.45	-0.276
48.26	-9.43	-0.276
48.26	-9.41	-0.276
48.26	-9.4	-0.276
48.27	-9.38	-0.276
48.27	-9.36	-0.276
48.27	-9.34	-0.276
48.27	-9.33	-0.276
48.27	-9.31	-0.276
48.28	-9.29	-0.276
48.28	-9.28	-0.276
48.28	-9.26	-0.276
48.28	-9.24	-0.276
48.28	-9.23	-0.276
48.28	-9.21	-0.276
48.29	-9.2	-0.276
48.29	-9.18	-0.276
48.29	-9.16	-0.276
48.29	-9.15	-0.276
48.29	-9.13	-0.276
48.29	-9.11	-0.276
48.29	-9.1	-0.276
48.3	-9.08	-0.276
48.3	-9.06	-0.276
48.3	-9.05	-0.276
48.3	-9.03	-0.276
48.3	-9.01	-0.276
48.31	-9	-0.276
48.31	-8.98	-0.277
48.31	-8.96	-0.277
48.31	-8.95	-0.277
48.31	-8.93	-0.277
48.31	-8.91	-0.277
48.31	-8.9	-0.277
48.32	-8.88	-0.277
48.32	-8.86	-0.277
48.32	-8.85	-0.277
48.32	-8.83	-0.277
48.32	-8.81	-0.277
48.33	-8.8	-0.277
48.33	-8.78	-0.277
48.33	-8.76	-0.277
48.33	-8.75	-0.277
48.33	-8.73	-0.277
48.33	-8.71	-0.277
48.34	-8.69	-0.277
48.34	-8.68	-0.277
48.34	-8.66	-0.277
48.34	-8.65	-0.277
48.34	-8.63	-0.277
48.34	-8.61	-0.277
48.34	-8.6	-0.277
48.35	-8.58	-0.277
48.35	-8.56	-0.277
48.35	-8.55	-0.277
48.35	-8.53	-0.277
48.35	-8.51	-0.277
48.36	-8.5	-0.277
48.36	-8.48	-0.277
48.36	-8.46	-0.277
48.36	-8.45	-0.277
48.36	-8.43	-0.277
48.36	-8.41	-0.277
48.36	-8.4	-0.277
48.37	-8.38	-0.277
48.37	-8.36	-0.277
48.37	-8.35	-0.278
48.37	-8.33	-0.278
48.37	-8.31	-0.278
48.38	-8.3	-0.278
48.38	-8.28	-0.278
48.38	-8.26	-0.278
48.38	-8.25	-0.278
48.38	-8.23	-0.278
48.38	-8.21	-0.278
48.39	-8.2	-0.278
48.39	-8.18	-0.278
48.39	-8.16	-0.278
48.39	-8.15	-0.278
48.39	-8.13	-0.278
48.39	-8.11	-0.278
48.39	-8.1	-0.278
48.4	-8.08	-0.278
48.4	-8.06	-0.278
48.4	-8.05	-0.278
48.4	-8.03	-0.278
48.4	-8.01	-0.278
48.41	-8	-0.278
48.41	-7.98	-0.278
48.41	-7.96	-0.278
48.41	-7.95	-0.278
48.41	-7.93	-0.278
48.41	-7.91	-0.278
48.41	-7.9	-0.278
48.42	-7.88	-0.278
48.42	-7.86	-0.278
48.42	-7.85	-0.278
48.42	-7.83	-0.278
48.42	-7.81	-0.278
48.43	-7.8	-0.278
48.43	-7.78	-0.278
48.43	-7.76	-0.278
48.43	-7.75	-0.278
48.43	-7.73	-0.278
48.43	-7.71	-0.278
48.44	-7.7	-0.278
48.44	-7.68	-0.279
48.44	-7.66	-0.279
48.44	-7.64	-0.279
48.44	-7.63	-0.279
48.44	-7.61	-0.279
48.44	-7.59	-0.279
48.45	-7.58	-0.279
48.45	-7.56	-0.279
48.45	-7.54	-0.279
48.45	-7.53	-0.279
48.45	-7.51	-0.279
48.46	-7.49	-0.279
48.46	-7.48	-0.279
48.46	-7.46	-0.279
48.46	-7.45	-0.279
48.46	-7.43	-0.279
48.46	-7.41	-0.279
48.46	-7.4	-0.279
48.47	-7.38	-0.279
48.47	-7.36	-0.279
48.47	-7.34	-0.279
48.47	-7.33	-0.279
48.47	-7.31	-0.279
48.48	-7.3	-0.279
48.48	-7.28	-0.279
48.48	-7.26	-0.279
48.48	-7.25	-0.279
48.48	-7.23	-0.279
48.48	-7.21	-0.279
48.49	-7.2	-0.279
48.49	-7.18	-0.279
48.49	-7.16	-0.279
48.49	-7.14	-0.279
48.49	-7.13	-0.279
48.49	-7.11	-0.279
48.49	-7.1	-0.279
48.5	-7.08	-0.279
48.5	-7.06	-0.279
48.5	-7.05	-0.279
48.5	-7.03	-0.279
48.5	-7.01	-0.279
48.51	-7	-0.28
48.51	-6.98	-0.28
48.51	-6.96	-0.28
48.51	-6.95	-0.28
48.51	-6.93	-0.28
48.51	-6.91	-0.28
48.51	-6.89	-0.28
48.52	-6.88	-0.28
48.52	-6.86	-0.28
48.52	-6.84	-0.28
48.52	-6.83	-0.28
48.52	-6.81	-0.28
48.53	-6.79	-0.28
48.53	-6.78	-0.28
48.53	-6.76	-0.28
48.53	-6.74	-0.28
48.53	-6.73	-0.28
48.53	-6.71	-0.28
48.54	-6.7	-0.28
48.54	-6.68	-0.28
48.54	-6.66	-0.28
48.54	-6.65	-0.28
48.54	-6.63	-0.28
48.54	-6.61	-0.28
48.54	-6.6	-0.28
48.55	-6.58	-0.28
48.55	-6.56	-0.28
48.55	-6.55	-0.28
48.55	-6.53	-0.28
48.55	-6.51	-0.28
48.56	-6.5	-0.28
48.56	-6.48	-0.28
48.56	-6.46	-0.28
48.56	-6.45	-0.28
48.56	-6.43	-0.28
48.56	-6.41	-0.28
48.56	-6.4	-0.28
48.57	-6.38	-0.28
48.57	-6.36	-0.28
48.57	-6.35	-0.28
48.57	-6.33	-0.28
48.57	-6.31	-0.28
48.58	-6.3	-0.28
48.58	-6.28	-0.28
48.58	-6.26	-0.28
48.58	-6.24	-0.281
48.58	-6.23	-0.281
48.58	-6.21	-0.281
48.59	-6.2	-0.281
48.59	-6.18	-0.281
48.59	-6.16	-0.281
48.59	-6.15	-0.281
48.59	-6.13	-0.281
48.59	-6.11	-0.281
48.59	-6.1	-0.281
48.6	-6.08	-0.281
48.6	-6.06	-0.281
48.6	-6.05	-0.281
48.6	-6.03	-0.281
48.6	-6.01	-0.281
48.61	-6	-0.281
48.61	-5.98	-0.281
48.61	-5.96	-0.281
48.61	-5.94	-0.281
48.61	-5.93	-0.281
48.61	-5.91	-0.281
48.61	-5.9	-0.281
48.62	-5.88	-0.281
48.62	-5.86	-0.281
48.62	-5.85	-0.281
48.62	-5.83	-0.281
48.62	-5.81	-0.281
48.63	-5.8	-0.281
48.63	-5.78	-0.281
48.63	-5.76	-0.281
48.63	-5.74	-0.281
48.63	-5.73	-0.281
48.63	-5.71	-0.281
48.64	-5.7	-0.281
48.64	-5.68	-0.281
48.64	-5.66	-0.281
48.64	-5.64	-0.281
48.64	-5.63	-0.281
48.64	-5.61	-0.281
48.64	-5.6	-0.281
48.65	-5.58	-0.281
48.65	-5.56	-0.281
48.65	-5.55	-0.281
48.65	-5.53	-0.281
48.65	-5.51	-0.281
48.66	-5.5	-0.281
48.66	-5.48	-0.281
48.66	-5.46	-0.281
48.66	-5.45	-0.282
48.66	-5.43	-0.282
48.66	-5.41	-0.282
48.66	-5.4	-0.282
48.67	-5.38	-0.282
48.67	-5.36	-0.282
48.67	-5.35	-0.282
48.67	-5.33	-0.282
48.67	-5.31	-0.282
48.68	-5.3	-0.282
48.68	-5.28	-0.282
48.68	-5.26	-0.282
48.68	-5.24	-0.282
48.68	-5.23	-0.282
48.68	-5.21	-0.282
48.69	-5.2	-0.282
48.69	-5.18	-0.282
48.69	-5.16	-0.282
48.69	-5.14	-0.282
48.69	-5.13	-0.282
48.69	-5.11	-0.282
48.69	-5.1	-0.282
48.7	-5.08	-0.282
48.7	-5.06	-0.282
48.7	-5.05	-0.282
48.7	-5.03	-0.282
48.7	-5.01	-0.282
48.71	-5	-0.282
48.71	-4.98	-0.282
48.71	-4.96	-0.282
48.71	-4.95	-0.282
48.71	-4.93	-0.282
48.71	-4.91	-0.282
48.71	-4.9	-0.282
48.72	-4.88	-0.282
48.72	-4.86	-0.282
48.72	-4.85	-0.282
48.72	-4.83	-0.282
48.72	-4.81	-0.282
48.73	-4.8	-0.282
48.73	-4.78	-0.282
48.73	-4.76	-0.282
48.73	-4.75	-0.282
48.73	-4.73	-0.282
48.73	-4.71	-0.282
48.74	-4.7	-0.282
48.74	-4.68	-0.282
48.74	-4.66	-0.282
48.74	-4.65	-0.282
48.74	-4.63	-0.282
48.74	-4.61	-0.282
48.74	-4.6	-0.283
48.75	-4.58	-0.283
48.75	-4.56	-0.283
48.75	-4.54	-0.283
48.75	-4.53	-0.283
48.75	-4.51	-0.283
48.76	-4.49	-0.283
48.76	-4.48	-0.283
48.76	-4.46	-0.283
48.76	-4.44	-0.283
48.76	-4.43	-0.283
48.76	-4.41	-0.283
48.76	-4.4	-0.283
48.77	-4.38	-0.283
48.77	-4.36	-0.283
48.77	-4.35	-0.283
48.77	-4.33	-0.283
48.77	-4.31	-0.283
48.78	-4.29	-0.283
48.78	-4.28	-0.283
48.78	-4.26	-0.283
48.78	-4.24	-0.283
48.78	-4.23	-0.283
48.78	-4.21	-0.283
48.79	-4.19	-0.283
48.79	-4.18	-0.283
48.79	-4.16	-0.283
48.79	-4.14	-0.283
48.79	-4.13	-0.283
48.79	-4.11	-0.283
48.79	-4.09	-0.283
48.8	-4.08	-0.283
48.8	-4.06	-0.283
48.8	-4.04	-0.283
48.8	-4.03	-0.283
48.8	-4.01	-0.283
48.81	-3.99	-0.283
48.81	-3.98	-0.283
48.81	-3.96	-0.283
48.81	-3.94	-0.283
48.81	-3.93	-0.283
48.81	-3.91	-0.283
48.81	-3.89	-0.283
48.82	-3.88	-0.283
48.82	-3.86	-0.283
48.82	-3.84	-0.283
48.82	-3.83	-0.283
48.82	-3.81	-0.283
48.83	-3.79	-0.283
48.83	-3.78	-0.283
48.83	-3.76	-0.283
48.83	-3.74	-0.283
48.83	-3.73	-0.283
48.83	-3.71	-0.283
48.84	-3.69	-0.283
48.84	-3.68	-0.284
48.84	-3.66	-0.284
48.84	-3.64	-0.284
48.84	-3.63	-0.284
48.84	-3.61	-0.284
48.84	-3.59	-0.284
48.85	-3.58	-0.284
48.85	-3.56	-0.284
48.85	-3.54	-0.284
48.85	-3.53	-0.284
48.85	-3.51	-0.284
48.86	-3.49	-0.284
48.86	-3.48	-0.284
48.86	-3.46	-0.284
48.86	-3.44	-0.284
48.86	-3.43	-0.284
48.86	-3.41	-0.284
48.86	-3.39	-0.284
48.87	-3.38	-0.284
48.87	-3.36	-0.284
48.87	-3.34	-0.284
48.87	-3.33	-0.284
48.87	-3.31	-0.284
48.88	-3.29	-0.284
48.88	-3.28	-0.284
48.88	-3.26	-0.284
48.88	-3.24	-0.284
48.88	-3.23	-0.284
48.88	-3.21	-0.284
48.89	-3.19	-0.284
48.89	-3.18	-0.284
48.89	-3.16	-0.284
48.89	-3.14	-0.284
48.89	-3.13	-0.284
48.89	-3.11	-0.284
48.89	-3.09	-0.284
48.9	-3.08	-0.284
48.9	-3.06	-0.284
48.9	-3.04	-0.284
48.9	-3.03	-0.284
48.9	-3.01	-0.284
48.91	-2.99	-0.284
48.91	-2.98	-0.284
48.91	-2.96	-0.284
48.91	-2.94	-0.284
48.91	-2.93	-0.284
48.91	-2.91	-0.284
48.91	-2.89	-0.284
48.92	-2.88	-0.284
48.92	-2.86	-0.284
48.92	-2.84	-0.284
48.92	-2.83	-0.284
48.92	-2.81	-0.284
48.93	-2.79	-0.284
48.93	-2.78	-0.284
48.93	-2.76	-0.284
48.93	-2.74	-0.284
48.93	-2.73	-0.284
48.93	-2.71	-0.285
48.94	-2.69	-0.285
48.94	-2.68	-0.285
48.94	-2.66	-0.285
48.94	-2.64	-0.285
48.94	-2.63	-0.285
48.94	-2.61	-0.285
48.94	-2.59	-0.285
48.95	-2.58	-0.285
48.95	-2.56	-0.285
48.95	-2.54	-0.285
48.95	-2.53	-0.285
48.95	-2.51	-0.285
48.96	-2.49	-0.285
48.96	-2.48	-0.285
48.96	-2.46	-0.285
48.96	-2.44	-0.285
48.96	-2.43	-0.285
48.96	-2.41	-0.285
48.96	-2.39	-0.285
48.97	-2.38	-0.285
48.97	-2.36	-0.285
48.97	-2.34	-0.285
48.97	-2.33	-0.285
48.97	-2.31	-0.285
48.98	-2.29	-0.285
48.98	-2.28	-0.285
48.98	-2.26	-0.285
48.98	-2.24	-0.285
48.98	-2.23	-0.285
48.98	-2.21	-0.285
48.99	-2.19	-0.285
48.99	-2.18	-0.285
48.99	-2.16	-0.285
48.99	-2.14	-0.285
48.99	-2.13	-0.285
48.99	-2.11	-0.285
48.99	-2.09	-0.285
49	-2.08	-0.285
49	-2.06	-0.285
49	-2.04	-0.285
49	-2.03	-0.285
49	-2.01	-0.285
49.01	-1.99	-0.285
49.01	-1.98	-0.285
49.01	-1.96	-0.285
49.01	-1.94	-0.285
49.01	-1.93	-0.285
49.01	-1.91	-0.285
49.01	-1.89	-0.285
49.02	-1.87	-0.285
49.02	-1.86	-0.285
49.02	-1.84	-0.285
49.02	-1.83	-0.285
49.02	-1.81	-0.285
49.03	-1.79	-0.285
49.03	-1.78	-0.285
49.03	-1.76	-0.285
49.03	-1.74	-0.285
49.03	-1.73	-0.285
49.03	-1.71	-0.285
49.04	-1.69	-0.286
49.04	-1.67	-0.286
49.04	-1.66	-0.286
49.04	-1.64	-0.286
49.04	-1.63	-0.286
49.04	-1.61	-0.286
49.04	-1.59	-0.286
49.05	-1.58	-0.286
49.05	-1.56	-0.286
49.05	-1.54	-0.286
49.05	-1.53	-0.286
49.05	-1.51	-0.286
49.06	-1.49	-0.286
49.06	-1.48	-0.286
49.06	-1.46	-0.286
49.06	-1.44	-0.286
49.06	-1.43	-0.286
49.06	-1.41	-0.286
49.06	-1.39	-0.286
49.07	-1.38	-0.286
49.07	-1.36	-0.286
49.07	-1.34	-0.286
49.07	-1.33	-0.286
49.07	-1.31	-0.286
49.08	-1.29	-0.286
49.08	-1.28	-0.286
49.08	-1.26	-0.286
49.08	-1.24	-0.286
49.08	-1.23	-0.286
49.08	-1.21	-0.286
49.09	-1.19	-0.286
49.09	-1.18	-0.286
49.09	-1.16	-0.286
49.09	-1.14	-0.286
49.09	-1.13	-0.286
49.09	-1.11	-0.286
49.09	-1.09	-0.286
49.1	-1.08	-0.286
49.1	-1.06	-0.286
49.1	-1.04	-0.286
49.1	-1.02	-0.286
49.1	-1.01	-0.286
49.11	-0.99	-0.286
49.11	-0.98	-0.286
49.11	-0.96	-0.286
49.11	-0.94	-0.286
49.11	-0.92	-0.286
49.11	-0.91	-0.286
49.11	-0.89	-0.286
49.12	-0.87	-0.286
49.12	-0.86	-0.286
49.12	-0.84	-0.286
49.12	-0.82	-0.286
49.12	-0.81	-0.286
49.13	-0.79	-0.286
49.13	-0.78	-0.286
49.13	-0.76	-0.286
49.13	-0.74	-0.286
49.13	-0.72	-0.286
49.13	-0.71	-0.286
49.14	-0.69	-0.286
49.14	-0.67	-0.286
49.14	-0.66	-0.287
49.14	-0.64	-0.287
49.14	-0.62	-0.287
49.14	-0.61	-0.287
49.14	-0.59	-0.287
49.15	-0.57	-0.287
49.15	-0.56	-0.287
49.15	-0.54	-0.287
49.15	-0.52	-0.287
49.15	-0.51	-0.287
49.16	-0.49	-0.287
49.16	-0.47	-0.287
49.16	-0.46	-0.287
49.16	-0.44	-0.287
49.16	-0.42	-0.287
49.16	-0.41	-0.287
49.16	-0.39	-0.287
49.17	-0.37	-0.287
49.17	-0.36	-0.287
49.17	-0.34	-0.287
49.17	-0.32	-0.287
49.17	-0.31	-0.287
49.18	-0.29	-0.287
49.18	-0.27	-0.287
49.18	-0.26	-0.287
49.18	-0.24	-0.287
49.18	-0.22	-0.287
49.18	-0.21	-0.287
49.19	-0.19	-0.287
49.19	-0.17	-0.287
49.19	-0.16	-0.287
49.19	-0.14	-0.287
49.19	-0.12	-0.287
49.19	-0.11	-0.287
49.19	-0.09	-0.287
49.2	-0.07	-0.287
49.2	-0.06	-0.287
49.2	-0.04	-0.287
49.2	-0.02	-0.287
49.2	-0.01	-0.287
49.21	0.01	-0.287
49.21	0.03	-0.287
49.21	0.04	-0.287
49.21	0.06	-0.287
49.21	0.08	-0.287
49.21	0.09	-0.287
49.21	0.11	-0.287
49.22	0.13	-0.287
49.22	0.14	-0.287
49.22	0.16	-0.287
49.22	0.18	-0.287
49.22	0.19	-0.287
49.23	0.21	-0.287
49.23	0.23	-0.287
49.23	0.24	-0.287
49.23	0.26	-0.287
49.23	0.28	-0.287
49.23	0.29	-0.287
49.24	0.31	-0.287
49.24	0.33	-0.287
49.24	0.34	-0.287
49.24	0.36	-0.287
49.24	0.38	-0.287
49.24	0.39	-0.287
49.24	0.41	-0.287
49.25	0.43	-0.287
49.25	0.44	-0.288
49.25	0.46	-0.288
49.25	0.48	-0.288
49.25	0.49	-0.288
49.26	0.51	-0.288
49.26	0.53	-0.288
49.26	0.54	-0.288
49.26	0.56	-0.288
49.26	0.58	-0.288
49.26	0.59	-0.288
49.26	0.61	-0.288
49.27	0.63	-0.288
49.27	0.64	-0.288
49.27	0.66	-0.288
49.27	0.68	-0.288
49.27	0.69	-0.288
49.28	0.71	-0.288
49.28	0.73	-0.288
49.28	0.74	-0.288
49.28	0.76	-0.288
49.28	0.78	-0.288
49.28	0.79	-0.288
49.29	0.81	-0.288
49.29	0.83	-0.288
49.29	0.84	-0.288
49.29	0.86	-0.288
49.29	0.88	-0.288
49.29	0.89	-0.288
49.29	0.91	-0.288
49.3	0.93	-0.288
49.3	0.94	-0.288
49.3	0.96	-0.288
49.3	0.98	-0.288
49.3	0.99	-0.288
49.31	1.01	-0.288
49.31	1.03	-0.288
49.31	1.04	-0.288
49.31	1.06	-0.288
49.31	1.08	-0.288
49.31	1.09	-0.288
49.31	1.11	-0.288
49.32	1.13	-0.288
49.32	1.15	-0.288
49.32	1.16	-0.288
49.32	1.18	-0.288
49.32	1.19	-0.288
49.33	1.21	-0.288
49.33	1.23	-0.288
49.33	1.25	-0.288
49.33	1.26	-0.288
49.33	1.28	-0.288
49.33	1.29	-0.288
49.34	1.31	-0.288
49.34	1.33	-0.288
49.34	1.34	-0.288
49.34	1.36	-0.288
49.34	1.38	-0.288
49.34	1.4	-0.288
49.34	1.41	-0.288
49.35	1.43	-0.288
49.35	1.45	-0.288
49.35	1.46	-0.288
49.35	1.48	-0.288
49.35	1.5	-0.288
49.36	1.51	-0.288
49.36	1.53	-0.289
49.36	1.54	-0.289
49.36	1.56	-0.289
49.36	1.58	-0.289
49.36	1.59	-0.289
49.36	1.61	-0.289
49.37	1.63	-0.289
49.37	1.65	-0.289
49.37	1.66	-0.289
49.37	1.68	-0.289
49.37	1.69	-0.289
49.38	1.71	-0.289
49.38	1.73	-0.289
49.38	1.74	-0.289
49.38	1.76	-0.289
49.38	1.78	-0.289
49.38	1.79	-0.289
49.39	1.81	-0.289
49.39	1.83	-0.289
49.39	1.84	-0.289
49.39	1.86	-0.289
49.39	1.88	-0.289
49.39	1.89	-0.289
49.39	1.91	-0.289
49.4	1.93	-0.289
49.4	1.94	-0.289
49.4	1.96	-0.289
49.4	1.98	-0.289
49.4	1.99	-0.289
49.41	2.01	-0.289
49.41	2.03	-0.289
49.41	2.04	-0.289
49.41	2.06	-0.289
49.41	2.08	-0.289
49.41	2.09	-0.289
49.41	2.11	-0.289
49.42	2.13	-0.289
49.42	2.14	-0.289
49.42	2.16	-0.289
49.42	2.18	-0.289
49.42	2.19	-0.289
49.43	2.21	-0.289
49.43	2.23	-0.289
49.43	2.24	-0.289
49.43	2.26	-0.289
49.43	2.28	-0.289
49.43	2.3	-0.289
49.44	2.31	-0.289
49.44	2.33	-0.289
49.44	2.34	-0.289
49.44	2.36	-0.289
49.44	2.38	-0.289
49.44	2.39	-0.289
49.44	2.41	-0.289
49.45	2.43	-0.289
49.45	2.44	-0.289
49.45	2.46	-0.289
49.45	2.48	-0.289
49.45	2.5	-0.289
49.46	2.51	-0.289
49.46	2.53	-0.289
49.46	2.55	-0.289
49.46	2.56	-0.289
49.46	2.58	-0.289
49.46	2.59	-0.289
49.46	2.61	-0.289
49.47	2.63	-0.289
49.47	2.65	-0.289
49.47	2.66	-0.289
49.47	2.68	-0.289
49.47	2.69	-0.289
49.48	2.71	-0.29
49.48	2.73	-0.29
49.48	2.75	-0.29
49.48	2.76	-0.29
49.48	2.78	-0.29
49.48	2.79	-0.29
49.49	2.81	-0.29
49.49	2.83	-0.29
49.49	2.84	-0.29
49.49	2.86	-0.29
49.49	2.88	-0.29
49.49	2.9	-0.29
49.49	2.91	-0.29
49.5	2.93	-0.29
49.5	2.94	-0.29
49.5	2.96	-0.29
49.5	2.98	-0.29
49.5	3	-0.29
49.51	3.01	-0.29
49.51	3.03	-0.29
49.51	3.04	-0.29
49.51	3.06	-0.29
49.51	3.08	-0.29
49.51	3.1	-0.29
49.51	3.11	-0.29
49.52	3.13	-0.29
49.52	3.15	-0.29
49.52	3.16	-0.29
49.52	3.18	-0.29
49.52	3.2	-0.29
49.53	3.21	-0.29
49.53	3.23	-0.29
49.53	3.25	-0.29
49.53	3.26	-0.29
49.53	3.28	-0.29
49.53	3.3	-0.29
49.54	3.31	-0.29
49.54	3.33	-0.29
49.54	3.35	-0.29
49.54	3.36	-0.29
49.54	3.38	-0.29
49.54	3.4	-0.29
49.54	3.41	-0.29
49.55	3.43	-0.29
49.55	3.45	-0.29
49.55	3.46	-0.29
49.55	3.48	-0.29
49.55	3.49	-0.29
49.56	3.51	-0.29
49.56	3.53	-0.29
49.56	3.55	-0.29
49.56	3.56	-0.29
49.56	3.58	-0.29
49.56	3.6	-0.29
49.56	3.61	-0.29
49.57	3.63	-0.29
49.57	3.65	-0.29
49.57	3.66	-0.29
49.57	3.68	-0.29
49.57	3.7	-0.29
49.58	3.71	-0.29
49.58	3.73	-0.29
49.58	3.75	-0.29
49.58	3.76	-0.29
49.58	3.78	-0.29
49.58	3.8	-0.29
49.59	3.81	-0.29
49.59	3.83	-0.29
49.59	3.85	-0.29
49.59	3.86	-0.29
49.59	3.88	-0.29
49.59	3.9	-0.29
49.59	3.91	-0.291
49.6	3.93	-0.291
49.6	3.95	-0.291
49.6	3.96	-0.291
49.6	3.98	-0.291
49.6	4	-0.291
49.61	4.01	-0.291
49.61	4.03	-0.291
49.61	4.05	-0.291
49.61	4.06	-0.291
49.61	4.08	-0.291
49.61	4.1	-0.291
49.61	4.11	-0.291
49.62	4.13	-0.291
49.62	4.15	-0.291
49.62	4.16	-0.291
49.62	4.18	-0.291
49.62	4.2	-0.291
49.63	4.21	-0.291
49.63	4.23	-0.291
49.63	4.25	-0.291
49.63	4.26	-0.291
49.63	4.28	-0.291
49.63	4.3	-0.291
49.64	4.31	-0.291
49.64	4.33	-0.291
49.64	4.35	-0.291
49.64	4.36	-0.291
49.64	4.38	-0.291
49.64	4.4	-0.291
49.64	4.41	-0.291
49.65	4.43	-0.291
49.65	4.45	-0.291
49.65	4.46	-0.291
49.65	4.48	-0.291
49.65	4.5	-0.291
49.66	4.51	-0.291
49.66	4.53	-0.291
49.66	4.55	-0.291
49.66	4.56	-0.291
49.66	4.58	-0.291
49.66	4.6	-0.291
49.66	4.61	-0.291
49.67	4.63	-0.291
49.67	4.65	-0.291
49.67	4.66	-0.291
49.67	4.68	-0.291
49.67	4.7	-0.291
49.68	4.71	-0.291
49.68	4.73	-0.291
49.68	4.75	-0.291
49.68	4.76	-0.291
49.68	4.78	-0.291
49.68	4.8	-0.291
49.69	4.81	-0.291
49.69	4.83	-0.291
49.69	4.85	-0.291
49.69	4.86	-0.291
49.69	4.88	-0.291
49.69	4.9	-0.291
49.69	4.91	-0.291
49.7	4.93	-0.291
49.7	4.95	-0.291
49.7	4.96	-0.291
49.7	4.98	-0.291
49.7	5	-0.291
49.71	5.01	-0.291
49.71	5.03	-0.291
49.71	5.05	-0.291
49.71	5.06	-0.291
49.71	5.08	-0.291
49.71	5.1	-0.291
49.71	5.11	-0.291
49.72	5.13	-0.291
49.72	5.15	-0.292
49.72	5.16	-0.292
49.72	5.18	-0.292
49.72	5.2	-0.292
49.73	5.21	-0.292
49.73	5.23	-0.292
49.73	5.25	-0.292
49.73	5.26	-0.292
49.73	5.28	-0.292
49.73	5.3	-0.292
49.74	5.31	-0.292
49.74	5.33	-0.292
49.74	5.35	-0.292
49.74	5.36	-0.292
49.74	5.38	-0.292
49.74	5.4	-0.292
49.74	5.41	-0.292
49.75	5.43	-0.292
49.75	5.45	-0.292
49.75	5.46	-0.292
49.75	5.48	-0.292
49.75	5.5	-0.292
49.76	5.51	-0.292
49.76	5.53	-0.292
49.76	5.55	-0.292
49.76	5.56	-0.292
49.76	5.58	-0.292
49.76	5.6	-0.292
49.76	5.61	-0.292
49.77	5.63	-0.292
49.77	5.65	-0.292
49.77	5.66	-0.292
49.77	5.68	-0.292
49.77	5.7	-0.292
49.78	5.72	-0.292
49.78	5.73	-0.292
49.78	5.75	-0.292
49.78	5.77	-0.292
49.78	5.78	-0.292
49.78	5.8	-0.292
49.79	5.82	-0.292
49.79	5.83	-0.292
49.79	5.85	-0.292
49.79	5.87	-0.292
49.79	5.88	-0.292
49.79	5.9	-0.292
49.79	5.91	-0.292
49.8	5.93	-0.292
49.8	5.95	-0.292
49.8	5.96	-0.292
49.8	5.98	-0.292
49.8	6	-0.292
49.81	6.01	-0.292
49.81	6.03	-0.292
49.81	6.05	-0.292
49.81	6.06	-0.292
49.81	6.08	-0.292
49.81	6.1	-0.292
49.81	6.12	-0.292
49.82	6.13	-0.292
49.82	6.15	-0.292
49.82	6.16	-0.292
49.82	6.18	-0.292
49.82	6.2	-0.292
49.83	6.22	-0.292
49.83	6.23	-0.292
49.83	6.25	-0.292
49.83	6.27	-0.292
49.83	6.28	-0.292
49.83	6.3	-0.292
49.84	6.31	-0.292
49.84	6.33	-0.292
49.84	6.35	-0.292
49.84	6.36	-0.292
49.84	6.38	-0.292
49.84	6.4	-0.293
49.84	6.41	-0.293
49.85	6.43	-0.293
49.85	6.45	-0.293
49.85	6.46	-0.293
49.85	6.48	-0.293
49.85	6.5	-0.293
49.86	6.52	-0.293
49.86	6.53	-0.293
49.86	6.55	-0.293
49.86	6.57	-0.293
49.86	6.58	-0.293
49.86	6.6	-0.293
49.86	6.61	-0.293
49.87	6.63	-0.293
49.87	6.65	-0.293
49.87	6.66	-0.293
49.87	6.68	-0.293
49.87	6.7	-0.293
49.88	6.72	-0.293
49.88	6.73	-0.293
49.88	6.75	-0.293
49.88	6.77	-0.293
49.88	6.78	-0.293
49.88	6.8	-0.293
49.89	6.82	-0.293
49.89	6.83	-0.293
49.89	6.85	-0.293
49.89	6.87	-0.293
49.89	6.88	-0.293
49.89	6.9	-0.293
49.89	6.92	-0.293
49.9	6.93	-0.293
49.9	6.95	-0.293
49.9	6.97	-0.293
49.9	6.98	-0.293
49.9	7	-0.293
49.91	7.02	-0.293
49.91	7.03	-0.293
49.91	7.05	-0.293
49.91	7.07	-0.293
49.91	7.08	-0.293
49.91	7.1	-0.293
49.91	7.12	-0.293
49.92	7.13	-0.293
49.92	7.15	-0.293
49.92	7.17	-0.293
49.92	7.18	-0.293
49.92	7.2	-0.293
49.93	7.22	-0.293
49.93	7.23	-0.293
49.93	7.25	-0.293
49.93	7.27	-0.293
49.93	7.28	-0.293
49.93	7.3	-0.293
49.94	7.32	-0.293
49.94	7.33	-0.293
49.94	7.35	-0.293
49.94	7.37	-0.293
49.94	7.38	-0.293
49.94	7.4	-0.293
49.94	7.42	-0.293
49.95	7.43	-0.293
49.95	7.45	-0.293
49.95	7.47	-0.293
49.95	7.48	-0.293
49.95	7.5	-0.293
49.96	7.52	-0.293
49.96	7.53	-0.293
49.96	7.55	-0.293
49.96	7.57	-0.293
49.96	7.58	-0.293
49.96	7.6	-0.293
49.96	7.62	-0.294
49.97	7.63	-0.294
49.97	7.65	-0.294
49.97	7.67	-0.294
49.97	7.68	-0.294
49.97	7.7	-0.294
49.98	7.72	-0.294
49.98	7.73	-0.294
49.98	7.75	-0.294
49.98	7.77	-0.294
49.98	7.78	-0.294
49.98	7.8	-0.294
49.99	7.82	-0.294
49.99	7.83	-0.294
49.99	7.85	-0.294
49.99	7.87	-0.294
49.99	7.88	-0.294
49.99	7.9	-0.294
49.99	7.92	-0.294
50	7.93	-0.294
50	7.95	-0.294
50	7.97	-0.294
50	7.98	-0.294
50	8	-0.294
50.01	8.02	-0.294
50.01	8.03	-0.294
50.01	8.05	-0.294
50.01	8.07	-0.294
50.01	8.08	-0.294
50.01	8.1	-0.294
50.01	8.12	-0.294
50.02	8.13	-0.294
50.02	8.15	-0.294
50.02	8.17	-0.294
50.02	8.18	-0.294
50.02	8.2	-0.294
50.03	8.22	-0.294
50.03	8.23	-0.294
50.03	8.25	-0.294
50.03	8.27	-0.294
50.03	8.28	-0.294
50.03	8.3	-0.294
50.04	8.32	-0.294
50.04	8.33	-0.294
50.04	8.35	-0.294
50.04	8.37	-0.294
50.04	8.38	-0.294
50.04	8.4	-0.294
50.04	8.42	-0.294
50.05	8.43	-0.294
50.05	8.45	-0.294
50.05	8.47	-0.294
50.05	8.48	-0.294
50.05	8.5	-0.294
50.06	8.52	-0.294
50.06	8.53	-0.294
50.06	8.55	-0.294
50.06	8.57	-0.294
50.06	8.58	-0.294
50.06	8.6	-0.294
50.06	8.62	-0.294
50.07	8.63	-0.294
50.07	8.65	-0.294
50.07	8.67	-0.294
50.07	8.68	-0.294
50.07	8.7	-0.294
50.08	8.72	-0.294
50.08	8.73	-0.294
50.08	8.75	-0.294
50.08	8.77	-0.294
50.08	8.78	-0.294
50.08	8.8	-0.294
50.09	8.82	-0.295
50.09	8.83	-0.295
50.09	8.85	-0.295
50.09	8.87	-0.295
50.09	8.88	-0.295
50.09	8.9	-0.295
50.09	8.92	-0.295
50.1	8.93	-0.295
50.1	8.95	-0.295
50.1	8.97	-0.295
50.1	8.98	-0.295
50.1	9	-0.295
50.11	9.02	-0.295
50.11	9.03	-0.295
50.11	9.05	-0.295
50.11	9.07	-0.295
50.11	9.08	-0.295
50.11	9.1	-0.295
50.11	9.12	-0.295
50.12	9.13	-0.295
50.12	9.15	-0.295
50.12	9.17	-0.295
50.12	9.18	-0.295
50.12	9.2	-0.295
50.13	9.22	-0.295
50.13	9.23	-0.295
50.13	9.25	-0.295
50.13	9.27	-0.295
50.13	9.28	-0.295
50.13	9.3	-0.295
50.14	9.32	-0.295
50.14	9.33	-0.295
50.14	9.35	-0.295
50.14	9.37	-0.295
50.14	9.38	-0.295
50.14	9.4	-0.295
50.14	9.42	-0.295
50.15	9.43	-0.295
50.15	9.45	-0.295
50.15	9.47	-0.295
50.15	9.48	-0.295
50.15	9.5	-0.295
50.16	9.52	-0.295
50.16	9.53	-0.295
50.16	9.55	-0.295
50.16	9.57	-0.295
50.16	9.58	-0.295
50.16	9.6	-0.295
50.16	9.62	-0.295
50.17	9.63	-0.295
50.17	9.65	-0.295
50.17	9.67	-0.295
50.17	9.68	-0.295
50.17	9.7	-0.295
50.18	9.72	-0.295
50.18	9.73	-0.295
50.18	9.75	-0.295
50.18	9.77	-0.295
50.18	9.78	-0.295
50.18	9.8	-0.295
50.19	9.82	-0.295
50.19	9.83	-0.295
50.19	9.85	-0.295
50.19	9.87	-0.295
50.19	9.89	-0.295
50.19	9.9	-0.295
50.19	9.92	-0.295
50.2	9.93	-0.295
50.2	9.95	-0.295
50.2	9.97	-0.295
50.2	9.99	-0.295
50.2	10	-0.295
50.21	10.02	-0.295
50.21	10.04	-0.295
50.21	10.05	-0.295
50.21	10.07	-0.295
50.21	10.08	-0.295
50.21	10.1	-0.295
50.21	10.12	-0.296
50.22	10.13	-0.296
50.22	10.15	-0.296
50.22	10.17	-0.296
50.22	10.19	-0.296
50.22	10.2	-0.296
50.23	10.22	-0.296
50.23	10.24	-0.296
50.23	10.25	-0.296
50.23	10.27	-0.296
50.23	10.29	-0.296
50.23	10.3	-0.296
50.24	10.32	-0.296
50.24	10.34	-0.296
50.24	10.35	-0.296
50.24	10.37	-0.296
50.24	10.39	-0.296
50.24	10.4	-0.296
50.24	10.42	-0.296
50.25	10.43	-0.296
50.25	10.45	-0.296
50.25	10.47	-0.296
50.25	10.49	-0.296
50.25	10.5	-0.296
50.26	10.52	-0.296
50.26	10.54	-0.296
50.26	10.55	-0.296
50.26	10.57	-0.296
50.26	10.59	-0.296
50.26	10.6	-0.296
50.26	10.62	-0.296
50.27	10.63	-0.296
50.27	10.65	-0.296
50.27	10.67	-0.296
50.27	10.68	-0.296
50.27	10.7	-0.296
50.28	10.72	-0.296
50.28	10.74	-0.296
50.28	10.75	-0.296
50.28	10.77	-0.296
50.28	10.79	-0.296
50.28	10.8	-0.296
50.29	10.82	-0.296
50.29	10.84	-0.296
50.29	10.85	-0.296
50.29	10.87	-0.296
50.29	10.89	-0.296
50.29	10.9	-0.296
50.29	10.92	-0.296
50.3	10.94	-0.296
50.3	10.95	-0.296
50.3	10.97	-0.296
50.3	10.99	-0.296
50.3	11	-0.296
50.31	11.02	-0.296
50.31	11.04	-0.296
50.31	11.05	-0.296
50.31	11.07	-0.296
50.31	11.09	-0.296
50.31	11.1	-0.296
50.31	11.12	-0.296
50.32	11.14	-0.296
50.32	11.15	-0.296
50.32	11.17	-0.296
50.32	11.19	-0.296
50.32	11.2	-0.296
50.33	11.22	-0.296
50.33	11.24	-0.296
50.33	11.25	-0.296
[truncated: 11,203 more rows]
