# Supplementary material for: Synthesis of ultra-high molecular weight homo- and copolymers via an ultrasonic emulsion process with a fast rate
Source: Commun Chem. 2024 May 16;7:113. doi: 10.1038/s42004-024-01191-6 (PMC11099186; doi:10.1038/s42004-024-01191-6)
Supplement: Supplementary file 7 — Supplementary Data 4 [file 42004_2024_1191_MOESM7_ESM.xlsx]

## Sheet: H3
Temp	TGA	DrTGA
C	wt.%	mg/sec
31.2908	99.8788	-0.000176047
31.341	99.8782	-0.000176278
31.3184	99.8785	-0.000176174
31.3294	99.8783	-0.000176224
31.3364	99.8783	-0.000176256
31.3649	99.8779	-0.000176388
31.3761	99.8778	-0.000176439
31.4105	99.8774	-0.000176597
31.4112	99.8774	-0.000176601
31.4404	99.8771	-0.000176735
31.4652	99.8768	-0.00017685
31.4916	99.8765	-0.000176972
31.5033	99.8764	-0.000177026
31.5449	99.8759	-0.000177218
31.5444	99.8759	-0.000177216
31.5671	99.8756	-0.00017732
31.6274	99.8749	-0.000177599
31.6337	99.8749	-0.000177628
31.6421	99.8748	-0.000177667
31.6889	99.8743	-0.000177884
31.7251	99.8738	-0.000178052
31.7452	99.8736	-0.000178145
31.7817	99.8732	-0.000178314
31.809	99.8729	-0.000178441
31.8534	99.8724	-0.000178648
31.885	99.872	-0.000178795
31.9098	99.8717	-0.00017891
31.9495	99.8713	-0.000179095
31.9731	99.871	-0.000179205
32.0278	99.8704	-0.00017946
32.0701	99.8699	-0.000179657
32.086	99.8697	-0.000179732
32.1131	99.8694	-0.000179858
32.1629	99.8689	-0.000180091
32.2092	99.8683	-0.000180308
32.2349	99.868	-0.000180428
32.2639	99.8677	-0.000180564
32.2957	99.8674	-0.000180713
32.3614	99.8666	-0.000181021
32.3544	99.8667	-0.000180988
32.4224	99.8659	-0.000181308
32.4572	99.8655	-0.000181472
32.4965	99.8651	-0.000181657
32.5346	99.8647	-0.000181836
32.5935	99.864	-0.000182114
32.6246	99.8636	-0.00018226
32.6688	99.8631	-0.000182469
32.6844	99.863	-0.000182543
32.7513	99.8622	-0.000182859
32.7803	99.8619	-0.000182996
32.8174	99.8615	-0.000183172
32.8492	99.8611	-0.000183323
32.906	99.8605	-0.000183592
32.9364	99.8601	-0.000183736
32.9787	99.8596	-0.000183937
33.039	99.859	-0.000184224
33.069	99.8586	-0.000184366
33.1164	99.8581	-0.000184592
33.169	99.8575	-0.000184842
33.2169	99.8569	-0.000185071
33.2583	99.8565	-0.000185268
33.2793	99.8563	-0.000185368
33.3562	99.8554	-0.000185736
33.4341	99.8545	-0.000186108
33.4811	99.854	-0.000186333
33.5309	99.8534	-0.000186572
33.5755	99.8529	-0.000186786
33.6477	99.8521	-0.000187132
33.6968	99.8516	-0.000187368
33.7143	99.8513	-0.000187452
33.726	99.8512	-0.000187509
33.9161	99.8491	-0.000188424
33.9977	99.8482	-0.000188817
34.0577	99.8475	-0.000189107
34.1414	99.8465	-0.000189512
34.2216	99.8457	-0.0001899
34.3191	99.8445	-0.000190372
34.4198	99.8434	-0.000190861
34.5365	99.8421	-0.000191428
34.6377	99.841	-0.000191921
34.7386	99.8398	-0.000192413
34.8392	99.8387	-0.000192903
34.9773	99.8372	-0.000193579
35.0858	99.8359	-0.00019411
35.2298	99.8343	-0.000194816
35.3714	99.8328	-0.000195511
35.5185	99.8311	-0.000196235
35.6683	99.8294	-0.000196973
35.8254	99.8277	-0.000197749
35.9633	99.8261	-0.000198431
36.1435	99.8241	-0.000199323
36.3329	99.822	-0.000200263
36.5133	99.82	-0.00020116
36.7069	99.8179	-0.000202125
36.8866	99.8158	-0.000203022
37.1155	99.8133	-0.000204166
37.3258	99.811	-0.000205221
37.5294	99.8087	-0.000206243
37.766	99.8061	-0.000207433
37.9958	99.8035	-0.000208591
38.2377	99.8008	-0.000209813
38.5009	99.7979	-0.000211144
38.777	99.7948	-0.000212544
39.029	99.792	-0.000213824
39.3179	99.7888	-0.000215295
39.6078	99.7856	-0.000216773
39.9085	99.7823	-0.000218309
40.2214	99.7789	-0.00021991
40.5307	99.7754	-0.000221497
40.8669	99.7717	-0.000223224
41.1871	99.7682	-0.000224872
41.5055	99.7647	-0.000226513
41.8568	99.7608	-0.000228328
42.1898	99.7571	-0.000230051
42.5409	99.7533	-0.00023187
42.8836	99.7495	-0.000233649
43.2503	99.7455	-0.000235556
43.6496	99.7411	-0.000237637
44.0376	99.7369	-0.000239663
44.4191	99.7327	-0.000241659
44.8203	99.7283	-0.000243762
45.1895	99.7243	-0.000245702
45.5733	99.7201	-0.000247724
45.9343	99.7162	-0.00024963
46.3446	99.7117	-0.000251802
46.7732	99.7071	-0.000254078
47.1853	99.7026	-0.000256273
47.6169	99.698	-0.000258579
48.0608	99.6932	-0.00026096
48.4903	99.6886	-0.000263271
48.918	99.684	-0.00026558
49.3595	99.6793	-0.000267971
49.8007	99.6746	-0.000270365
50.2316	99.67	-0.000272708
50.6684	99.6654	-0.000275084
51.1258	99.6605	-0.000277568
51.544	99.656	-0.000279832
51.9951	99.6513	-0.000282264
52.4306	99.6466	-0.0002846
52.8778	99.6419	-0.000286994
53.3154	99.6373	-0.000289358
53.7663	99.6326	-0.000291876
54.2512	99.6277	-0.000294813
54.7225	99.6232	-0.000298104
55.1838	99.6192	-0.000301899
55.6527	99.6144	-0.000303729
56.1138	99.6096	-0.000305279
56.5708	99.6048	-0.000306661
57.0395	99.6	-0.000307997
57.5239	99.5949	-0.000309079
57.9746	99.5901	-0.000310015
58.4419	99.5852	-0.000310708
58.8774	99.5806	-0.000311246
59.3085	99.5761	-0.000311677
59.7488	99.5714	-0.000311809
59.9863	99.5689	-0.000311949
60.6046	99.5624	-0.000311868
61.0632	99.5575	-0.000311565
61.5122	99.5528	-0.000311215
61.9048	99.5487	-0.000310785
62.359	99.5439	-0.000309962
62.7907	99.5394	-0.000309073
63.2012	99.5352	-0.000308222
63.6377	99.5306	-0.000307123
64.0803	99.5261	-0.000305889
64.462	99.5222	-0.000304651
64.8427	99.5183	-0.000303409
65.2385	99.5143	-0.000302075
65.6313	99.5103	-0.000300541
66.0262	99.5064	-0.000299158
66.4393	99.5023	-0.000297483
66.825	99.4985	-0.000295942
67.2196	99.4946	-0.000294132
67.5966	99.4909	-0.000292472
67.9873	99.4872	-0.000290528
68.3597	99.4836	-0.000289141
68.7429	99.48	-0.000287333
69.1534	99.4761	-0.00028542
69.5292	99.4726	-0.000283353
69.9089	99.4691	-0.000281675
70.279	99.4656	-0.00027986
70.6257	99.4625	-0.000278058
70.9921	99.4591	-0.000276425
71.3685	99.4557	-0.000274262
71.7116	99.4526	-0.000272594
72.0763	99.4493	-0.000270726
72.43	99.4463	-0.000268596
72.7848	99.443	-0.000267109
73.1171	99.4401	-0.000265249
73.4475	99.4372	-0.000263357
73.7955	99.4342	-0.000261313
74.1335	99.4312	-0.00025979
74.4766	99.4282	-0.000257858
74.8206	99.4253	-0.000255835
75.0789	99.4231	-0.000254422
75.3409	99.4208	-0.000252982
75.7955	99.4171	-0.000250073
76.1158	99.4143	-0.000248193
76.4704	99.4113	-0.00024612
76.8107	99.4085	-0.000244104
77.1348	99.4058	-0.000242175
77.4756	99.403	-0.000240054
77.7874	99.4004	-0.000238075
78.1222	99.3977	-0.000235952
78.4474	99.3951	-0.000233782
78.7811	99.3924	-0.000231581
79.0971	99.3899	-0.000229472
79.4353	99.3872	-0.000227245
79.7536	99.3847	-0.000225124
80.0512	99.3823	-0.000223153
80.3562	99.3799	-0.000221088
80.6871	99.3773	-0.000218815
80.9914	99.375	-0.000216656
81.3195	99.3726	-0.000214322
81.5974	99.3705	-0.000212333
81.9209	99.368	-0.000210045
82.2477	99.3655	-0.00020772
82.5426	99.3633	-0.000205602
82.8521	99.3611	-0.000203347
83.1426	99.3591	-0.000201224
83.4386	99.3571	-0.000199064
83.7614	99.3547	-0.000196698
84.0956	99.3523	-0.000194228
84.3959	99.3501	-0.000191995
84.7138	99.348	-0.000189658
85.0571	99.3457	-0.00018712
85.354	99.3437	-0.000184945
85.6815	99.3415	-0.000182475
85.9906	99.3393	-0.000180117
86.3038	99.3373	-0.000177799
86.6076	99.3354	-0.000175593
86.9472	99.3333	-0.000173134
87.3117	99.331	-0.000170433
87.6256	99.3289	-0.000168027
87.929	99.327	-0.000165706
88.3003	99.3247	-0.000162949
88.6439	99.3227	-0.000160504
88.9734	99.3208	-0.000158175
89.2899	99.319	-0.000155936
89.6442	99.317	-0.000153405
89.9734	99.315	-0.000150959
90.3296	99.313	-0.00014836
90.6765	99.311	-0.000145804
91.0064	99.3092	-0.000143595
91.3681	99.3073	-0.000141142
91.7277	99.3055	-0.000138782
92.0748	99.3037	-0.000136515
92.4616	99.3017	-0.000133946
92.7966	99.3	-0.000131608
93.1506	99.2981	-0.000129191
93.4886	99.2964	-0.00012697
93.8417	99.2948	-0.000124867
94.1562	99.2934	-0.00012308
94.4881	99.2919	-0.000121144
94.8125	99.2904	-0.000119119
95.1651	99.2887	-0.000117004
95.4877	99.2872	-0.000114994
95.8051	99.286	-0.000113526
96.1354	99.2845	-0.000111707
96.4738	99.2831	-0.00010997
96.8085	99.2818	-0.00010835
97.1458	99.2803	-0.000106475
97.4971	99.2789	-0.00010476
97.8466	99.2775	-0.000102935
98.1868	99.2761	-0.000101268
98.4872	99.275	-0.000100138
98.8049	99.2738	-9.89052e-05
99.1274	99.2727	-9.76939e-05
99.4959	99.2713	-9.61223e-05
99.7952	99.2702	-9.48229e-05
100.107	99.269	-9.35568e-05
100.418	99.2679	-9.2292e-05
100.778	99.2666	-9.10713e-05
101.141	99.2654	-8.9897e-05
101.463	99.2643	-8.90167e-05
101.777	99.2632	-8.81434e-05
101.868	99.2629	-8.76881e-05
102.187	99.2619	-8.70237e-05
102.536	99.2608	-8.61751e-05
102.912	99.2595	-8.52098e-05
103.249	99.2584	-8.45319e-05
103.567	99.2574	-8.39377e-05
103.964	99.2562	-8.30838e-05
104.303	99.2551	-8.26667e-05
104.676	99.254	-8.21096e-05
105.029	99.2529	-8.16241e-05
105.389	99.2518	-8.12987e-05
105.738	99.2507	-8.09118e-05
106.056	99.2497	-8.0783e-05
106.394	99.2487	-8.06755e-05
106.742	99.2476	-8.05403e-05
107.1	99.2466	-8.04654e-05
107.46	99.2455	-8.04859e-05
107.826	99.2444	-8.05078e-05
108.18	99.2433	-8.06203e-05
108.567	99.2421	-8.08186e-05
108.911	99.2411	-8.11234e-05
109.254	99.2401	-8.14841e-05
109.599	99.239	-8.18775e-05
109.975	99.2378	-8.26569e-05
110.312	99.2368	-8.33377e-05
110.687	99.2356	-8.37838e-05
110.992	99.2347	-8.43112e-05
111.372	99.2334	-8.51249e-05
111.715	99.2323	-8.58672e-05
112.065	99.2312	-8.67297e-05
112.43	99.23	-8.7681e-05
112.762	99.2289	-8.85931e-05
113.125	99.2277	-8.9582e-05
113.486	99.2265	-9.06082e-05
113.835	99.2253	-9.17049e-05
114.192	99.2241	-9.28165e-05
114.515	99.223	-9.39014e-05
114.886	99.2217	-9.51309e-05
115.23	99.2205	-9.63996e-05
115.577	99.2192	-9.77618e-05
115.97	99.2177	-9.93673e-05
116.338	99.2164	-0.000100934
116.694	99.2149	-0.000102564
117.035	99.2136	-0.000104065
117.404	99.2122	-0.000105726
117.74	99.2108	-0.000107335
118.105	99.2094	-0.000109026
118.468	99.2079	-0.000110747
118.83	99.2064	-0.000112523
119.145	99.205	-0.000114225
119.506	99.2035	-0.000116057
119.863	99.202	-0.000117911
120.219	99.2004	-0.00011982
120.561	99.1988	-0.000121781
120.935	99.1971	-0.000123955
121.265	99.1955	-0.000125871
121.645	99.1937	-0.000128117
121.99	99.192	-0.000130229
122.323	99.1904	-0.000132307
122.668	99.1887	-0.000134397
123.022	99.1869	-0.000136608
123.365	99.1851	-0.000138839
123.705	99.1834	-0.000141034
124.076	99.1814	-0.000143445
124.417	99.1795	-0.000145817
124.775	99.1775	-0.000148302
125.083	99.1759	-0.000150335
125.442	99.1739	-0.000152871
125.782	99.1719	-0.000155239
126.093	99.1702	-0.000157398
126.435	99.1682	-0.000159878
126.769	99.1662	-0.000162277
127.123	99.1641	-0.000164885
127.46	99.1621	-0.000167395
127.793	99.1601	-0.000169845
128.149	99.1578	-0.000172605
128.482	99.1557	-0.000175153
128.812	99.1536	-0.000177728
129.135	99.1515	-0.000180254
129.517	99.1488	-0.000183407
129.868	99.1464	-0.000186271
130.201	99.144	-0.000189015
130.515	99.1419	-0.000191553
130.846	99.1395	-0.000194332
131.207	99.1369	-0.00019742
131.554	99.1343	-0.000200395
131.901	99.1317	-0.000203383
132.219	99.1293	-0.000206114
132.569	99.1266	-0.000209158
132.895	99.1241	-0.000211998
133.254	99.1213	-0.000215164
133.597	99.1187	-0.000218188
133.942	99.1159	-0.00022126
134.277	99.1132	-0.00022431
134.615	99.1102	-0.000227503
134.945	99.1073	-0.000230612
135.255	99.1046	-0.000233526
135.596	99.1017	-0.000236668
135.927	99.0989	-0.000239748
136.26	99.0961	-0.000242853
136.596	99.0931	-0.000246073
136.9	99.0903	-0.000249022
137.278	99.0864	-0.000252872
137.616	99.0829	-0.000256298
137.937	99.0799	-0.000259469
138.271	99.0767	-0.000262757
138.586	99.0736	-0.000265913
138.911	99.0703	-0.000269174
139.279	99.0666	-0.000272893
139.624	99.0631	-0.00027642
139.942	99.0598	-0.000279658
140.306	99.056	-0.000283408
140.607	99.0528	-0.000286529
140.946	99.0492	-0.000290059
141.297	99.0453	-0.000293742
141.626	99.0417	-0.000297203
141.964	99.0379	-0.000300787
142.315	99.0339	-0.000304524
142.645	99.0302	-0.000308052
142.976	99.0264	-0.000311592
143.329	99.0222	-0.000315411
143.673	99.0182	-0.000319135
144.038	99.0138	-0.000323142
144.365	99.0098	-0.000326737
144.682	99.0059	-0.000330221
145.035	99.0015	-0.000334146
145.372	98.9972	-0.000337929
145.714	98.9928	-0.000341784
146.066	98.9882	-0.000345759
146.425	98.9835	-0.000349857
146.695	98.9795	-0.000353091
147.09	98.974	-0.000357674
147.405	98.9698	-0.000361293
147.746	98.9652	-0.000365244
148.092	98.9604	-0.000369293
148.438	98.9556	-0.000373354
148.799	98.9505	-0.000377628
149.137	98.9457	-0.000381634
149.459	98.9411	-0.000385463
149.793	98.9362	-0.000389496
150.145	98.9311	-0.000393746
150.52	98.9254	-0.000398333
150.849	98.9205	-0.000402361
151.192	98.9153	-0.000406605
151.543	98.9099	-0.000410967
151.89	98.9046	-0.000415279
152.221	98.8993	-0.000419475
152.528	98.8944	-0.000423378
152.908	98.8885	-0.000428184
153.26	98.8829	-0.000432644
153.609	98.8773	-0.000437128
153.964	98.8714	-0.000441813
154.345	98.865	-0.000446828
154.688	98.8593	-0.000451338
155.028	98.8536	-0.000455857
155.375	98.8477	-0.000460509
155.667	98.8428	-0.000464412
156.027	98.8365	-0.000469325
156.306	98.8316	-0.00047314
156.609	98.8262	-0.000477392
156.938	98.8202	-0.000482028
157.322	98.8135	-0.00048734
157.694	98.8067	-0.000492628
158.059	98.7999	-0.000497902
158.378	98.794	-0.000502512
158.752	98.7869	-0.00050808
159.096	98.7804	-0.000513155
159.454	98.7734	-0.000518576
159.882	98.7649	-0.000525249
160.301	98.7566	-0.000531697
160.652	98.7496	-0.000537222
160.961	98.7432	-0.000542292
161.348	98.7351	-0.00054867
161.65	98.7289	-0.000553517
161.989	98.7219	-0.000559122
162.334	98.7146	-0.000564842
162.648	98.708	-0.000570087
163.016	98.7001	-0.000576354
163.36	98.6926	-0.000582381
163.704	98.685	-0.00058846
164.038	98.6778	-0.000594246
164.413	98.6695	-0.000600961
164.776	98.6614	-0.000607432
165.102	98.6537	-0.000613761
165.475	98.645	-0.000620803
165.795	98.6373	-0.00062716
166.103	98.6302	-0.000633022
166.453	98.6219	-0.000639837
166.789	98.6138	-0.000646464
167.067	98.6072	-0.000651936
167.404	98.599	-0.000658733
167.712	98.5914	-0.000665011
167.966	98.5848	-0.000670674
168.262	98.5772	-0.00067708
168.599	98.5685	-0.000684471
168.889	98.5612	-0.000690628
169.184	98.5537	-0.000696917
169.51	98.5458	-0.000703446
169.925	98.5353	-0.000712311
170.301	98.525	-0.000721253
170.629	98.5161	-0.000728898
170.896	98.5091	-0.000734913
171.158	98.5022	-0.000740835
171.407	98.4956	-0.000746403
171.644	98.4888	-0.000752403
171.936	98.4806	-0.000759576
172.255	98.471	-0.000768425
172.579	98.4616	-0.000776731
173.032	98.4492	-0.000787441
173.578	98.4322	-0.000803132
173.948	98.4208	-0.000813644
174.147	98.4151	-0.000818678
174.502	98.404	-0.000828889
174.922	98.3903	-0.000841877
175.223	98.3811	-0.000850384
175.501	98.3722	-0.000858628
175.866	98.3602	-0.000870083
176.191	98.3496	-0.000880095
176.509	98.3389	-0.000890368
176.796	98.3285	-0.000900787
177.072	98.3186	-0.000910651
177.325	98.3104	-0.000918302
177.633	98.2998	-0.000928662
178.046	98.2847	-0.000943844
178.334	98.2742	-0.000954303
178.707	98.2607	-0.000967921
179.033	98.248	-0.000981068
179.355	98.2358	-0.000993607
179.729	98.2216	-0.00101
180.11	98.2065	-0.00102
180.46	98.1931	-0.00104
180.823	98.1791	-0.00105
181.164	98.1659	-0.00107
181.543	98.1509	-0.00108
182.09	98.1273	-0.00111
182.518	98.1098	-0.00113
182.798	98.0977	-0.00114
183.198	98.0811	-0.00116
183.556	98.0659	-0.00117
183.967	98.0472	-0.00119
184.344	98.0299	-0.00121
184.659	98.0155	-0.00123
185.007	97.9993	-0.00125
185.352	97.9832	-0.00127
185.754	97.9637	-0.00129
186.128	97.9451	-0.00131
186.483	97.9275	-0.00133
186.834	97.9099	-0.00135
187.152	97.8941	-0.00137
187.513	97.8728	-0.0014
187.826	97.8564	-0.00142
188.165	97.8378	-0.00144
188.457	97.8223	-0.00146
188.774	97.8054	-0.00148
189.185	97.7844	-0.0015
189.563	97.7647	-0.00153
189.881	97.7469	-0.00155
190.135	97.7292	-0.00157
190.373	97.7165	-0.00159
190.695	97.6978	-0.00161
191.052	97.6754	-0.00164
191.378	97.656	-0.00166
191.716	97.6373	-0.00169
192.068	97.6164	-0.00171
192.367	97.5982	-0.00174
192.7	97.5772	-0.00176
193.021	97.5568	-0.00179
193.376	97.5327	-0.00182
193.735	97.5092	-0.00185
194.106	97.4849	-0.00188
194.415	97.4615	-0.00192
194.713	97.4424	-0.00194
195.047	97.4196	-0.00197
195.391	97.3977	-0.002
195.751	97.3725	-0.00203
196.137	97.3425	-0.00207
196.59	97.299	-0.00214
196.944	97.2695	-0.00218
197.324	97.244	-0.00221
197.584	97.2242	-0.00224
197.885	97.1925	-0.00228
198.201	97.1658	-0.00232
198.613	97.1277	-0.00238
198.936	97.0988	-0.00242
199.211	97.075	-0.00245
199.577	97.0385	-0.0025
199.891	97.0047	-0.00255
200.301	96.9618	-0.00262
200.684	96.9233	-0.00267
201.2	96.8715	-0.00275
201.611	96.8329	-0.0028
201.964	96.7924	-0.00286
202.271	96.7614	-0.00291
202.579	96.7259	-0.00296
202.88	96.6963	-0.003
203.221	96.6603	-0.00306
203.549	96.6274	-0.0031
203.923	96.591	-0.00316
204.204	96.5616	-0.0032
204.488	96.5272	-0.00325
204.599	96.5131	-0.00327
204.705	96.4967	-0.0033
205.013	96.4638	-0.00334
205.339	96.4223	-0.00341
205.717	96.3782	-0.00347
205.988	96.3356	-0.00354
206.206	96.306	-0.00358
206.488	96.2686	-0.00364
206.763	96.2318	-0.0037
207.216	96.1607	-0.00381
207.531	96.1072	-0.00389
207.792	96.0706	-0.00395
208.095	96.0291	-0.00401
208.488	95.9698	-0.0041
208.899	95.9026	-0.00421
209.314	95.8356	-0.00431
209.704	95.7696	-0.00441
210.051	95.7096	-0.00451
210.39	95.6386	-0.00462
210.735	95.5835	-0.0047
211.078	95.5	-0.00484
211.414	95.4326	-0.00494
211.824	95.3399	-0.00509
212.219	95.2549	-0.00522
212.607	95.1693	-0.00536
212.965	95.0924	-0.00548
213.423	94.9869	-0.00564
213.8	94.903	-0.00577
214.231	94.7982	-0.00594
214.586	94.7157	-0.00606
214.968	94.6344	-0.00619
215.417	94.5344	-0.00635
215.738	94.4589	-0.00646
216.06	94.3837	-0.00658
216.339	94.317	-0.00668
216.679	94.2447	-0.00679
216.98	94.1607	-0.00692
217.371	94.0431	-0.0071
217.737	93.9374	-0.00726
218.047	93.8585	-0.00738
218.374	93.7691	-0.00752
218.591	93.6901	-0.00764
219.016	93.5321	-0.00787
219.437	93.4012	-0.00807
219.692	93.307	-0.0082
220.058	93.195	-0.00837
220.455	93.0633	-0.00856
220.882	92.9158	-0.00877
221.143	92.8117	-0.00892
221.429	92.6921	-0.00909
221.799	92.5357	-0.0093
222.285	92.3268	-0.00959
223.027	92.0321	-0.00999
223.34	91.9059	-0.01016
223.73	91.7524	-0.01037
224.026	91.6474	-0.01052
224.285	91.5569	-0.01064
224.545	91.4575	-0.01078
224.573	91.4496	-0.01079
225.052	91.2638	-0.01104
225.619	91.0269	-0.01136
225.974	90.8666	-0.01157
226.257	90.7478	-0.01172
226.538	90.6213	-0.01189
226.892	90.4722	-0.01208
226.901	90.469	-0.01209
227.138	90.3797	-0.01221
227.168	90.3697	-0.01222
227.564	90.216	-0.01243
227.979	90.0377	-0.01266
228.138	89.9743	-0.01274
228.459	89.8526	-0.01291
228.678	89.7686	-0.01302
228.965	89.6634	-0.01317
229.511	89.453	-0.01346
229.797	89.3412	-0.01361
229.831	89.3283	-0.01363
229.943	89.2852	-0.01369
230.208	89.1773	-0.01383
230.619	89.0157	-0.01405
231.497	88.643	-0.01455
231.902	88.4376	-0.0148
231.923	88.4255	-0.01482
232.166	88.3131	-0.01496
232.787	87.9826	-0.01534
233.484	87.6347	-0.01576
233.696	87.5291	-0.01589
234.048	87.3422	-0.01611
234.511	87.0965	-0.01639
234.976	86.8502	-0.01667
235.534	86.5465	-0.01702
236.218	86.1776	-0.01744
236.373	86.0818	-0.01754
236.476	86.0275	-0.0176
236.624	85.93	-0.01769
237.077	85.6652	-0.01797
237.301	85.5324	-0.0181
237.661	85.326	-0.01833
237.82	85.2231	-0.01842
238.31	84.9049	-0.01871
238.066	85.0644	-0.01857
238.058	85.0688	-0.01856
238.223	84.9611	-0.01866
238.342	84.881	-0.01872
238.454	84.8061	-0.01878
238.771	84.5919	-0.01896
239.114	84.3581	-0.01914
239.239	84.2842	-0.01922
239.565	84.0614	-0.0194
239.715	83.9447	-0.01947
239.702	83.9527	-0.01946
240.254	83.5649	-0.01975
240.525	83.3737	-0.0199
240.795	83.1804	-0.02004
241.554	82.6195	-0.02042
242.222	82.121	-0.02076
242.401	81.9617	-0.02082
242.525	81.8611	-0.02088
242.735	81.7095	-0.021
243.162	81.3656	-0.02119
243.53	81.0668	-0.02137
243.593	81.0075	-0.02139
244.232	80.4917	-0.0217
244.895	79.9307	-0.022
244.771	80.0193	-0.02193
245.883	79.0841	-0.02246
246.637	78.4337	-0.02283
247.1	78.0305	-0.02305
247.547	77.6288	-0.02326
247.957	77.2675	-0.02346
248.294	76.9696	-0.02362
248.755	76.5461	-0.02384
249.052	76.294	-0.024
249.574	75.7953	-0.02423
249.789	75.5975	-0.02433
250.043	75.3467	-0.02444
250.302	75.1137	-0.02457
250.556	74.8854	-0.0247
250.818	74.6085	-0.02479
250.906	74.537	-0.02484
251.212	74.2286	-0.02497
251.647	73.8062	-0.02516
252.367	73.0865	-0.02547
252.797	72.6602	-0.02566
253.131	72.3367	-0.02581
254.963	70.55	-0.02665
255.476	70.0479	-0.02688
255.964	69.5532	-0.02709
256.799	68.7185	-0.02745
259.923	65.5069	-0.02869
261.177	64.1514	-0.02911
261.961	63.2833	-0.02935
262.149	63.082	-0.02941
262.432	62.7592	-0.02949
262.742	62.4182	-0.02959
263.255	61.8507	-0.02973
264.329	60.6424	-0.03002
265.135	59.7546	-0.03024
265.555	59.294	-0.03036
265.692	59.1307	-0.03038
265.836	58.9818	-0.03043
266.093	58.6691	-0.03048
266.496	58.1918	-0.03056
266.605	58.077	-0.03059
266.677	58.0022	-0.03061
266.677	58.002	-0.03061
266.693	57.9847	-0.03061
266.808	57.8635	-0.03064
266.776	57.8983	-0.03064
266.758	57.9168	-0.03063
266.93	57.7107	-0.03066
266.953	57.6848	-0.03067
266.946	57.6924	-0.03067
266.838	57.8257	-0.03065
266.858	57.8008	-0.03065
266.987	57.6488	-0.03068
267.155	57.471	-0.03072
267.172	57.4536	-0.03073
267.184	57.4406	-0.03073
267.094	57.5354	-0.03071
266.504	58.1828	-0.03056
266.943	57.6953	-0.03067
267.834	56.6943	-0.03087
268.302	56.1715	-0.03097
268.63	55.7833	-0.03102
268.822	55.5714	-0.03106
268.933	55.4471	-0.03109
269.141	55.2146	-0.03113
269.379	54.9309	-0.03117
269.602	54.6535	-0.0312
269.772	54.441	-0.03122
269.952	54.2328	-0.03126
270.043	54.1139	-0.03127
270.11	54.0262	-0.03127
270.241	53.8551	-0.03129
270.374	53.6977	-0.03131
270.47	53.5724	-0.03132
270.581	53.4334	-0.03133
270.752	53.2281	-0.03136
271.019	52.8837	-0.03139
271.095	52.7885	-0.0314
271.218	52.6268	-0.03141
271.34	52.4772	-0.03142
271.419	52.3769	-0.03143
271.58	52.1657	-0.03144
271.8	51.8759	-0.03146
272.028	51.5846	-0.03148
272.205	51.357	-0.03149
272.477	50.9985	-0.03151
272.589	50.8504	-0.03151
272.859	50.496	-0.03152
273.134	50.1325	-0.03153
273.398	49.7886	-0.03153
273.603	49.5194	-0.03154
273.879	49.1663	-0.03155
274.097	48.8897	-0.03157
274.324	48.5906	-0.03157
274.614	48.211	-0.03157
274.919	47.8176	-0.03158
275.284	47.3367	-0.03158
275.564	46.9776	-0.0316
276.055	46.3327	-0.0316
276.445	45.8183	-0.03159
276.814	45.3306	-0.03157
277.209	44.8129	-0.03158
277.64	44.2443	-0.03158
278.067	43.6768	-0.03155
278.474	43.1373	-0.03153
278.829	42.6648	-0.0315
279.183	42.1949	-0.03148
279.728	41.47	-0.03143
280.177	40.8686	-0.03141
280.535	40.3913	-0.03138
280.963	39.8171	-0.03134
281.352	39.2982	-0.0313
281.874	38.5935	-0.03126
282.25	38.0781	-0.03124
282.704	37.4647	-0.03119
283.067	36.9725	-0.03116
283.634	36.2299	-0.03104
284.237	35.4428	-0.03091
284.155	35.5449	-0.03094
284.962	34.527	-0.03071
285.981	33.2367	-0.03043
286.603	32.4512	-0.03025
287.151	31.7284	-0.03016
287.562	31.2018	-0.03006
287.964	30.668	-0.02999
288.308	30.2074	-0.02994
288.688	29.7195	-0.02985
289.032	29.3419	-0.02967
289.472	28.8034	-0.02953
289.638	28.6251	-0.02944
290.035	28.1512	-0.0293
290.304	27.8594	-0.02916
290.595	27.4843	-0.0291
290.861	27.1707	-0.029
291.158	26.8089	-0.02891
291.603	26.2324	-0.02884
291.822	25.9485	-0.0288
292.065	25.6348	-0.02876
292.212	25.4451	-0.02873
292.334	25.2876	-0.02871
292.69	24.8773	-0.02858
293.01	24.4681	-0.02852
293.335	24.0684	-0.02845
293.653	23.6939	-0.02835
293.948	23.3537	-0.02824
294.251	23.0081	-0.02814
294.534	22.6959	-0.02802
294.762	22.438	-0.02794
295.017	22.1506	-0.02785
295.256	21.8638	-0.02779
295.518	21.5623	-0.02772
295.876	21.1545	-0.02761
296.178	20.8241	-0.02749
296.603	20.3943	-0.02727
296.921	20.0677	-0.02711
297.108	19.8734	-0.02703
297.451	19.5563	-0.0268
297.714	19.3244	-0.0266
298.048	19.0363	-0.02635
298.269	18.8473	-0.02619
298.591	18.5833	-0.02594
298.816	18.4002	-0.02576
299	18.2421	-0.02563
299.34	17.9716	-0.02537
299.827	17.5269	-0.02507
300.06	17.3221	-0.02491
300.457	16.9652	-0.02466
300.823	16.6529	-0.02441
301.089	16.4456	-0.02421
301.443	16.1692	-0.02394
301.796	15.878	-0.02369
302.103	15.6052	-0.02349
302.335	15.4401	-0.0233
302.096	15.6113	-0.0235
302.282	15.4744	-0.02335
301.614	16.0184	-0.02383
301.761	15.9123	-0.02371
302.135	15.5799	-0.02347
302.818	15.1206	-0.0229
303.448	14.7276	-0.02237
303.781	14.5233	-0.02209
304.283	14.1987	-0.02168
304.693	13.9173	-0.02136
305.111	13.6188	-0.02104
305.578	13.2895	-0.02068
305.981	13.0179	-0.02036
307.367	12.0807	-0.01927
308.24	11.5501	-0.01857
308.726	11.2536	-0.01818
309.124	11.0194	-0.01787
309.553	10.7602	-0.01753
310.057	10.4676	-0.01714
310.415	10.2604	-0.01686
310.694	10.0917	-0.01664
310.938	9.93603	-0.01645
311.228	9.75637	-0.01622
311.792	9.40467	-0.01578
312.68	8.83512	-0.01507
313.182	8.51527	-0.01466
313.572	8.26753	-0.01434
313.911	8.06125	-0.01407
314.237	7.85732	-0.0138
314.62	7.62697	-0.01348
314.981	7.41907	-0.01319
315.236	7.25536	-0.01297
315.58	7.04212	-0.01268
315.846	6.88337	-0.01245
316.069	6.78061	-0.01228
316.459	6.57657	-0.01197
316.811	6.41004	-0.0117
317.082	6.28088	-0.01149
317.358	6.12522	-0.01125
317.52	6.06139	-0.01114
317.684	5.98597	-0.01101
317.076	6.28291	-0.01149
317.248	6.19126	-0.01135
318.411	5.70915	-0.01051
319.504	5.18379	-0.00964
319.963	5.01847	-0.00933
320.488	4.81776	-0.00896
320.88	4.6806	-0.0087
321.098	4.57794	-0.00852
321.291	4.53775	-0.00842
321.545	4.43203	-0.00823
321.755	4.3815	-0.00811
321.795	4.36341	-0.00808
321.916	4.31399	-0.00799
322.176	4.24366	-0.00784
322.227	4.22075	-0.0078
323.208	3.93532	-0.0072
324.177	3.68349	-0.00664
324.678	3.56435	-0.00637
325.103	3.46095	-0.00613
325.411	3.39299	-0.00597
325.67	3.31302	-0.0058
325.867	3.27967	-0.00571
326.077	3.23791	-0.00561
326.252	3.21661	-0.00555
326.473	3.17593	-0.00545
326.63	3.15159	-0.00538
326.801	3.12595	-0.00532
326.944	3.09539	-0.00524
327.133	3.05566	-0.00514
327.266	3.03852	-0.0051
327.492	2.98803	-0.00498
327.61	2.97409	-0.00493
327.768	2.93104	-0.00483
327.933	2.91408	-0.00478
328.119	2.86893	-0.00467
328.27	2.85393	-0.00463
328.468	2.81111	-0.00452
328.674	2.78154	-0.00444
328.905	2.74669	-0.00435
329.059	2.71374	-0.00426
329.261	2.69028	-0.0042
329.43	2.66236	-0.00412
329.633	2.63011	-0.00403
329.894	2.59482	-0.00393
330.064	2.57543	-0.00388
330.286	2.54052	-0.00378
330.465	2.51815	-0.00372
330.739	2.4815	-0.00361
331.058	2.43851	-0.00349
331.356	2.39649	-0.00337
331.652	2.35911	-0.00326
331.937	2.31752	-0.00314
332.175	2.29815	-0.00308
332.497	2.26574	-0.00298
332.869	2.22848	-0.00286
333.252	2.19093	-0.00274
333.547	2.16107	-0.00265
333.739	2.14683	-0.0026
334.089	2.11252	-0.00249
334.29	2.10079	-0.00245
334.13	2.10833	-0.00248
334.245	2.10289	-0.00246
335.045	2.04077	-0.00225
337.981	1.86491	-0.00162
338.624	1.82271	-0.00147
338.87	1.80907	-0.00142
339.039	1.80431	-0.0014
339.215	1.79173	-0.00136
339.423	1.78331	-0.00132
339.685	1.76793	-0.00127
339.99	1.75407	-0.00121
340.227	1.74673	-0.00118
340.459	1.73275	-0.00113
340.79	1.71901	-0.00108
341.086	1.70855	-0.00103
341.485	1.68612	-0.000948326
341.779	1.675	-0.000903398
342.033	1.66401	-0.000859301
342.377	1.65133	-0.000807214
342.753	1.63873	-0.000754497
343.63	1.61691	-0.000659059
344.925	1.58743	-0.000526496
345.49	1.57594	-0.000473189
345.875	1.56911	-0.00044061
346.502	1.5568	-0.000381904
346.841	1.55241	-0.00035952
347.053	1.54803	-0.000338257
347.332	1.5441	-0.000318125
347.684	1.54028	-0.000297687
347.841	1.53969	-0.000293536
348.078	1.53615	-0.000275286
348.361	1.53348	-0.000260446
348.596	1.53204	-0.000251673
348.894	1.5297	-0.000238094
349.168	1.52689	-0.0002225
349.423	1.52353	-0.000204407
349.713	1.5216	-0.000192644
349.892	1.52035	-0.000185072
349.793	1.52056	-0.000186968
348.798	1.52995	-0.000240132
348.537	1.53232	-0.000253506
348.968	1.52857	-0.000232162
349.189	1.52657	-0.000220843
349.489	1.52328	-0.000202619
349.737	1.52129	-0.000190949
350.174	1.51861	-0.000174236
350.471	1.51689	-0.00016332
350.837	1.51577	-0.0001546
351.174	1.51536	-0.00014961
351.562	1.51492	-0.000143994
352.296	1.51413	-0.000133545
352.755	1.51297	-0.000123785
353.151	1.51216	-0.000116318
353.7	1.51067	-0.000104139
354.188	1.50843	-8.88159e-05
354.62	1.50624	-7.42245e-05
355.071	1.50378	-5.80742e-05
355.479	1.50251	-4.81067e-05
355.881	1.50102	-3.71262e-05
356.241	1.49995	-2.85621e-05
356.617	1.49928	-2.18517e-05
356.969	1.49888	-1.67183e-05
357.408	1.49845	-1.07022e-05
357.643	1.49842	-8.4356e-06
358.158	1.49739	1.14993e-06
358.645	1.49664	9.00361e-06
359.089	1.49657	1.31594e-05
359.452	1.49647	1.66968e-05
359.485	1.49646	1.70348e-05
359.829	1.49662	1.91822e-05
360.489	1.49697	2.30758e-05
360.987	1.49742	2.51879e-05
361.402	1.49778	2.69707e-05
361.816	1.4981	2.8846e-05
362.194	1.49852	3.00879e-05
362.547	1.49892	3.11743e-05
362.909	1.49941	3.20573e-05
363.272	1.49987	3.30504e-05
363.613	1.50036	3.37983e-05
363.944	1.50082	3.45556e-05
364.291	1.50133	3.52942e-05
364.615	1.50178	3.60348e-05
364.941	1.50227	3.67109e-05
365.281	1.50277	3.74178e-05
365.572	1.50321	3.80232e-05
365.882	1.50368	3.86334e-05
366.251	1.50428	3.92937e-05
366.511	1.50469	3.97747e-05
366.417	1.50455	3.95882e-05
366.941	1.50541	4.05046e-05
367.464	1.50622	4.15199e-05
367.794	1.50682	4.1998e-05
368.091	1.50733	4.24847e-05
368.344	1.50778	4.28704e-05
368.621	1.50829	4.32627e-05
368.895	1.50877	4.37002e-05
369.308	1.50956	4.42458e-05
369.65	1.5102	4.47351e-05
370.156	1.51105	4.56088e-05
370.543	1.51163	4.63878e-05
370.851	1.5121	4.69856e-05
371.127	1.51252	4.75031e-05
371.408	1.51296	4.80144e-05
371.709	1.51349	4.84826e-05
372.057	1.51408	4.90313e-05
372.346	1.51464	4.93973e-05
372.582	1.5151	4.96805e-05
372.824	1.51558	4.99674e-05
373.023	1.51602	5.01509e-05
373.246	1.51645	5.04253e-05
373.466	1.51691	5.06472e-05
373.689	1.51735	5.09089e-05
373.991	1.51794	5.12748e-05
374.304	1.5186	5.15929e-05
374.626	1.51929	5.18849e-05
374.958	1.51998	5.22307e-05
375.308	1.52066	5.26389e-05
375.636	1.52125	5.31021e-05
375.963	1.52188	5.34975e-05
376.295	1.52254	5.38774e-05
376.548	1.523	5.42036e-05
376.93	1.5237	5.47014e-05
377.375	1.52467	5.508e-05
377.715	1.52531	5.54913e-05
378.03	1.52597	5.57825e-05
378.366	1.52672	5.60385e-05
378.678	1.52738	5.6308e-05
379.069	1.52823	5.66173e-05
379.397	1.52897	5.68391e-05
379.757	1.52975	5.7116e-05
380.131	1.53065	5.72955e-05
380.509	1.5315	5.75333e-05
380.713	1.53199	5.76174e-05
381.058	1.53281	5.77779e-05
381.433	1.5337	5.79436e-05
381.841	1.53466	5.81333e-05
382.193	1.5355	5.82681e-05
382.549	1.53631	5.84589e-05
382.799	1.53692	5.8535e-05
382.756	1.53682	5.8522e-05
383.135	1.5377	5.86933e-05
383.651	1.53891	5.89185e-05
383.996	1.53973	5.90459e-05
386.768	1.54644	5.98579e-05
388.261	1.54999	6.03712e-05
388.865	1.55139	6.06442e-05
389.411	1.55265	6.08863e-05
389.774	1.5535	6.10397e-05
390.228	1.55456	6.12262e-05
390.504	1.55521	6.1337e-05
390.75	1.55578	6.14323e-05
391.003	1.55638	6.15314e-05
391.184	1.55681	6.16002e-05
391.323	1.55714	6.165e-05
391.551	1.55768	6.17375e-05
391.738	1.55812	6.18033e-05
391.924	1.55857	6.18707e-05
392.104	1.559	6.1936e-05
392.257	1.55936	6.19883e-05
392.476	1.55988	6.20567e-05
392.721	1.56047	6.21354e-05
392.996	1.56113	6.22299e-05
393.133	1.56146	6.22821e-05
393.292	1.56184	6.23326e-05
393.535	1.56242	6.24174e-05
393.643	1.56268	6.24427e-05
393.859	1.56319	6.25147e-05
394.038	1.56362	6.25613e-05
394.226	1.56407	6.26157e-05
394.222	1.56406	6.26151e-05
394.425	1.56455	6.26833e-05
394.652	1.56509	6.27544e-05
394.823	1.56551	6.28163e-05
395.061	1.56608	6.28825e-05
395.089	1.56614	6.28925e-05
395.318	1.56669	6.29597e-05
395.409	1.56691	6.29917e-05
395.423	1.56694	6.29964e-05
395.527	1.56719	6.30205e-05
395.49	1.56711	6.30142e-05
395.557	1.56726	6.30308e-05
395.723	1.56767	6.30851e-05
395.793	1.56783	6.30938e-05
396.03	1.5684	6.31605e-05
396.255	1.56894	6.32253e-05
396.53	1.56959	6.32934e-05
396.799	1.57023	6.33556e-05
397.081	1.5709	6.34147e-05
397.326	1.57148	6.34702e-05
397.743	1.57245	6.35258e-05
398.074	1.57321	6.35742e-05
398.438	1.57406	6.36295e-05
398.621	1.57448	6.3647e-05
399.051	1.57545	6.36676e-05
399.352	1.57614	6.36986e-05
399.6	1.57669	6.36988e-05
400.078	1.57777	6.37061e-05
400.506	1.57874	6.37227e-05
400.765	1.57931	6.37008e-05
401.18	1.58026	6.37071e-05
401.526	1.581	6.36417e-05
401.787	1.58159	6.36239e-05
402.29	1.5827	6.35406e-05
402.973	1.58424	6.34495e-05
403.388	1.58517	6.33746e-05
403.726	1.58592	6.32923e-05
403.984	1.58653	6.3287e-05
404.391	1.58744	6.31904e-05
404.837	1.58845	6.3084e-05
405.198	1.58928	6.2998e-05
405.361	1.58966	6.2981e-05
405.643	1.59029	6.28887e-05
405.866	1.59081	6.28471e-05
406.294	1.59179	6.27357e-05
406.88	1.59316	6.26093e-05
407.434	1.59444	6.24633e-05
407.844	1.59538	6.23318e-05
408.462	1.59683	6.21735e-05
409.154	1.59844	6.19719e-05
409.785	1.59991	6.17903e-05
410.229	1.60094	6.16505e-05
410.098	1.60065	6.16997e-05
409.954	1.60031	6.17397e-05
409.762	1.59986	6.17991e-05
409.763	1.59986	6.1799e-05
409.979	1.60037	6.17341e-05
410.254	1.601	6.16411e-05
410.863	1.60243	6.14581e-05
411.595	1.60415	6.12341e-05
412.061	1.60524	6.10818e-05
412.707	1.60675	6.08667e-05
413.732	1.60912	6.052e-05
415.171	1.61248	6.00043e-05
416.428	1.61534	5.96085e-05
417.298	1.6173	5.93486e-05
417.976	1.61883	5.91527e-05
418.307	1.61957	5.90572e-05
418.532	1.62007	5.89998e-05
419.283	1.62177	5.8769e-05
420.188	1.62382	5.84821e-05
421.126	1.62594	5.81387e-05
422.186	1.62827	5.78107e-05
423.479	1.63104	5.74816e-05
424.614	1.63344	5.72777e-05
425.384	1.63505	5.71663e-05
426.038	1.63642	5.7082e-05
426.655	1.63771	5.70104e-05
427.007	1.63845	5.69722e-05
427.063	1.63856	5.69661e-05
426.792	1.638	5.69954e-05
426.417	1.63721	5.70369e-05
426.358	1.63709	5.70447e-05
426.418	1.63722	5.70368e-05
426.545	1.63748	5.7022e-05
426.664	1.63773	5.70093e-05
426.712	1.63783	5.70037e-05
426.742	1.63789	5.70005e-05
426.796	1.63801	5.6995e-05
426.83	1.63808	5.69911e-05
426.864	1.63815	5.69872e-05
426.898	1.63822	5.69836e-05
426.893	1.63821	5.6984e-05
426.915	1.63825	5.69817e-05
426.953	1.63834	5.69778e-05
426.973	1.63838	5.69757e-05
427.086	1.63861	5.69636e-05
427.173	1.63879	5.69545e-05
427.286	1.63903	5.69426e-05
427.365	1.6392	5.69345e-05
427.563	1.63961	5.69144e-05
427.716	1.63993	5.68985e-05
427.833	1.64017	5.68868e-05
428.015	1.64055	5.68689e-05
428.175	1.64089	5.6851e-05
428.393	1.64135	5.68293e-05
428.472	1.64152	5.68202e-05
428.68	1.64195	5.67999e-05
428.794	1.64219	5.67867e-05
428.98	1.64258	5.67681e-05
429.111	1.64286	5.67553e-05
429.226	1.6431	5.67438e-05
429.395	1.64345	5.67242e-05
429.533	1.64375	5.67089e-05
429.721	1.64414	5.66897e-05
429.871	1.64445	5.66736e-05
430.041	1.64481	5.66534e-05
430.316	1.64539	5.6622e-05
430.566	1.64592	5.65933e-05
430.887	1.6466	5.65589e-05
431.186	1.64723	5.65267e-05
431.472	1.64783	5.64959e-05
431.925	1.64878	5.64488e-05
432.298	1.64956	5.64096e-05
432.658	1.65032	5.63703e-05
432.922	1.65088	5.6341e-05
433.31	1.6517	5.62967e-05
433.66	1.65244	5.62537e-05
434.03	1.65322	5.62079e-05
434.346	1.65389	5.61674e-05
434.996	1.65527	5.60674e-05
435.555	1.65647	5.59861e-05
436.168	1.65778	5.58903e-05
436.743	1.65901	5.57999e-05
437.276	1.66015	5.57257e-05
437.88	1.66146	5.56323e-05
438.459	1.66271	5.55668e-05
439.071	1.66403	5.5538e-05
439.622	1.66522	5.54935e-05
440.126	1.66632	5.55008e-05
440.571	1.66728	5.55096e-05
440.933	1.66807	5.5531e-05
441.297	1.66887	5.55276e-05
441.646	1.66963	5.55931e-05
441.979	1.67036	5.55669e-05
442.345	1.67117	5.55499e-05
442.683	1.67191	5.55888e-05
442.936	1.67247	5.56117e-05
443.104	1.67284	5.55961e-05
443.296	1.67326	5.56093e-05
443.661	1.67407	5.56486e-05
444.038	1.67491	5.56984e-05
444.495	1.67592	5.57305e-05
444.788	1.67657	5.57901e-05
445.213	1.67751	5.58818e-05
445.484	1.67812	5.59532e-05
445.8	1.67882	5.59752e-05
446.056	1.67939	5.59913e-05
446.303	1.67994	5.60327e-05
446.444	1.68025	5.60431e-05
446.794	1.68103	5.61001e-05
446.991	1.68147	5.61104e-05
447.313	1.6822	5.62184e-05
447.711	1.68308	5.62479e-05
448.209	1.6842	5.63935e-05
448.677	1.68523	5.64435e-05
448.667	1.68521	5.64423e-05
448.595	1.68505	5.6434e-05
448.937	1.68582	5.65305e-05
449.386	1.68681	5.65892e-05
449.354	1.68674	5.65848e-05
449.376	1.68679	5.65877e-05
451.138	1.69073	5.71139e-05
452.063	1.6928	5.74649e-05
452.759	1.69435	5.76998e-05
453.427	1.69584	5.79418e-05
454	1.6971	5.81371e-05
454.499	1.69821	5.83521e-05
454.989	1.69925	5.84683e-05
455.246	1.69983	5.8602e-05
455.636	1.70067	5.87512e-05
455.936	1.70131	5.88532e-05
456.158	1.70182	5.89865e-05
456.414	1.70235	5.90719e-05
456.671	1.70295	5.92439e-05
456.893	1.70342	5.93275e-05
457.147	1.704	5.948e-05
457.387	1.70454	5.96076e-05
457.674	1.70522	5.98197e-05
457.896	1.70576	5.99972e-05
458.17	1.70641	6.01926e-05
458.421	1.70701	6.03744e-05
458.651	1.70757	6.05596e-05
458.907	1.7082	6.07594e-05
459.169	1.70884	6.09652e-05
459.327	1.70923	6.10889e-05
459.556	1.70979	6.12764e-05
459.804	1.71041	6.14755e-05
459.995	1.71088	6.1628e-05
460.283	1.71159	6.18614e-05
460.476	1.71208	6.20197e-05
460.736	1.71272	6.22306e-05
461.034	1.71347	6.24713e-05
461.278	1.71408	6.26656e-05
461.508	1.71464	6.28402e-05
461.712	1.71515	6.29932e-05
462.098	1.71609	6.32724e-05
462.28	1.71654	6.3402e-05
462.715	1.71761	6.37211e-05
462.96	1.71821	6.38932e-05
463.265	1.71897	6.41161e-05
463.613	1.71983	6.43638e-05
463.915	1.72059	6.45911e-05
464.185	1.72128	6.47985e-05
464.579	1.72227	6.50905e-05
464.935	1.72316	6.53467e-05
465.373	1.72428	6.56727e-05
465.646	1.72497	6.58703e-05
465.86	1.72552	6.60314e-05
466.141	1.72624	6.62389e-05
466.475	1.72709	6.64781e-05
466.873	1.7281	6.67623e-05
467.094	1.72867	6.69297e-05
467.427	1.72953	6.71727e-05
467.639	1.73006	6.7318e-05
468.033	1.73109	6.76094e-05
468.224	1.73157	6.77457e-05
468.688	1.73275	6.80777e-05
468.831	1.73313	6.81844e-05
469.129	1.73387	6.83959e-05
469.275	1.73426	6.85067e-05
469.594	1.73507	6.8741e-05
469.765	1.73551	6.887e-05
469.895	1.73584	6.89667e-05
470.13	1.73648	6.91468e-05
470.468	1.73741	6.94017e-05
470.763	1.73817	6.96238e-05
470.975	1.73877	6.97789e-05
471.273	1.73955	7.00052e-05
471.441	1.74001	7.01274e-05
471.953	1.74139	7.05063e-05
472.121	1.74186	7.06253e-05
472.407	1.74261	7.08491e-05
472.831	1.74377	7.11586e-05
473.227	1.74489	7.14219e-05
473.772	1.74636	7.18416e-05
474.234	1.74766	7.21525e-05
474.937	1.74961	7.26679e-05
475.401	1.75091	7.29873e-05
475.858	1.75218	7.33373e-05
476.316	1.75347	7.3667e-05
477.097	1.7557	7.41865e-05
477.243	1.75613	7.42666e-05
477.689	1.7574	7.45731e-05
477.961	1.75818	7.47664e-05
478.508	1.75975	7.51189e-05
478.949	1.76104	7.53748e-05
479.115	1.76153	7.54695e-05
479.293	1.76207	7.55311e-05
479.476	1.76259	7.56522e-05
479.668	1.76317	7.57208e-05
479.803	1.76358	7.57637e-05
479.978	1.76408	7.58801e-05
480.317	1.7651	7.60252e-05
480.619	1.766	7.61488e-05
480.808	1.76655	7.62645e-05
481.045	1.76726	7.6364e-05
481.291	1.76799	7.64819e-05
481.801	1.76948	7.67826e-05
482.377	1.77116	7.71515e-05
482.694	1.7721	7.73231e-05
483.133	1.77341	7.74814e-05
483.57	1.77471	7.77104e-05
484.03	1.77611	7.77824e-05
484.464	1.77737	7.8115e-05
484.938	1.77876	7.84415e-05
485.423	1.78019	7.8722e-05
485.922	1.78168	7.8907e-05
486.26	1.78269	7.90494e-05
486.715	1.78404	7.92811e-05
487.202	1.78549	7.94451e-05
487.556	1.78654	7.96579e-05
487.971	1.78777	7.98775e-05
488.43	1.78914	8.00304e-05
488.825	1.79034	8.00423e-05
489.263	1.79167	8.00479e-05
489.659	1.79288	7.99596e-05
490.018	1.79397	7.99649e-05
490.55	1.79558	7.99037e-05
490.935	1.79674	7.9917e-05
491.185	1.7975	7.98937e-05
491.577	1.79868	7.98713e-05
492.05	1.80011	7.97938e-05
492.476	1.8014	7.97406e-05
492.84	1.80249	7.97096e-05
493.2	1.80357	7.97898e-05
493.533	1.80457	7.98144e-05
493.813	1.80541	7.98536e-05
494.24	1.8067	7.97961e-05
494.565	1.80768	7.97451e-05
494.908	1.80871	7.96767e-05
495.213	1.80963	7.96129e-05
495.494	1.81047	7.95525e-05
495.786	1.81135	7.94775e-05
496.027	1.81207	7.94414e-05
496.248	1.81274	7.93691e-05
496.439	1.81331	7.93278e-05
496.686	1.81405	7.92513e-05
496.985	1.81495	7.91806e-05
497.202	1.8156	7.91364e-05
497.494	1.81647	7.90673e-05
497.674	1.81701	7.89823e-05
497.852	1.81754	7.89663e-05
498.16	1.81846	7.88412e-05
498.405	1.81919	7.87712e-05
498.706	1.82009	7.868e-05
498.974	1.82089	7.85986e-05
499.306	1.82188	7.84993e-05
499.575	1.82267	7.83992e-05
499.8	1.82335	7.83583e-05
500.122	1.82431	7.82494e-05
500.388	1.8251	7.81537e-05
500.696	1.82601	7.80457e-05
500.995	1.8269	7.79374e-05
501.285	1.82776	7.78244e-05
501.614	1.82873	7.77035e-05
501.929	1.82966	7.75815e-05
502.245	1.8306	7.74687e-05
502.576	1.83158	7.7344e-05
502.911	1.83257	7.72213e-05
503.274	1.83363	7.70806e-05
503.505	1.83432	7.69999e-05
503.764	1.83508	7.68968e-05
503.909	1.83551	7.68434e-05
503.597	1.83459	7.69605e-05
503.911	1.83552	7.68428e-05
504.09	1.83604	7.6773e-05
504.32	1.83671	7.6684e-05
505.219	1.83935	7.63478e-05
505.888	1.84131	7.61017e-05
506.336	1.84261	7.59502e-05
506.862	1.84414	7.57667e-05
507.361	1.8456	7.55921e-05
508.154	1.84791	7.53366e-05
508.253	1.84821	7.52926e-05
508.864	1.84999	7.50968e-05
509.372	1.85147	7.49248e-05
509.737	1.85254	7.47989e-05
509.84	1.85283	7.47792e-05
510.032	1.8534	7.46919e-05
510.282	1.85411	7.46592e-05
510.413	1.8545	7.46005e-05
510.578	1.85497	7.4568e-05
510.814	1.85565	7.45122e-05
511.168	1.85667	7.44313e-05
511.396	1.85734	7.43329e-05
511.625	1.85799	7.42997e-05
511.832	1.85858	7.42753e-05
512.078	1.85929	7.42337e-05
512.359	1.86009	7.4203e-05
512.836	1.86147	7.40981e-05
513.492	1.86334	7.40216e-05
514.221	1.86541	7.40029e-05
514.728	1.86684	7.40116e-05
515.202	1.86819	7.40404e-05
515.601	1.86932	7.40185e-05
515.929	1.87026	7.40033e-05
516.146	1.87087	7.40248e-05
516.172	1.87095	7.40171e-05
516.296	1.8713	7.40288e-05
516.582	1.87211	7.40337e-05
516.843	1.87287	7.39732e-05
517.109	1.87363	7.39627e-05
517.36	1.87434	7.39395e-05
517.438	1.87456	7.39616e-05
517.573	1.87495	7.39354e-05
517.902	1.87589	7.39235e-05
518.229	1.87682	7.39139e-05
518.632	1.87797	7.38972e-05
518.982	1.87897	7.38778e-05
519.484	1.88039	7.386e-05
519.828	1.88137	7.38422e-05
520.474	1.8832	7.38566e-05
520.791	1.8841	7.38624e-05
520.979	1.88463	7.3861e-05
520.499	1.88328	7.38513e-05
520.607	1.88358	7.38607e-05
520.448	1.88313	7.3862e-05
520.585	1.88352	7.38537e-05
521.859	1.88712	7.38726e-05
522.94	1.89017	7.39133e-05
523.759	1.89248	7.39808e-05
524.374	1.89421	7.40326e-05
524.629	1.89492	7.40812e-05
525.031	1.89606	7.41411e-05
525.886	1.89845	7.42298e-05
526.64	1.90057	7.43747e-05
527.272	1.90237	7.453e-05
527.457	1.90289	7.45762e-05
527.534	1.90311	7.45865e-05
527.502	1.90302	7.45836e-05
527.39	1.9027	7.45521e-05
527.232	1.90226	7.45271e-05
527.358	1.90261	7.45407e-05
527.187	1.90213	7.45191e-05
527.213	1.9022	7.45257e-05
527.731	1.90365	7.46181e-05
528.116	1.90474	7.47064e-05
528.366	1.90545	7.47704e-05
528.823	1.90675	7.49059e-05
529.224	1.9079	7.50261e-05
529.691	1.90924	7.51719e-05
530.066	1.91032	7.52862e-05
530.541	1.91168	7.54338e-05
530.941	1.91284	7.55648e-05
531.363	1.91406	7.57023e-05
531.538	1.91456	7.57547e-05
532.121	1.91626	7.59544e-05
532.635	1.91774	7.61259e-05
533.069	1.919	7.6274e-05
533.514	1.92028	7.64289e-05
533.843	1.92124	7.65478e-05
534.252	1.92243	7.66946e-05
534.562	1.92333	7.68106e-05
534.84	1.92414	7.69138e-05
535.229	1.92527	7.7061e-05
535.593	1.92632	7.72016e-05
535.981	1.92747	7.73565e-05
536.443	1.92881	7.75428e-05
536.764	1.92975	7.76757e-05
537.088	1.93071	7.78117e-05
537.436	1.93173	7.79598e-05
537.756	1.93268	7.80979e-05
538.205	1.93402	7.82924e-05
538.539	1.93502	7.84379e-05
538.805	1.93581	7.85535e-05
539.112	1.93675	7.86832e-05
539.481	1.93785	7.88445e-05
539.855	1.93894	7.90224e-05
539.909	1.9391	7.90493e-05
540.241	1.9401	7.91954e-05
540.572	1.94106	7.9361e-05
540.869	1.94195	7.94958e-05
541.299	1.94322	7.97122e-05
541.657	1.94428	7.98892e-05
541.93	1.94512	7.99989e-05
542.166	1.9458	8.01315e-05
542.59	1.9471	8.03016e-05
542.928	1.9481	8.04858e-05
543.185	1.94888	8.05995e-05
543.411	1.94957	8.06971e-05
543.714	1.95048	8.08341e-05
544.005	1.95139	8.09223e-05
544.312	1.95234	8.10242e-05
544.685	1.95348	8.11444e-05
545.095	1.95476	8.12619e-05
545.529	1.9561	8.13869e-05
545.869	1.95713	8.15256e-05
546.196	1.95814	8.1621e-05
546.674	1.95963	8.17283e-05
547.017	1.96069	8.18089e-05
547.358	1.96175	8.18923e-05
547.792	1.96308	8.20599e-05
548.201	1.96435	8.21722e-05
548.535	1.96537	8.23093e-05
548.935	1.96661	8.24329e-05
549.242	1.96757	8.24834e-05
549.623	1.96876	8.25529e-05
549.965	1.96983	8.26368e-05
550.341	1.97101	8.26821e-05
550.731	1.97224	8.27178e-05
551.038	1.97321	8.273e-05
551.369	1.97425	8.27726e-05
551.611	1.97501	8.28059e-05
551.933	1.97602	8.28358e-05
552.17	1.97677	8.28655e-05
552.54	1.97793	8.28761e-05
552.819	1.97881	8.29107e-05
553.096	1.97969	8.29196e-05
553.41	1.98067	8.29703e-05
553.656	1.98145	8.2957e-05
553.722	1.98166	8.29711e-05
554.255	1.98334	8.30213e-05
554.534	1.98422	8.30394e-05
554.834	1.98516	8.30664e-05
555.104	1.98602	8.30589e-05
555.342	1.98677	8.30291e-05
555.627	1.98767	8.30024e-05
555.927	1.98862	8.29819e-05
556.181	1.98942	8.29673e-05
556.462	1.99031	8.29856e-05
556.781	1.99131	8.29824e-05
557.057	1.99218	8.29602e-05
557.426	1.99335	8.2981e-05
557.692	1.99419	8.29469e-05
557.988	1.99513	8.29539e-05
558.311	1.99614	8.29137e-05
558.722	1.99745	8.28867e-05
558.973	1.99824	8.28576e-05
559.304	1.99928	8.28211e-05
559.731	2.00064	8.27771e-05
560.003	2.00149	8.27379e-05
560.459	2.00294	8.26784e-05
560.876	2.00425	8.26188e-05
561.128	2.00505	8.25737e-05
561.389	2.00586	8.25208e-05
561.567	2.00642	8.24864e-05
561.915	2.00751	8.24217e-05
562.569	2.00956	8.23019e-05
563.184	2.01149	8.22061e-05
563.637	2.01292	8.21318e-05
564.06	2.01425	8.20615e-05
564.488	2.01559	8.1993e-05
565.119	2.01758	8.18908e-05
565.547	2.01893	8.18248e-05
565.863	2.01991	8.17727e-05
566.148	2.02081	8.1731e-05
566.713	2.02259	8.16491e-05
567.093	2.02378	8.15912e-05
567.269	2.02433	8.15651e-05
567.569	2.02527	8.15207e-05
567.903	2.02632	8.1475e-05
568.172	2.02716	8.14348e-05
568.571	2.0284	8.13746e-05
568.754	2.02896	8.13398e-05
568.973	2.02965	8.13126e-05
569.343	2.0308	8.12632e-05
569.609	2.03163	8.12305e-05
569.897	2.03253	8.11898e-05
570.151	2.03331	8.11366e-05
570.451	2.03424	8.10896e-05
570.806	2.03534	8.1033e-05
570.993	2.03593	8.10062e-05
571.335	2.03698	8.09444e-05
571.656	2.03798	8.08862e-05
572.015	2.03909	8.0822e-05
572.342	2.0401	8.0759e-05
572.748	2.04136	8.06772e-05
573.013	2.04218	8.06197e-05
573.344	2.0432	8.05521e-05
573.626	2.04408	8.05e-05
573.797	2.0446	8.04585e-05
574.229	2.04594	8.0366e-05
574.533	2.04688	8.03055e-05
574.78	2.04765	8.02571e-05
575.173	2.04887	8.01722e-05
575.554	2.05004	8.00771e-05
575.679	2.05043	8.00535e-05
575.903	2.05112	8.0003e-05
576.355	2.05252	7.98993e-05
576.718	2.05364	7.98172e-05
576.928	2.05429	7.97754e-05
577.231	2.05523	7.9706e-05
577.639	2.05649	7.96153e-05
578.063	2.05779	7.95196e-05
578.3	2.05853	7.94657e-05
578.924	2.06045	7.93268e-05
579.286	2.06157	7.92438e-05
579.674	2.06277	7.9151e-05
579.914	2.06351	7.90976e-05
580.274	2.06462	7.90112e-05
580.46	2.06519	7.89728e-05
580.842	2.06636	7.88841e-05
581.12	2.06721	7.88225e-05
581.627	2.06877	7.86969e-05
581.983	2.06986	7.86129e-05
582.358	2.07101	7.85257e-05
582.544	2.07158	7.84764e-05
582.971	2.07289	7.83693e-05
583.215	2.07364	7.82974e-05
583.597	2.07481	7.81968e-05
584.016	2.07609	7.809e-05
584.269	2.07686	7.80227e-05
584.778	2.07841	7.78776e-05
585.151	2.07955	7.77765e-05
585.703	2.08122	7.76692e-05
585.964	2.08201	7.76178e-05
586.141	2.08255	7.75847e-05
586.398	2.08333	7.75254e-05
586.861	2.08472	7.7464e-05
587.122	2.08551	7.74209e-05
587.387	2.08631	7.73762e-05
587.729	2.08734	7.73332e-05
588.096	2.08844	7.72754e-05
588.239	2.08887	7.72703e-05
588.661	2.09014	7.72367e-05
588.873	2.09077	7.72193e-05
589.067	2.09135	7.7203e-05
589.395	2.09233	7.72015e-05
589.59	2.09291	7.72078e-05
589.87	2.09375	7.71973e-05
590.202	2.09474	7.71955e-05
590.487	2.09559	7.71987e-05
590.813	2.09656	7.72083e-05
591.071	2.09733	7.72041e-05
591.464	2.0985	7.72352e-05
592.041	2.10022	7.73005e-05
592.427	2.10137	7.73379e-05
592.837	2.1026	7.73698e-05
593.271	2.10389	7.73865e-05
593.594	2.10486	7.74305e-05
593.843	2.10559	7.74888e-05
594.422	2.10732	7.75537e-05
594.706	2.10817	7.76096e-05
594.952	2.1089	7.76379e-05
595.231	2.10974	7.77025e-05
595.579	2.11078	7.77375e-05
595.885	2.11169	7.77631e-05
596.193	2.11261	7.78119e-05
596.481	2.11347	7.78548e-05
596.942	2.11485	7.79131e-05
597.299	2.11592	7.79347e-05
597.548	2.11667	7.79902e-05
597.746	2.11726	7.80016e-05
598.013	2.11806	7.80556e-05
598.279	2.11886	7.80813e-05
598.537	2.11963	7.81211e-05
598.932	2.12081	7.81735e-05
599.185	2.12157	7.82175e-05
599.461	2.1224	7.82541e-05
599.668	2.12302	7.8297e-05
599.822	2.12348	7.83128e-05
599.911	2.12375	7.8331e-05
600.131	2.1244	7.83619e-05
600.302	2.12492	7.83905e-05
600.36	2.12509	7.83969e-05
600.605	2.12582	7.8432e-05
600.8	2.12641	7.84633e-05
601.046	2.12715	7.84977e-05
601.227	2.12769	7.85278e-05
601.481	2.12845	7.8567e-05
601.817	2.12946	7.86194e-05
602.246	2.13075	7.86816e-05
602.464	2.1314	7.87169e-05
602.621	2.13188	7.87412e-05
603.014	2.13306	7.87957e-05
603.506	2.13454	7.88625e-05
603.895	2.13571	7.89112e-05
604.316	2.13698	7.89645e-05
604.734	2.13823	7.90128e-05
605.24	2.13976	7.90662e-05
605.79	2.14142	7.91202e-05
606.323	2.14303	7.9169e-05
606.758	2.14434	7.92062e-05
607.153	2.14553	7.92353e-05
607.547	2.14673	7.92635e-05
607.937	2.1479	7.92894e-05
608.272	2.14892	7.93069e-05
608.616	2.14996	7.93287e-05
609.123	2.15149	7.93567e-05
609.861	2.15372	7.94092e-05
610.44	2.15548	7.94207e-05
610.901	2.15687	7.94412e-05
611.278	2.15802	7.94578e-05
611.719	2.15935	7.94801e-05
612.096	2.16049	7.94961e-05
612.426	2.16149	7.94948e-05
612.85	2.16277	7.95036e-05
613.429	2.16452	7.95179e-05
613.774	2.16556	7.9523e-05
614.128	2.16663	7.95287e-05
614.382	2.1674	7.95261e-05
615.033	2.16937	7.95035e-05
615.603	2.17108	7.95046e-05
616.202	2.17289	7.94686e-05
616.516	2.17383	7.94614e-05
616.946	2.17513	7.94302e-05
617.173	2.17581	7.94055e-05
617.447	2.17663	7.94151e-05
617.779	2.17763	7.93724e-05
617.816	2.17774	7.93623e-05
617.816	2.17774	7.93623e-05
618.073	2.17851	7.93648e-05
618.26	2.17907	7.93358e-05
618.408	2.17951	7.93514e-05
618.59	2.18006	7.93092e-05
618.67	2.1803	7.93178e-05
618.782	2.18063	7.92891e-05
618.976	2.18121	7.92861e-05
619.383	2.18243	7.92703e-05
619.648	2.18322	7.92226e-05
619.92	2.18403	7.92228e-05
620.238	2.18498	7.91682e-05
620.541	2.18588	7.90963e-05
620.939	2.18706	7.90477e-05
621.279	2.18808	7.9007e-05
621.489	2.1887	7.89587e-05
621.731	2.18942	7.89242e-05
621.994	2.1902	7.88994e-05
622.333	2.1912	7.88461e-05
622.701	2.19228	7.8718e-05
623.091	2.19344	7.86495e-05
623.543	2.19477	7.85432e-05
623.891	2.19579	7.84623e-05
624.252	2.19685	7.83552e-05
624.624	2.19794	7.82736e-05
624.915	2.19879	7.81845e-05
625.369	2.20013	7.80929e-05
625.846	2.20151	7.79255e-05
626.337	2.20295	7.78281e-05
626.692	2.20399	7.77343e-05
627.109	2.20521	7.764e-05
627.519	2.2064	7.75233e-05
627.817	2.20727	7.74109e-05
628.181	2.20832	7.72929e-05
628.663	2.20973	7.7146e-05
629.246	2.21141	7.69205e-05
629.919	2.21334	7.66524e-05
630.414	2.21476	7.6446e-05
630.798	2.21587	7.62896e-05
631.169	2.21693	7.61357e-05
631.512	2.21791	7.59836e-05
631.681	2.21839	7.59052e-05
631.7	2.21844	7.58954e-05
631.975	2.21923	7.57701e-05
632.447	2.22057	7.55545e-05
632.845	2.22169	7.53628e-05
633.152	2.22256	7.52163e-05
633.386	2.22324	7.51095e-05
633.666	2.22402	7.4973e-05
634.136	2.22534	7.47425e-05
634.356	2.22596	7.46343e-05
634.569	2.22656	7.45281e-05
634.71	2.22694	7.44566e-05
634.88	2.22741	7.43706e-05
635.079	2.22797	7.42717e-05
635.257	2.22846	7.4182e-05
635.512	2.22917	7.40522e-05
635.699	2.22968	7.39568e-05
636.02	2.23058	7.37935e-05
636.299	2.23136	7.36507e-05
636.559	2.23207	7.35155e-05
636.831	2.23283	7.33742e-05
637.092	2.23355	7.32368e-05
637.321	2.23418	7.31161e-05
637.661	2.23513	7.29364e-05
638.023	2.23612	7.27423e-05
638.369	2.23708	7.2556e-05
638.718	2.23804	7.2366e-05
639.092	2.23908	7.21604e-05
639.473	2.24013	7.19488e-05
639.845	2.24115	7.174e-05
640.199	2.24213	7.15388e-05
640.587	2.24319	7.1316e-05
641.056	2.24448	7.10427e-05
641.401	2.24543	7.08387e-05
641.84	2.24662	7.05785e-05
642.197	2.24758	7.03663e-05
642.652	2.24881	7.00911e-05
643.06	2.24991	6.98418e-05
643.564	2.25125	6.9539e-05
643.926	2.25223	6.93116e-05
644.171	2.25288	6.91594e-05
644.466	2.25368	6.89697e-05
644.776	2.25451	6.87735e-05
645.203	2.25564	6.85044e-05
645.507	2.25644	6.83196e-05
645.818	2.25725	6.81286e-05
646.153	2.25812	6.79209e-05
646.553	2.25916	6.76755e-05
646.973	2.26025	6.7417e-05
647.318	2.26114	6.72096e-05
647.651	2.26201	6.70028e-05
648.039	2.26299	6.6775e-05
648.379	2.26386	6.65751e-05
648.729	2.26474	6.63745e-05
649.052	2.26559	6.6175e-05
649.391	2.26644	6.59809e-05
649.738	2.26731	6.57843e-05
650.086	2.26819	6.55866e-05
650.444	2.26908	6.5389e-05
650.79	2.26995	6.51971e-05
651.184	2.27092	6.49847e-05
651.52	2.27175	6.4804e-05
651.847	2.27254	6.46364e-05
652.181	2.27335	6.44653e-05
652.514	2.27416	6.42921e-05
652.797	2.27484	6.4148e-05
653.101	2.27556	6.39926e-05
653.406	2.27629	6.38379e-05
653.677	2.27694	6.36983e-05
654.015	2.27776	6.35195e-05
654.347	2.27856	6.33445e-05
654.687	2.27938	6.31658e-05
655.021	2.28018	6.29879e-05
655.297	2.28084	6.28392e-05
655.589	2.28154	6.26819e-05
655.931	2.28235	6.24956e-05
656.24	2.28308	6.23254e-05
656.546	2.28381	6.21544e-05
656.877	2.28458	6.19672e-05
657.198	2.28534	6.17835e-05
657.526	2.28611	6.15943e-05
657.866	2.28691	6.13968e-05
658.215	2.28773	6.11913e-05
658.544	2.2885	6.09932e-05
658.844	2.28919	6.08071e-05
659.195	2.29	6.05919e-05
659.557	2.29084	6.0368e-05
659.91	2.29165	6.01429e-05
660.247	2.29242	5.9927e-05
660.568	2.29316	5.97147e-05
660.906	2.29394	5.9508e-05
661.224	2.29466	5.92993e-05
661.502	2.2953	5.91224e-05
661.849	2.29607	5.88832e-05
662.216	2.2969	5.86368e-05
662.554	2.29765	5.83964e-05
662.88	2.29838	5.81627e-05
663.227	2.29914	5.79115e-05
663.525	2.29981	5.7713e-05
663.835	2.30051	5.75124e-05
664.183	2.30127	5.72566e-05
664.495	2.30195	5.70182e-05
664.808	2.30264	5.67898e-05
665.16	2.30339	5.65151e-05
665.484	2.30409	5.6259e-05
665.85	2.30484	5.59088e-05
666.172	2.30548	5.55556e-05
666.505	2.30614	5.51861e-05
666.883	2.30687	5.47601e-05
667.202	2.30749	5.43958e-05
667.559	2.30817	5.3986e-05
667.895	2.30881	5.35988e-05
668.248	2.30948	5.31904e-05
668.583	2.31012	5.28007e-05
668.918	2.31075	5.2412e-05
669.282	2.31143	5.19884e-05
669.563	2.31195	5.16617e-05
669.908	2.3126	5.12615e-05
670.274	2.31328	5.08365e-05
670.616	2.31392	5.04396e-05
670.95	2.31454	5.00528e-05
671.272	2.31513	4.96799e-05
671.565	2.31568	4.93411e-05
671.92	2.31634	4.89312e-05
672.222	2.31689	4.85827e-05
672.565	2.31753	4.81883e-05
672.901	2.31815	4.78005e-05
673.23	2.31876	4.74219e-05
673.548	2.31935	4.70564e-05
673.908	2.32001	4.66439e-05
674.231	2.3206	4.62721e-05
674.563	2.32122	4.58915e-05
674.883	2.3218	4.55249e-05
675.247	2.32247	4.51076e-05
675.55	2.32303	4.47601e-05
675.885	2.32365	4.43761e-05
676.233	2.32429	4.39764e-05
676.538	2.32485	4.36271e-05
676.877	2.32547	4.32383e-05
677.268	2.32619	4.27902e-05
677.619	2.32684	4.23867e-05
677.937	2.32742	4.20216e-05
678.271	2.32803	4.16387e-05
678.548	2.32854	4.13194e-05
[truncated: 82 more rows]

## Sheet: H6
Temp	TGA	DrTGA
C	wt.%	mg/sec
24.6393	100	0.000260257
24.6546	99.9984	0.000259223
24.6551	99.9969	0.000259192
24.6681	99.9954	0.000258317
24.6924	99.9934	0.000256677
24.7166	99.9914	0.000255038
24.7131	99.9892	0.000255276
24.7145	99.9876	0.000255181
24.7381	99.9861	0.000253589
24.7583	99.984	0.00025222
24.7911	99.9821	0.000250005
24.8038	99.9801	0.000249145
24.8038	99.9786	0.000249145
24.8578	99.9772	0.000245495
24.8707	99.9756	0.000244617
24.8964	99.9731	0.000242879
24.9018	99.9713	0.000242512
24.9355	99.9699	0.00024023
24.9596	99.9675	0.000238601
24.9806	99.9656	0.00023718
24.9876	99.9635	0.000236701
25.0256	99.962	0.000234129
25.0651	99.9601	0.000231444
25.0802	99.9583	0.000230421
25.0984	99.9566	0.000229189
25.1104	99.9551	0.000228374
25.1585	99.954	0.00022511
25.1827	99.9527	0.000223461
25.2143	99.9515	0.000221315
25.2402	99.9501	0.000219554
25.2721	99.9486	0.00021739
25.2883	99.947	0.000216284
25.3296	99.9458	0.000213478
25.3682	99.9449	0.000210848
25.3932	99.9436	0.000209147
25.4337	99.943	0.000206385
25.4627	99.9422	0.000204409
25.4933	99.9419	0.000202321
25.532	99.9416	0.000199685
25.5577	99.9411	0.000197932
25.565	99.9406	0.000197433
25.6218	99.9399	0.000193556
25.646	99.94	0.000191898
25.6986	99.9393	0.000188306
25.7511	99.9394	0.000184713
25.7714	99.9397	0.000183326
25.8162	99.9399	0.000180262
25.8515	99.9406	0.000177842
25.8909	99.9416	0.000175146
25.9189	99.9422	0.000173224
25.9333	99.9431	0.000172239
25.9679	99.9443	0.000169863
26.0118	99.945	0.000166856
26.0627	99.9462	0.000163362
26.0966	99.9478	0.000161032
26.135	99.9499	0.000158392
26.1607	99.9515	0.000156627
26.221	99.9537	0.000152479
26.2262	99.9566	0.000152122
26.2646	99.9589	0.000149479
26.3275	99.9619	0.000145147
26.3643	99.9641	0.000142614
26.4327	99.9668	0.000137903
26.464	99.9693	0.000135742
26.5029	99.9719	0.000133058
26.5585	99.9736	0.000129219
26.6344	99.9759	0.000123976
26.6702	99.979	0.000121498
26.7376	99.9812	0.000116836
26.7989	99.9843	0.000112594
26.8799	99.9874	0.000106977
26.953	99.9916	0.000101911
26.9973	99.9947	9.8836e-05
27.0793	99.9981	9.31403e-05
27.1688	100.002	8.69148e-05
27.2556	100.005	8.08799e-05
27.3795	100.008	7.22438e-05
27.4523	100.011	6.71644e-05
27.5636	100.014	5.93977e-05
27.6819	100.017	5.11266e-05
27.7728	100.021	4.47594e-05
27.9102	100.024	3.51299e-05
28.0016	100.028	2.87134e-05
28.1407	100.032	1.89431e-05
28.2729	100.035	9.63946e-06
28.4265	100.039	-1.19088e-06
28.5708	100.042	-1.13732e-05
28.7107	100.045	-2.12717e-05
28.859	100.048	-3.17693e-05
29.0465	100.051	-4.50789e-05
29.1941	100.055	-5.5565e-05
29.3762	100.058	-6.85365e-05
29.5619	100.061	-8.17861e-05
29.7643	100.064	-9.62593e-05
29.961	100.066	-0.000110352
30.1776	100.069	-0.000125906
30.389	100.072	-0.000141113
30.6237	100.074	-0.000158042
30.8532	100.076	-0.00017464
31.1026	100.079	-0.000192719
31.3469	100.082	-0.000210469
31.5774	100.084	-0.000227259
31.8459	100.087	-0.000246872
32.1388	100.088	-0.000268321
32.4285	100.089	-0.000289592
32.7197	100.091	-0.000311045
32.9839	100.093	-0.000330554
33.2896	100.095	-0.000353199
33.5832	100.096	-0.000375008
33.8969	100.096	-0.000398377
34.23	100.098	-0.00042327
34.5806	100.098	-0.000449558
34.8852	100.098	-0.000472465
35.2176	100.098	-0.000497539
35.5636	100.097	-0.000523721
35.9481	100.096	-0.00055292
36.3186	100.095	-0.000581156
36.7279	100.094	-0.000612461
37.151	100.091	-0.000644947
37.5507	100.09	-0.000675756
37.9729	100.087	-0.000708418
38.3845	100.084	-0.00074039
38.8057	100.08	-0.000773231
39.2513	100.075	-0.000808103
39.6592	100.07	-0.000840153
40.0813	100.065	-0.00087344
40.4896	100.058	-0.000905753
40.944	100.05	-0.000941835
41.3976	100.042	-0.000977986
41.8359	100.033	-0.00101
42.3079	100.024	-0.00105
42.7107	100.014	-0.00108
43.144	100.004	-0.00112
43.5976	99.9922	-0.00115
44.0118	99.9796	-0.00119
44.4833	99.9669	-0.00123
44.9623	99.9529	-0.00126
45.3575	99.9387	-0.00129
45.7925	99.9232	-0.00133
46.2494	99.9074	-0.00136
46.6033	99.8905	-0.00139
47.0563	99.8734	-0.00142
47.5217	99.8551	-0.00145
48.0418	99.835	-0.00149
48.5541	99.8155	-0.00153
49.0286	99.794	-0.00158
49.4705	99.7714	-0.00163
49.93	99.7484	-0.00168
50.3884	99.7234	-0.00174
50.7894	99.6971	-0.00178
51.2704	99.6708	-0.00183
51.7324	99.6435	-0.00188
52.1535	99.6147	-0.00193
52.571	99.5857	-0.00198
53.0136	99.5566	-0.00202
53.435	99.526	-0.00207
53.8411	99.4937	-0.00211
54.2805	99.4607	-0.00216
54.7081	99.4279	-0.0022
55.1392	99.3933	-0.00225
55.5677	99.3589	-0.00229
55.9746	99.3236	-0.00233
56.3782	99.2869	-0.00238
56.7906	99.2491	-0.00242
57.2073	99.211	-0.00246
57.5551	99.1717	-0.0025
58.0046	99.1325	-0.00254
58.4057	99.0922	-0.00258
58.8125	99.051	-0.00263
59.202	99.0096	-0.00267
59.5915	98.9672	-0.00271
59.9705	98.9232	-0.00274
60.3613	98.8786	-0.00278
60.7353	98.8345	-0.00282
61.1026	98.7893	-0.00286
61.5152	98.7434	-0.0029
61.8965	98.6971	-0.00294
62.2875	98.6506	-0.00298
62.6561	98.6034	-0.00302
63.0159	98.5551	-0.00305
63.4225	98.5064	-0.0031
63.7433	98.4564	-0.00313
64.1124	98.4066	-0.00317
64.4777	98.3559	-0.0032
64.8473	98.3053	-0.00324
65.2044	98.2538	-0.00328
65.571	98.2026	-0.00331
65.9094	98.1509	-0.00335
66.2675	98.0986	-0.00338
66.6175	98.0455	-0.00342
66.9733	97.9919	-0.00345
67.3215	97.9377	-0.00349
67.6665	97.8836	-0.00352
67.9788	97.8283	-0.00355
68.3381	97.7737	-0.00358
68.6805	97.7179	-0.00362
69.0057	97.6622	-0.00365
69.3358	97.606	-0.00368
69.7019	97.5499	-0.00372
70.0119	97.4932	-0.00375
70.361	97.4351	-0.00378
70.6945	97.3769	-0.00381
71.0162	97.3193	-0.00384
71.3549	97.2605	-0.00387
71.6606	97.2023	-0.0039
72.0322	97.1436	-0.00393
72.387	97.0836	-0.00397
72.7266	97.0237	-0.004
73.0274	96.9637	-0.00402
73.3717	96.9029	-0.00406
73.6792	96.8425	-0.00408
74.006	96.7812	-0.00411
74.3592	96.7197	-0.00414
74.6864	96.6582	-0.00417
74.9985	96.5957	-0.0042
75.3198	96.5327	-0.00423
75.6647	96.4691	-0.00425
75.9765	96.4068	-0.00428
76.2829	96.3424	-0.00431
76.6113	96.2787	-0.00433
76.9233	96.214	-0.00436
77.274	96.1488	-0.00439
77.593	96.0841	-0.00441
77.9055	96.0185	-0.00444
78.2296	95.9523	-0.00447
78.5616	95.8868	-0.00449
78.8847	95.8203	-0.00452
79.2003	95.7531	-0.00454
79.5091	95.6857	-0.00457
79.8124	95.6179	-0.00459
80.1415	95.5498	-0.00461
80.4525	95.4814	-0.00464
80.7926	95.4123	-0.00466
81.1332	95.3421	-0.00469
81.4724	95.2717	-0.00471
81.7798	95.2007	-0.00473
82.0944	95.1291	-0.00476
82.4433	95.0571	-0.00478
82.731	94.9841	-0.0048
83.089	94.9102	-0.00483
83.4167	94.8351	-0.00485
83.7568	94.7606	-0.00487
84.0889	94.685	-0.00489
84.4173	94.6088	-0.00491
84.734	94.5325	-0.00494
85.03	94.4557	-0.00496
85.3878	94.378	-0.00498
85.7164	94.3003	-0.005
86.0517	94.2218	-0.00502
86.3881	94.1432	-0.00504
86.7066	94.0643	-0.00506
87.0228	93.9844	-0.00508
87.362	93.9038	-0.0051
87.7146	93.8233	-0.00512
88.0466	93.7422	-0.00514
88.3713	93.6599	-0.00516
88.7126	93.577	-0.00518
89.033	93.4947	-0.0052
89.3473	93.4118	-0.00522
89.7097	93.3276	-0.00524
90.082	93.2429	-0.00526
90.4303	93.158	-0.00528
90.7526	93.0724	-0.0053
91.0824	92.9876	-0.00531
91.41	92.9025	-0.00533
91.7597	92.8168	-0.00535
92.1253	92.731	-0.00537
92.4349	92.6454	-0.00538
92.7867	92.5596	-0.0054
93.1004	92.4742	-0.00542
93.4464	92.388	-0.00543
93.8023	92.3019	-0.00545
94.1497	92.2168	-0.00547
94.5001	92.1302	-0.00548
94.8318	92.0432	-0.0055
95.1668	91.9575	-0.00551
95.5072	91.8713	-0.00553
95.8475	91.7852	-0.00554
96.1981	91.6992	-0.00556
96.5286	91.6128	-0.00557
96.8873	91.5277	-0.00559
97.2244	91.4415	-0.0056
97.5607	91.3558	-0.00561
97.9219	91.2695	-0.00563
98.2656	91.184	-0.00564
98.5987	91.0984	-0.00566
98.9599	91.0129	-0.00567
99.302	90.9276	-0.00568
99.6335	90.8419	-0.00569
100	90.7564	-0.00571
100.35	90.6699	-0.00572
100.703	90.5841	-0.00573
101.053	90.4985	-0.00575
101.4	90.4124	-0.00576
101.756	90.3257	-0.00577
102.091	90.2385	-0.00578
102.455	90.1518	-0.0058
102.802	90.065	-0.00581
103.132	89.9782	-0.00582
103.476	89.8905	-0.00583
103.822	89.8034	-0.00584
104.169	89.7157	-0.00585
104.538	89.6284	-0.00587
104.882	89.5405	-0.00588
105.203	89.4527	-0.00589
105.574	89.3647	-0.0059
105.91	89.2771	-0.00591
106.255	89.1886	-0.00592
106.605	89.0999	-0.00593
106.949	89.011	-0.00595
107.299	88.9219	-0.00596
107.633	88.8323	-0.00597
108.018	88.7432	-0.00598
108.355	88.6537	-0.00599
108.691	88.5637	-0.00601
109.044	88.474	-0.00602
109.38	88.3839	-0.00603
109.742	88.2939	-0.00604
110.107	88.2027	-0.00606
110.447	88.1129	-0.00607
110.788	88.0224	-0.00608
111.167	87.9307	-0.00609
111.511	87.8405	-0.00611
111.856	87.7497	-0.00612
112.219	87.6595	-0.00613
112.559	87.568	-0.00615
112.867	87.4761	-0.00616
113.25	87.3841	-0.00617
113.604	87.2933	-0.00619
113.945	87.2016	-0.0062
114.288	87.1106	-0.00622
114.631	87.019	-0.00623
114.989	86.9276	-0.00624
115.293	86.8368	-0.00626
115.671	86.746	-0.00627
116.02	86.6556	-0.00629
116.363	86.5652	-0.0063
116.724	86.4752	-0.00632
117.053	86.3852	-0.00633
117.406	86.2957	-0.00635
117.739	86.2065	-0.00636
118.046	86.1181	-0.00638
118.428	86.029	-0.0064
118.767	85.9398	-0.00641
119.109	85.852	-0.00643
119.44	85.7635	-0.00644
119.752	85.6742	-0.00646
120.072	85.5856	-0.00647
120.44	85.4968	-0.00649
120.756	85.4083	-0.0065
121.103	85.3193	-0.00652
121.426	85.2313	-0.00654
121.747	85.1431	-0.00655
122.085	85.0547	-0.00657
122.424	84.9662	-0.00658
122.775	84.8778	-0.0066
123.103	84.7891	-0.00662
123.426	84.7008	-0.00663
123.737	84.6112	-0.00665
124.067	84.5221	-0.00666
124.372	84.4324	-0.00668
124.749	84.343	-0.00669
125.084	84.2532	-0.00671
125.428	84.1636	-0.00673
125.755	84.0735	-0.00674
126.104	83.9823	-0.00676
126.454	83.8915	-0.00677
126.781	83.7997	-0.00679
127.131	83.7072	-0.0068
127.469	83.614	-0.00682
127.791	83.5194	-0.00683
128.134	83.425	-0.00685
128.515	83.3297	-0.00686
128.813	83.2331	-0.00688
129.116	83.1367	-0.00689
129.435	83.0393	-0.0069
129.742	82.9405	-0.00691
130.078	82.8415	-0.00693
130.403	82.7413	-0.00694
130.75	82.6401	-0.00695
131.067	82.5383	-0.00696
131.451	82.4347	-0.00698
131.811	82.3319	-0.00699
132.126	82.2282	-0.007
132.478	82.123	-0.00701
132.849	82.0175	-0.00703
133.19	81.9108	-0.00704
133.531	81.8026	-0.00705
133.837	81.6938	-0.00705
134.183	81.584	-0.00706
134.51	81.4741	-0.00707
134.836	81.3629	-0.00708
135.188	81.2509	-0.00709
135.553	81.1386	-0.0071
135.92	81.0253	-0.00711
136.249	80.9123	-0.00711
136.599	80.7981	-0.00712
136.978	80.6839	-0.00713
137.348	80.5679	-0.00713
137.71	80.4511	-0.00714
138.058	80.3344	-0.00715
138.36	80.217	-0.00715
138.712	80.0988	-0.00715
139.069	79.9804	-0.00716
139.426	79.8612	-0.00716
139.788	79.7421	-0.00716
140.157	79.6221	-0.00717
140.507	79.5027	-0.00717
140.842	79.3839	-0.00717
141.218	79.2653	-0.00717
141.585	79.146	-0.00717
141.94	79.0269	-0.00717
142.309	78.9076	-0.00717
142.675	78.7874	-0.00717
143.053	78.6673	-0.00717
143.389	78.5469	-0.00717
143.729	78.4268	-0.00717
144.092	78.3062	-0.00717
144.43	78.1848	-0.00717
144.768	78.0633	-0.00716
145.101	77.9413	-0.00716
145.438	77.82	-0.00715
145.782	77.6991	-0.00715
146.114	77.5773	-0.00715
146.489	77.4554	-0.00714
146.806	77.3333	-0.00713
147.148	77.2122	-0.00713
147.53	77.0912	-0.00712
147.874	76.9708	-0.00711
148.211	76.85	-0.00711
148.555	76.7298	-0.0071
148.894	76.6098	-0.00709
149.253	76.4905	-0.00708
149.58	76.3709	-0.00707
149.893	76.2526	-0.00706
150.282	76.1347	-0.00705
150.577	76.0175	-0.00704
150.915	75.9005	-0.00703
151.251	75.7836	-0.00702
151.587	75.6676	-0.00701
151.938	75.5521	-0.00699
152.239	75.4361	-0.00698
152.575	75.3213	-0.00697
152.894	75.2063	-0.00695
153.258	75.0935	-0.00694
153.59	74.9807	-0.00692
153.934	74.8687	-0.00691
154.264	74.7572	-0.00689
154.578	74.6474	-0.00688
154.905	74.5389	-0.00686
155.234	74.4306	-0.00685
155.542	74.3235	-0.00683
155.861	74.2164	-0.00681
156.206	74.1105	-0.00679
156.531	74.0057	-0.00678
156.875	73.9017	-0.00676
157.219	73.7978	-0.00674
157.563	73.6962	-0.00672
157.875	73.5951	-0.0067
158.175	73.4954	-0.00668
158.526	73.3962	-0.00666
158.854	73.2978	-0.00664
159.189	73.2003	-0.00662
159.537	73.1032	-0.0066
159.864	73.0064	-0.00658
160.199	72.9113	-0.00656
160.537	72.817	-0.00654
160.883	72.7232	-0.00652
161.217	72.6305	-0.0065
161.549	72.5394	-0.00647
161.882	72.4494	-0.00645
162.225	72.3606	-0.00643
162.566	72.2716	-0.00641
162.921	72.183	-0.00638
163.248	72.096	-0.00636
163.56	72.0095	-0.00634
163.924	71.9231	-0.00632
164.26	71.8373	-0.0063
164.57	71.7519	-0.00627
164.921	71.6675	-0.00625
165.221	71.584	-0.00623
165.568	71.501	-0.00621
165.897	71.419	-0.00619
166.234	71.3367	-0.00617
166.567	71.2547	-0.00614
166.898	71.1737	-0.00612
167.242	71.0923	-0.0061
167.587	71.0116	-0.00608
167.897	70.9324	-0.00606
168.251	70.8526	-0.00604
168.584	70.7731	-0.00602
168.889	70.6928	-0.006
169.238	70.6136	-0.00598
169.573	70.5341	-0.00596
169.936	70.4546	-0.00594
170.261	70.3755	-0.00592
170.57	70.2966	-0.0059
170.905	70.2177	-0.00588
171.235	70.1387	-0.00587
171.584	70.061	-0.00585
171.912	69.983	-0.00583
172.243	69.9055	-0.00581
172.585	69.8278	-0.0058
172.886	69.7508	-0.00578
173.242	69.6739	-0.00577
173.527	69.597	-0.00575
173.887	69.5203	-0.00574
174.204	69.4437	-0.00572
174.539	69.3661	-0.00571
174.868	69.2875	-0.00569
175.202	69.2089	-0.00568
175.499	69.1306	-0.00567
175.843	69.0523	-0.00565
176.205	68.9738	-0.00564
176.512	68.8958	-0.00563
176.84	68.8181	-0.00562
177.146	68.7414	-0.00561
177.487	68.6639	-0.0056
177.833	68.5873	-0.00558
178.143	68.511	-0.00558
178.441	68.4352	-0.00557
178.713	68.3591	-0.00556
179.043	68.283	-0.00555
179.355	68.2073	-0.00554
179.726	68.1317	-0.00553
180.077	68.0559	-0.00553
180.474	67.9806	-0.00552
180.776	67.9048	-0.00552
181.112	67.8293	-0.00551
181.479	67.7539	-0.00551
181.836	67.6781	-0.0055
182.195	67.6026	-0.0055
182.504	67.5273	-0.00549
182.799	67.4525	-0.00549
183.129	67.3767	-0.00549
183.473	67.3003	-0.00549
183.846	67.2242	-0.00548
184.213	67.1479	-0.00548
184.545	67.0716	-0.00549
184.9	66.9957	-0.00548
185.217	66.9193	-0.00549
185.525	66.843	-0.00549
185.826	66.7677	-0.00549
186.107	66.6916	-0.00549
186.471	66.6173	-0.00549
186.806	66.5415	-0.0055
187.148	66.4658	-0.0055
187.513	66.3908	-0.00551
187.845	66.3164	-0.00551
188.192	66.2418	-0.00552
188.52	66.1663	-0.00552
188.853	66.0907	-0.00553
189.201	66.015	-0.00554
189.55	65.9392	-0.00554
189.894	65.8631	-0.00555
190.218	65.786	-0.00556
190.565	65.708	-0.00557
190.858	65.6297	-0.00558
191.265	65.5499	-0.00559
191.6	65.4685	-0.00561
191.94	65.3865	-0.00562
192.34	65.304	-0.00563
192.709	65.2217	-0.00565
193.065	65.1396	-0.00567
193.381	65.0558	-0.00568
193.696	64.9725	-0.0057
194.047	64.8884	-0.00571
194.414	64.804	-0.00573
194.792	64.72	-0.00575
195.132	64.6356	-0.00577
195.471	64.5503	-0.00579
195.827	64.4649	-0.00581
196.145	64.3788	-0.00583
196.454	64.2937	-0.00586
196.77	64.2081	-0.00588
197.127	64.1225	-0.0059
197.496	64.0362	-0.00593
197.831	63.9508	-0.00596
198.161	63.8655	-0.00598
198.537	63.7803	-0.00601
198.883	63.6943	-0.00604
199.209	63.6088	-0.00607
199.548	63.524	-0.0061
199.891	63.4385	-0.00613
200.218	63.3528	-0.00616
200.559	63.2668	-0.00619
200.925	63.1808	-0.00623
201.271	63.095	-0.00627
201.617	63.0079	-0.00631
201.936	62.9209	-0.00635
202.288	62.8339	-0.00639
202.69	62.7478	-0.00643
203.022	62.6617	-0.00647
203.387	62.5753	-0.00652
203.719	62.4896	-0.00657
204.045	62.4032	-0.00661
204.366	62.3172	-0.00665
204.679	62.2311	-0.00669
205.037	62.1454	-0.00675
205.353	62.0592	-0.00679
205.673	61.9723	-0.00684
205.998	61.8865	-0.00689
206.3	61.7999	-0.00694
206.656	61.7133	-0.007
206.974	61.6272	-0.00705
207.264	61.5399	-0.0071
207.625	61.4531	-0.00716
207.964	61.3664	-0.00722
208.291	61.2797	-0.00729
208.589	61.1928	-0.00734
208.938	61.1055	-0.00741
209.261	61.0186	-0.00747
209.547	60.9314	-0.00753
209.858	60.8429	-0.0076
210.169	60.755	-0.00767
210.493	60.6658	-0.00774
210.792	60.5762	-0.0078
211.105	60.4853	-0.00787
211.436	60.3951	-0.00795
211.72	60.3026	-0.00801
212.049	60.2099	-0.00809
212.335	60.1142	-0.00815
212.642	60.017	-0.00823
212.975	59.9184	-0.00832
213.302	59.819	-0.0084
213.647	59.7176	-0.00848
213.979	59.6158	-0.00857
214.322	59.5131	-0.00866
214.651	59.4091	-0.00874
215.001	59.3035	-0.00885
215.339	59.1968	-0.00894
215.659	59.0891	-0.00904
215.968	58.9797	-0.00913
216.308	58.8689	-0.00923
216.654	58.7574	-0.00933
217.003	58.6442	-0.00943
217.363	58.5311	-0.00955
217.71	58.4155	-0.00965
218.072	58.2981	-0.00976
218.382	58.1804	-0.00986
218.733	58.0616	-0.00997
219.086	57.9404	-0.01009
219.369	57.8169	-0.01019
219.706	57.6919	-0.0103
220.032	57.5643	-0.01041
220.406	57.4333	-0.01053
220.757	57.3008	-0.01065
221.1	57.1665	-0.01078
221.473	57.0301	-0.01091
221.804	56.8911	-0.01103
222.165	56.7484	-0.01117
222.539	56.6044	-0.01131
222.879	56.4586	-0.01144
223.211	56.3104	-0.01156
223.572	56.1598	-0.0117
223.929	56.0074	-0.01183
224.246	55.853	-0.01196
224.569	55.6966	-0.01209
224.934	55.5394	-0.01223
225.273	55.3799	-0.01237
225.622	55.219	-0.0125
225.945	55.0564	-0.01263
226.3	54.8917	-0.01278
226.662	54.7247	-0.01293
226.994	54.5544	-0.01307
227.329	54.384	-0.0132
227.657	54.2097	-0.01334
228.005	54.0322	-0.01349
228.351	53.8519	-0.01363
228.696	53.6684	-0.01377
229.034	53.484	-0.01392
229.367	53.2961	-0.01406
229.689	53.1046	-0.0142
230.008	52.9109	-0.01434
230.354	52.7135	-0.01448
230.683	52.514	-0.01462
231	52.3109	-0.01476
231.35	52.1053	-0.01491
231.679	51.8974	-0.01505
232.025	51.6862	-0.0152
232.389	51.4706	-0.01536
232.711	51.2528	-0.0155
233.022	51.0325	-0.01563
233.365	50.8079	-0.01578
233.685	50.5802	-0.01591
233.998	50.3496	-0.01605
234.297	50.1157	-0.01617
234.606	49.8785	-0.01631
234.955	49.6376	-0.01645
235.297	49.3945	-0.0166
235.659	49.1479	-0.01675
236.036	48.8982	-0.01691
236.428	48.6451	-0.01707
236.775	48.3888	-0.01721
237.086	48.1293	-0.01734
237.441	47.8661	-0.01748
237.739	47.6006	-0.0176
238.071	47.331	-0.01774
238.407	47.0591	-0.01787
238.729	46.7831	-0.018
239.023	46.5042	-0.01811
239.319	46.2218	-0.01823
239.65	45.9363	-0.01835
240.021	45.6476	-0.01849
240.366	45.3549	-0.01862
240.699	45.0585	-0.01874
241.052	44.7586	-0.01886
241.418	44.4554	-0.01899
241.672	44.1491	-0.01908
241.998	43.8393	-0.01919
242.349	43.526	-0.01931
242.682	43.2107	-0.01942
243.008	42.8908	-0.01952
243.314	42.5677	-0.01962
243.704	42.2432	-0.01974
244.03	41.9142	-0.01983
244.362	41.5819	-0.01993
244.725	41.2471	-0.02003
245.106	40.9102	-0.02013
245.427	40.5698	-0.02022
245.758	40.2274	-0.0203
245.987	39.8833	-0.02037
246.476	39.5383	-0.02047
246.834	39.1909	-0.02055
247.195	38.8418	-0.02063
247.566	38.4907	-0.02072
247.964	38.1376	-0.02081
248.309	37.7827	-0.02088
248.569	37.4254	-0.02092
248.83	37.0673	-0.02096
249.167	36.7069	-0.02102
249.553	36.3447	-0.0211
250.024	35.9808	-0.02118
250.372	35.6156	-0.02122
250.771	35.249	-0.02126
251.095	34.8802	-0.0213
251.432	34.5105	-0.02134
251.76	34.1389	-0.02138
252.104	33.767	-0.02141
252.49	33.395	-0.02144
252.823	33.0215	-0.02146
253.127	32.6472	-0.02149
253.446	32.2719	-0.02151
253.728	31.8968	-0.02153
254.13	31.52	-0.02154
254.459	31.144	-0.02153
254.759	30.7682	-0.02154
255.084	30.3921	-0.02154
255.384	30.0142	-0.02156
255.665	29.6361	-0.02154
255.934	29.2579	-0.02152
256.264	28.8802	-0.02151
256.568	28.5012	-0.02149
256.91	28.1224	-0.02147
257.197	27.7445	-0.02147
257.56	27.3662	-0.02144
257.914	26.9881	-0.0214
258.239	26.6106	-0.02137
258.559	26.2338	-0.02135
258.896	25.8571	-0.02131
259.246	25.4815	-0.02126
259.588	25.1073	-0.0212
259.901	24.7341	-0.02116
260.259	24.3613	-0.0211
260.569	23.9896	-0.02105
260.855	23.6195	-0.02101
261.225	23.2493	-0.02093
261.582	22.8817	-0.02086
261.937	22.5163	-0.02078
262.274	22.1532	-0.0207
262.598	21.7912	-0.02063
262.895	21.4292	-0.02055
263.194	21.071	-0.02047
263.464	20.7155	-0.02039
263.821	20.3614	-0.02029
264.25	20.0095	-0.02019
264.634	19.6607	-0.02007
265.006	19.3144	-0.01995
265.367	18.9701	-0.01983
265.673	18.6277	-0.01974
266.036	18.2885	-0.01961
266.36	17.9528	-0.0195
266.674	17.6193	-0.01939
267.005	17.2876	-0.01928
267.313	16.9592	-0.01917
267.62	16.6347	-0.01906
267.976	16.3141	-0.01892
268.303	15.9965	-0.01879
268.55	15.6827	-0.0187
268.891	15.3708	-0.01856
269.223	15.0632	-0.01842
269.554	14.7585	-0.01828
269.859	14.457	-0.01815
270.188	14.1592	-0.01801
270.469	13.8649	-0.01788
270.784	13.5746	-0.01774
271.103	13.2878	-0.0176
271.472	13.005	-0.01744
271.815	12.7254	-0.01728
272.228	12.4488	-0.01709
272.524	12.1771	-0.01695
272.837	11.9091	-0.0168
273.197	11.6451	-0.01663
273.507	11.384	-0.01647
273.885	11.127	-0.01629
274.226	10.8751	-0.01612
274.572	10.6263	-0.01595
274.898	10.3828	-0.01579
275.257	10.1436	-0.01561
275.589	9.90748	-0.01544
275.924	9.67536	-0.01527
276.288	9.44708	-0.01508
276.634	9.22249	-0.0149
277.024	9.00234	-0.0147
277.407	8.78603	-0.0145
277.749	8.57267	-0.01432
278.102	8.36419	-0.01413
278.461	8.16044	-0.01395
278.833	7.95994	-0.01375
279.168	7.76342	-0.01357
279.504	7.57105	-0.0134
279.846	7.38237	-0.01321
280.196	7.19693	-0.01303
280.553	7.01594	-0.01284
280.906	6.83937	-0.01265
281.228	6.66576	-0.01248
281.596	6.49614	-0.01229
281.934	6.33036	-0.01211
282.284	6.16753	-0.01192
282.619	6.00929	-0.01174
282.942	5.85385	-0.01157
283.297	5.70182	-0.01139
283.629	5.55421	-0.01121
283.944	5.40971	-0.01105
284.298	5.2686	-0.01086
284.612	5.13075	-0.0107
284.957	4.99481	-0.01052
285.293	4.86331	-0.01034
285.623	4.73418	-0.01017
285.963	4.60799	-0.00999
286.278	4.48462	-0.00983
286.611	4.36287	-0.00966
286.962	4.24304	-0.00948
287.307	4.1278	-0.00931
287.608	4.01506	-0.00916
287.993	3.90543	-0.00897
288.33	3.79801	-0.00881
288.656	3.6931	-0.00865
288.997	3.59115	-0.00848
289.336	3.49334	-0.00832
289.67	3.39789	-0.00816
290	3.30555	-0.00801
290.348	3.21601	-0.00785
290.694	3.13016	-0.00769
291.011	3.04609	-0.00755
291.366	2.96468	-0.00739
291.713	2.88652	-0.00724
292.044	2.81116	-0.00709
292.351	2.73861	-0.00695
292.697	2.66843	-0.0068
293.049	2.59987	-0.00665
293.379	2.53471	-0.00651
293.744	2.47103	-0.00637
294.057	2.40883	-0.00623
294.397	2.34943	-0.00609
294.752	2.29269	-0.00595
295.099	2.23758	-0.00582
295.439	2.18498	-0.00568
295.757	2.13415	-0.00556
296.108	2.0848	-0.00542
296.456	2.03708	-0.00529
296.792	1.99216	-0.00516
297.143	1.94828	-0.00503
297.484	1.90455	-0.0049
297.824	1.86258	-0.00478
298.17	1.82269	-0.00466
298.518	1.78413	-0.00454
298.856	1.74615	-0.00442
299.17	1.70981	-0.00432
299.525	1.67508	-0.0042
299.874	1.6411	-0.00408
300.178	1.60815	-0.00399
300.495	1.57624	-0.00389
300.782	1.54565	-0.0038
301.118	1.51566	-0.0037
301.446	1.48773	-0.0036
301.822	1.46025	-0.00349
302.163	1.43262	-0.00339
302.456	1.40632	-0.00331
302.784	1.38076	-0.00322
303.113	1.35771	-0.00313
303.457	1.33481	-0.00305
303.8	1.31353	-0.00296
304.129	1.2927	-0.00287
304.451	1.27231	-0.0028
304.807	1.25369	-0.00271
305.132	1.23507	-0.00264
305.481	1.21675	-0.00256
305.832	1.19961	-0.00249
306.154	1.18395	-0.00242
306.455	1.16844	-0.00235
306.823	1.15277	-0.00227
307.181	1.138	-0.00219
307.504	1.12337	-0.00213
307.868	1.10963	-0.00206
308.173	1.09692	-0.002
308.503	1.08377	-0.00194
308.843	1.0724	-0.00188
309.19	1.06028	-0.00182
309.525	1.04935	-0.00176
309.903	1.03812	-0.0017
310.22	1.02777	-0.00164
310.541	1.01802	-0.00159
310.902	1.00857	-0.00153
311.226	1.00014	-0.00148
311.557	0.99217	-0.00143
311.889	0.98404	-0.00138
312.239	0.9768	-0.00133
312.558	0.96941	-0.00128
312.886	0.96247	-0.00124
313.226	0.95523	-0.0012
313.536	0.94887	-0.00116
313.904	0.94326	-0.00111
314.202	0.93676	-0.00108
314.534	0.9307	-0.00104
314.855	0.92464	-0.00101
315.227	0.91947	-0.00096409
315.526	0.91445	-0.000934276
315.934	0.90972	-0.000888611
316.371	0.90514	-0.00084418
316.751	0.90041	-0.000809698
317.106	0.89568	-0.000777216
317.481	0.89228	-0.000745341
317.823	0.88859	-0.000716613
318.122	0.88564	-0.000689675
318.369	0.88268	-0.000668448
318.67	0.88002	-0.00064508
319.01	0.8784	-0.000619949
319.342	0.87647	-0.000596152
319.682	0.87455	-0.000570855
320.003	0.87249	-0.000548663
320.359	0.87116	-0.000523897
320.682	0.87027	-0.000503521
321.015	0.87012	-0.000483843
321.355	0.86938	-0.000463402
321.676	0.86879	-0.000445336
321.996	0.86879	-0.000427575
322.334	0.86776	-0.000409134
322.659	0.86835	-0.000391663
322.932	0.86894	-0.000377671
323.301	0.86835	-0.000359903
323.662	0.86791	-0.000342901
323.995	0.86776	-0.000327582
324.348	0.86702	-0.000311971
324.68	0.86628	-0.000297567
325.038	0.86672	-0.000282728
325.375	0.86702	-0.000269346
325.719	0.86702	-0.000255744
326.089	0.86687	-0.000241539
326.446	0.86687	-0.000228355
326.799	0.86731	-0.000215755
327.118	0.86746	-0.00020526
327.443	0.86658	-0.000194574
327.788	0.86672	-0.000184457
328.178	0.86672	-0.0001724
328.627	0.86643	-0.000158837
329	0.86613	-0.000149507
329.367	0.86613	-0.000140277
329.734	0.86554	-0.000131248
330.048	0.86554	-0.000123326
330.384	0.86539	-0.000115502
330.704	0.86598	-0.000108398
331.027	0.86525	-0.000101175
331.308	0.86598	-9.46927e-05
331.654	0.86613	-8.79187e-05
331.979	0.86613	-8.14805e-05
332.293	0.86672	-7.55993e-05
332.581	0.86731	-7.09631e-05
332.917	0.86791	-6.50361e-05
333.211	0.86805	-6.06005e-05
333.554	0.86864	-5.49743e-05
333.859	0.86938	-5.038e-05
334.216	0.86997	-4.48921e-05
334.55	0.87086	-4.0287e-05
334.868	0.87204	-3.59346e-05
335.15	0.87337	-3.26618e-05
335.447	0.87367	-2.90696e-05
335.746	0.87426	-2.55479e-05
336.064	0.87574	-2.19356e-05
336.386	0.87662	-1.82609e-05
336.709	0.87736	-1.47237e-05
337.004	0.8784	-1.1482e-05
337.337	0.87869	-8.41649e-06
337.659	0.87854	-5.35976e-06
337.837	0.87943	-3.14959e-06
338.227	0.88002	1.29406e-07
338.64	0.88032	3.26113e-06
338.948	0.8812	5.78114e-06
339.309	0.88239	8.36701e-06
339.636	0.88357	1.08389e-05
339.958	0.88342	1.30793e-05
340.289	0.8846	1.53297e-05
340.626	0.88534	1.75048e-05
340.956	0.88623	1.94722e-05
341.28	0.88726	2.12783e-05
341.619	0.8877	2.32271e-05
341.947	0.888	2.50249e-05
342.315	0.88903	2.67596e-05
342.628	0.88963	2.83681e-05
342.982	0.89066	2.98722e-05
343.328	0.89007	3.13406e-05
343.629	0.89155	3.26606e-05
343.899	0.89258	3.38644e-05
344.239	0.89288	3.51357e-05
344.661	0.89361	3.65717e-05
344.978	0.89332	3.76442e-05
345.32	0.89332	3.87188e-05
345.664	0.89391	3.97982e-05
345.999	0.89421	4.07627e-05
346.35	0.89465	4.17156e-05
346.675	0.89509	4.25842e-05
347.009	0.89598	4.34415e-05
347.334	0.89642	4.42171e-05
347.678	0.89716	4.4992e-05
348.001	0.89864	4.57108e-05
348.352	0.89879	4.6412e-05
348.69	0.89997	4.71065e-05
349.046	0.90041	4.77435e-05
349.399	0.901	4.83716e-05
349.72	0.90159	4.89304e-05
350.076	0.90263	4.95327e-05
350.418	0.90396	5.00725e-05
350.739	0.90543	5.05896e-05
351.08	0.90632	5.11345e-05
351.39	0.90691	5.16016e-05
351.727	0.90721	5.20655e-05
352.095	0.90824	5.25488e-05
352.444	0.90972	5.2986e-05
352.8	0.91046	5.33999e-05
353.161	0.91149	5.37873e-05
353.473	0.91267	5.41415e-05
353.844	0.91386	5.45437e-05
354.2	0.91474	5.49362e-05
354.512	0.91474	5.52555e-05
354.837	0.91474	5.55854e-05
355.165	0.91519	5.59186e-05
355.509	0.91489	5.6244e-05
355.886	0.91519	5.66057e-05
356.236	0.91666	5.69166e-05
356.589	0.9174	5.72289e-05
356.927	0.91725	5.75235e-05
357.275	0.91755	5.78184e-05
357.593	0.91858	5.80714e-05
357.979	0.91977	5.83919e-05
358.305	0.92139	5.86408e-05
358.653	0.92198	5.89044e-05
358.999	0.92302	5.91628e-05
359.357	0.92405	5.94233e-05
359.72	0.92435	5.96837e-05
360.055	0.92523	5.9913e-05
360.41	0.92612	6.0149e-05
360.732	0.92686	6.03679e-05
361.08	0.92834	6.0594e-05
361.417	0.92996	6.08097e-05
361.743	0.93055	6.10109e-05
362.07	0.93173	6.12107e-05
362.38	0.93292	6.13961e-05
362.766	0.9341	6.16394e-05
363.122	0.93484	6.18552e-05
363.47	0.93602	6.20638e-05
363.81	0.9372	6.22684e-05
364.16	0.93779	6.24786e-05
364.498	0.93838	6.26714e-05
364.838	0.94045	6.28683e-05
365.157	0.94134	6.30528e-05
365.456	0.94296	6.32237e-05
365.798	0.94459	6.34273e-05
366.125	0.94577	6.36171e-05
366.473	0.94695	6.38267e-05
366.785	0.94754	6.40002e-05
367.116	0.94873	6.41955e-05
367.455	0.94976	6.43887e-05
367.77	0.95124	6.45601e-05
368.111	0.95257	6.47517e-05
368.429	0.95331	6.4923e-05
368.737	0.95405	6.50913e-05
369.054	0.95567	6.52497e-05
369.395	0.95685	6.54304e-05
369.698	0.95833	6.55797e-05
370.036	0.95951	6.57556e-05
370.349	0.96069	6.58978e-05
370.66	0.96247	6.60378e-05
370.987	0.96365	6.61752e-05
371.293	0.96468	6.63075e-05
371.611	0.96616	6.64437e-05
371.908	0.9672	6.65478e-05
372.229	0.96853	6.66776e-05
372.58	0.96897	6.68226e-05
372.912	0.97	6.69678e-05
373.258	0.97089	6.70956e-05
373.586	0.97119	6.71857e-05
373.898	0.97281	6.72693e-05
374.219	0.97251	6.73623e-05
374.564	0.9737	6.74604e-05
374.876	0.97429	6.75348e-05
375.197	0.97503	6.76132e-05
375.568	0.97621	6.77051e-05
375.887	0.97695	6.77755e-05
376.238	0.97754	6.78508e-05
376.584	0.97843	6.79146e-05
376.907	0.97857	6.79634e-05
377.224	0.9799	6.80186e-05
377.551	0.98079	6.80685e-05
377.867	0.98197	6.81246e-05
378.232	0.9836	6.81729e-05
378.579	0.98463	6.82144e-05
378.892	0.98655	6.82476e-05
379.228	0.98759	6.82906e-05
379.574	0.98803	6.83362e-05
379.903	0.98936	6.83712e-05
380.249	0.99039	6.84078e-05
380.532	0.99172	6.84377e-05
380.88	0.99246	6.84719e-05
381.271	0.9932	6.85117e-05
381.584	0.99364	6.8531e-05
381.925	0.99409	6.85547e-05
382.255	0.99556	6.85744e-05
382.603	0.99601	6.85966e-05
382.921	0.99734	6.86115e-05
383.255	0.99867	6.86286e-05
383.61	0.99985	6.86458e-05
383.967	1.00074	6.866e-05
384.291	1.00133	6.86709e-05
384.64	1.00236	6.86819e-05
384.948	1.00428	6.86888e-05
385.275	1.00546	6.86947e-05
385.612	1.00709	6.86998e-05
385.964	1.00768	6.87034e-05
386.307	1.00738	6.87042e-05
386.645	1.00827	6.87041e-05
386.985	1.00871	6.87034e-05
387.307	1.0096	6.87021e-05
387.634	1.01078	6.86981e-05
387.958	1.01167	6.86933e-05
388.288	1.01359	6.86882e-05
388.677	1.01566	6.86749e-05
389.009	1.01684	6.86655e-05
389.357	1.01906	6.86537e-05
389.715	1.02053	6.86378e-05
390.055	1.02113	6.86245e-05
390.364	1.02127	6.8613e-05
390.681	1.02231	6.86005e-05
391.057	1.02408	6.85755e-05
391.407	1.02512	6.85581e-05
391.732	1.02556	6.85415e-05
392.062	1.026	6.85261e-05
392.408	1.02763	6.85059e-05
392.73	1.02807	6.8492e-05
393.071	1.0291	6.84742e-05
393.413	1.03103	6.84561e-05
393.735	1.03221	6.84395e-05
394.076	1.03324	6.84217e-05
394.384	1.03442	6.84061e-05
394.69	1.03546	6.83903e-05
395.06	1.03664	6.83724e-05
395.367	1.03782	6.83573e-05
395.706	1.03871	6.83408e-05
396.03	1.03989	6.8325e-05
396.383	1.04122	6.83071e-05
396.73	1.04211	6.82894e-05
397.076	1.04285	6.82727e-05
397.379	1.04344	6.82564e-05
397.72	1.04477	6.82388e-05
398.057	1.0458	6.82209e-05
398.374	1.04565	6.82043e-05
398.697	1.04713	6.81873e-05
399.088	1.04772	6.81643e-05
399.459	1.04816	6.81406e-05
399.8	1.04846	6.8117e-05
400.128	1.04964	6.80923e-05
400.442	1.05068	6.80661e-05
400.777	1.05142	6.80387e-05
401.071	1.05201	6.80169e-05
401.427	1.05245	6.79818e-05
401.729	1.05304	6.79565e-05
402.068	1.05393	6.79234e-05
402.419	1.05467	6.7884e-05
402.756	1.05511	6.78479e-05
403.096	1.056	6.78074e-05
403.4	1.05718	6.77714e-05
403.767	1.05733	6.77211e-05
404.099	1.05851	6.76785e-05
404.427	1.05954	6.76313e-05
404.734	1.06058	6.75898e-05
405.09	1.06161	6.75335e-05
405.43	1.06235	6.74787e-05
405.807	1.06353	6.74148e-05
406.124	1.06427	6.73616e-05
406.442	1.06619	6.73067e-05
406.808	1.06737	6.72426e-05
407.126	1.06855	6.71854e-05
407.431	1.06929	6.71293e-05
407.677	1.06974	6.70867e-05
407.997	1.0721	6.70279e-05
408.388	1.07358	6.6952e-05
408.75	1.0755	6.68842e-05
409.08	1.07639	6.68224e-05
409.422	1.07772	6.6758e-05
409.761	1.07964	6.66955e-05
410.091	1.08067	6.66353e-05
410.444	1.08215	6.65707e-05
410.76	1.08422	6.65129e-05
411.099	1.0854	6.64522e-05
411.456	1.08658	6.63894e-05
411.819	1.08732	6.6327e-05
412.163	1.08702	6.62679e-05
412.479	1.08776	6.62143e-05
412.842	1.08835	6.61538e-05
413.178	1.08998	6.60981e-05
413.511	1.09131	6.60439e-05
413.861	1.0919	6.5988e-05
414.183	1.09308	6.5938e-05
414.49	1.09426	6.58915e-05
414.814	1.09485	6.58437e-05
415.144	1.09574	6.5797e-05
415.435	1.09648	6.57572e-05
415.716	1.09781	6.57205e-05
416.031	1.09914	6.56814e-05
416.38	1.10077	6.56404e-05
416.72	1.1018	6.56028e-05
417.068	1.10269	6.55665e-05
417.394	1.10328	6.55352e-05
417.748	1.10431	6.55033e-05
418.077	1.10579	6.54762e-05
418.401	1.10727	6.54518e-05
418.75	1.10786	6.54273e-05
419.079	1.10904	6.54061e-05
419.353	1.10978	6.53906e-05
419.647	1.11081	6.53745e-05
419.993	1.11214	6.53573e-05
420.355	1.11288	6.53407e-05
420.716	1.11392	6.53271e-05
421.039	1.11421	6.53174e-05
421.374	1.11451	6.53095e-05
421.729	1.11554	6.53031e-05
422.073	1.11628	6.53e-05
422.401	1.11643	6.52999e-05
422.732	1.11657	6.53021e-05
423.082	1.11702	6.53056e-05
423.43	1.1179	6.53108e-05
423.767	1.11923	6.53206e-05
424.11	1.12027	6.53311e-05
424.437	1.12056	6.5344e-05
424.78	1.12145	6.53601e-05
425.106	1.12322	6.5379e-05
425.444	1.12485	6.54016e-05
425.729	1.12588	6.5412e-05
426.072	1.12751	6.5436e-05
426.392	1.12913	6.54603e-05
426.743	1.12987	6.54922e-05
427.048	1.13061	6.55202e-05
427.421	1.13105	6.55562e-05
427.762	1.13224	6.559e-05
428.093	1.13238	6.56228e-05
428.417	1.13327	6.56575e-05
428.744	1.13416	6.56909e-05
429.104	1.13504	6.57404e-05
429.449	1.13608	6.57877e-05
429.757	1.13682	6.58113e-05
430.073	1.13696	6.58504e-05
430.424	1.13859	6.58945e-05
430.718	1.13992	6.59233e-05
431.055	1.14095	6.59608e-05
431.371	1.14214	6.59922e-05
431.676	1.14258	6.60241e-05
432.006	1.14435	6.60685e-05
432.328	1.1445	6.61053e-05
432.658	1.14539	6.6147e-05
432.954	1.14642	6.61816e-05
433.272	1.14775	6.62244e-05
433.622	1.14805	6.62677e-05
434.001	1.14864	6.63228e-05
434.356	1.14923	6.63821e-05
434.708	1.15041	6.6446e-05
435.059	1.151	6.65149e-05
435.406	1.15204	6.65804e-05
435.748	1.15396	6.66558e-05
436.14	1.15484	6.67228e-05
436.528	1.15543	6.6781e-05
436.891	1.15617	6.68505e-05
437.235	1.15676	6.69309e-05
437.595	1.15795	6.70179e-05
437.934	1.15839	6.71092e-05
438.275	1.15913	6.71927e-05
438.629	1.16031	6.72917e-05
438.953	1.16164	6.73806e-05
439.289	1.16253	6.74806e-05
439.636	1.16267	6.75813e-05
439.972	1.16356	6.76818e-05
440.271	1.16474	6.77652e-05
440.623	1.16607	6.78801e-05
440.947	1.16711	6.79844e-05
441.298	1.16844	6.80972e-05
441.634	1.16977	6.82067e-05
441.953	1.17006	6.83145e-05
442.264	1.1711	6.8418e-05
442.57	1.17169	6.85199e-05
442.906	1.17302	6.86296e-05
443.23	1.17361	6.87372e-05
443.541	1.17405	6.88402e-05
443.864	1.17553	6.89468e-05
444.225	1.17597	6.90653e-05
444.536	1.17671	6.91664e-05
444.836	1.17804	6.92653e-05
445.185	1.17848	6.93768e-05
445.524	1.17922	6.94855e-05
445.857	1.181	6.95931e-05
446.199	1.18218	6.97037e-05
446.496	1.18336	6.9802e-05
446.83	1.1838	6.99082e-05
447.129	1.18513	7.00058e-05
447.464	1.18691	7.01123e-05
447.802	1.18824	7.02193e-05
448.131	1.18897	7.03234e-05
448.448	1.1906	7.04207e-05
448.774	1.19163	7.05215e-05
449.091	1.19311	7.0621e-05
449.438	1.1937	7.07312e-05
449.731	1.19444	7.08258e-05
450.019	1.19518	7.09193e-05
450.351	1.19666	7.1022e-05
450.682	1.19725	7.11276e-05
451.037	1.19843	7.12422e-05
451.354	1.19917	7.13472e-05
451.642	1.19961	7.14464e-05
451.975	1.2002	7.15544e-05
452.272	1.20079	7.16529e-05
452.611	1.20183	7.17657e-05
452.957	1.20331	7.18796e-05
453.317	1.20464	7.20001e-05
453.655	1.20582	7.21132e-05
454.023	1.20744	7.22317e-05
454.374	1.20951	7.23477e-05
454.735	1.21128	7.24707e-05
455.011	1.21291	7.25644e-05
455.383	1.21394	7.26959e-05
455.743	1.21572	7.28194e-05
456.096	1.21705	7.29436e-05
456.427	1.21897	7.30566e-05
456.782	1.21956	7.31823e-05
457.141	1.22089	7.33049e-05
457.493	1.22222	7.34245e-05
457.82	1.22384	7.3539e-05
458.137	1.22576	7.36504e-05
458.502	1.22636	7.37708e-05
458.831	1.22695	7.38827e-05
459.19	1.22769	7.39972e-05
459.59	1.22931	7.4121e-05
459.967	1.2302	7.42455e-05
460.326	1.23064	7.4363e-05
460.695	1.23182	7.44861e-05
461.018	1.233	7.45837e-05
461.361	1.23463	7.46855e-05
461.734	1.23566	7.4785e-05
462.067	1.2367	7.4885e-05
462.404	1.23788	7.49804e-05
462.742	1.23906	7.50744e-05
463.087	1.23921	7.51685e-05
463.398	1.2398	7.52566e-05
463.725	1.24128	7.53507e-05
464.048	1.24217	7.54424e-05
464.351	1.2435	7.55275e-05
464.687	1.24497	7.56202e-05
465.016	1.24645	7.57146e-05
465.338	1.24734	7.58049e-05
465.652	1.24881	7.58961e-05
465.983	1.2497	7.59918e-05
466.292	1.25088	7.60828e-05
466.549	1.25147	7.61591e-05
466.889	1.2528	7.62618e-05
467.208	1.25428	7.63595e-05
467.524	1.25561	7.64585e-05
467.843	1.25694	7.65617e-05
468.17	1.25871	7.66686e-05
468.478	1.25945	7.67721e-05
468.784	1.26063	7.6875e-05
469.133	1.26167	7.69899e-05
469.464	1.26167	7.71056e-05
469.786	1.263	7.72216e-05
470.141	1.26477	7.73488e-05
470.441	1.26536	7.74622e-05
470.775	1.2661	7.7579e-05
471.066	1.26728	7.76746e-05
471.383	1.26847	7.77881e-05
471.732	1.27009	7.79239e-05
472.043	1.27068	7.80397e-05
472.364	1.27083	7.81704e-05
472.674	1.27231	7.82986e-05
472.983	1.27438	7.84244e-05
473.307	1.276	7.85713e-05
473.585	1.27644	7.8698e-05
473.918	1.27674	7.88341e-05
474.237	1.27704	7.8978e-05
474.558	1.27733	7.9118e-05
474.876	1.27866	7.92615e-05
475.19	1.27984	7.93947e-05
475.528	1.28043	7.95506e-05
475.86	1.28176	7.96972e-05
476.112	1.2828	7.97931e-05
476.477	1.28428	7.99741e-05
476.8	1.28546	8.01286e-05
477.121	1.2862	8.02846e-05
477.386	1.28797	8.03939e-05
477.686	1.28915	8.05359e-05
478.006	1.29019	8.06967e-05
478.324	1.29152	8.08586e-05
478.666	1.29358	8.10223e-05
478.997	1.29536	8.11833e-05
479.341	1.29654	8.13623e-05
479.699	1.29743	8.1544e-05
480.042	1.29905	8.17175e-05
480.376	1.30023	8.18868e-05
480.732	1.30097	8.20705e-05
481.102	1.30215	8.22711e-05
481.456	1.30274	8.24546e-05
481.815	1.30378	8.26329e-05
482.185	1.30511	8.28179e-05
482.541	1.30585	8.29955e-05
482.921	1.30718	8.31861e-05
483.302	1.30865	8.33924e-05
483.651	1.31028	8.35803e-05
484.022	1.31102	8.37791e-05
484.368	1.31264	8.39689e-05
484.698	1.31427	8.41495e-05
485.097	1.31619	8.43593e-05
485.464	1.31782	8.45583e-05
485.828	1.31929	8.47577e-05
486.181	1.32121	8.4954e-05
486.511	1.32225	8.51398e-05
486.844	1.3224	8.53284e-05
487.167	1.32313	8.55117e-05
487.528	1.32402	8.57171e-05
487.86	1.32491	8.59067e-05
488.204	1.32535	8.61029e-05
488.554	1.32565	8.63037e-05
488.975	1.32624	8.65414e-05
489.399	1.32786	8.67815e-05
489.779	1.32816	8.69997e-05
490.106	1.32934	8.71809e-05
490.483	1.33008	8.73948e-05
490.816	1.33126	8.75773e-05
491.177	1.3323	8.77792e-05
491.501	1.33318	8.79547e-05
491.845	1.33466	8.81434e-05
492.167	1.33584	8.83162e-05
492.487	1.33732	8.84846e-05
492.845	1.33835	8.86747e-05
493.144	1.33983	8.88278e-05
493.468	1.34116	8.89957e-05
493.774	1.34249	8.91501e-05
494.096	1.34426	8.93174e-05
494.393	1.34604	8.94771e-05
494.728	1.3481	8.96474e-05
495.041	1.34988	8.98099e-05
495.329	1.35121	8.99455e-05
495.642	1.35313	9.0093e-05
495.956	1.35475	9.02353e-05
496.241	1.35608	9.03619e-05
496.594	1.3583	9.05262e-05
496.892	1.36037	9.06547e-05
497.208	1.3617	9.07998e-05
497.546	1.36406	9.09496e-05
497.891	1.3651	9.10906e-05
498.209	1.36643	9.12268e-05
498.562	1.36731	9.13656e-05
498.891	1.36879	9.14924e-05
499.233	1.37056	9.16252e-05
499.569	1.37189	9.17521e-05
499.87	1.37396	9.18693e-05
500.173	1.37573	9.19818e-05
500.527	1.37706	9.20997e-05
500.873	1.37839	9.22064e-05
501.184	1.38002	9.22921e-05
501.491	1.3812	9.23961e-05
501.82	1.38297	9.24906e-05
502.161	1.3846	9.25789e-05
502.527	1.38623	9.26724e-05
502.87	1.3877	9.27559e-05
503.2	1.38948	9.28304e-05
503.502	1.39125	9.29031e-05
503.792	1.39184	9.29487e-05
504.128	1.39406	9.30074e-05
504.466	1.39568	9.30569e-05
504.81	1.39642	9.31098e-05
505.162	1.39775	9.31574e-05
505.464	1.39893	9.31789e-05
505.814	1.40011	9.32194e-05
506.17	1.40263	9.32473e-05
506.504	1.40381	9.3277e-05
506.841	1.40573	9.32916e-05
507.166	1.40617	9.32893e-05
507.47	1.40721	9.32752e-05
507.853	1.40913	9.32842e-05
508.175	1.4106	9.32625e-05
508.48	1.41267	9.32372e-05
508.825	1.41459	9.32085e-05
509.17	1.41548	9.3161e-05
509.475	1.41637	9.3124e-05
509.831	1.4174	9.30548e-05
510.166	1.41903	9.29978e-05
510.503	1.41991	9.29299e-05
510.839	1.42095	9.28272e-05
511.157	1.42242	9.27705e-05
511.525	1.42375	9.26604e-05
511.815	1.42523	9.2592e-05
512.154	1.42627	9.24662e-05
512.495	1.42715	9.23451e-05
512.838	1.42774	9.22227e-05
513.158	1.42878	9.21095e-05
513.472	1.43085	9.2002e-05
513.814	1.43232	9.18641e-05
514.139	1.4341	9.17359e-05
514.465	1.43602	9.16048e-05
514.777	1.4375	9.14723e-05
515.137	1.43897	9.1293e-05
515.456	1.44119	9.11455e-05
515.764	1.44341	9.10042e-05
516.081	1.44503	9.0845e-05
516.41	1.44636	9.06689e-05
516.751	1.44754	9.04687e-05
517.064	1.44932	9.0275e-05
517.363	1.45005	9.00841e-05
517.675	1.45198	8.98897e-05
518.042	1.45345	8.96487e-05
518.365	1.45493	8.9433e-05
518.715	1.45626	8.91966e-05
519.034	1.45774	8.89695e-05
519.381	1.45833	8.87214e-05
519.702	1.45951	8.84813e-05
520.042	1.46069	8.8227e-05
520.379	1.46247	8.79643e-05
520.712	1.46409	8.77037e-05
521.05	1.46513	8.74327e-05
521.386	1.46675	8.71623e-05
521.727	1.46823	8.68853e-05
522.041	1.47015	8.66309e-05
522.388	1.47207	8.6346e-05
522.675	1.4731	8.61133e-05
523.03	1.47414	8.58216e-05
523.362	1.47517	8.55524e-05
523.689	1.47665	8.52865e-05
524.01	1.47783	8.5025e-05
524.316	1.47901	8.4776e-05
524.692	1.4799	8.44734e-05
525.015	1.48138	8.42168e-05
525.375	1.48241	8.39334e-05
525.696	1.48345	8.3685e-05
526.038	1.48478	8.34234e-05
526.356	1.4864	8.31843e-05
526.678	1.48744	8.29471e-05
527.014	1.48936	8.27028e-05
527.355	1.49069	8.24587e-05
527.677	1.49113	8.22318e-05
527.996	1.49172	8.20125e-05
528.317	1.49276	8.17922e-05
528.676	1.49394	8.15571e-05
528.999	1.49512	8.13418e-05
529.354	1.49674	8.11143e-05
529.704	1.49807	8.08963e-05
530.036	1.4997	8.06872e-05
530.386	1.50103	8.04714e-05
530.707	1.50266	8.02758e-05
531.05	1.50384	8.00622e-05
531.414	1.50517	7.98367e-05
531.713	1.50576	7.96539e-05
532.087	1.50738	7.94243e-05
532.455	1.50842	7.9203e-05
532.811	1.50945	7.89838e-05
533.159	1.51034	7.87734e-05
533.477	1.51137	7.8583e-05
533.823	1.51255	7.83732e-05
534.151	1.51359	7.81798e-05
534.481	1.51477	7.79798e-05
534.841	1.51521	7.77673e-05
535.172	1.51669	7.75703e-05
535.512	1.51713	7.73744e-05
535.858	1.51832	7.71781e-05
536.182	1.51965	7.69882e-05
536.533	1.52039	7.67867e-05
536.86	1.52112	7.65921e-05
537.174	1.52186	7.64075e-05
537.519	1.52393	7.62135e-05
537.852	1.52497	7.60308e-05
538.124	1.5263	7.58749e-05
538.482	1.52763	7.56803e-05
538.838	1.5291	7.54884e-05
539.166	1.53014	7.53074e-05
539.5	1.53073	7.51249e-05
539.819	1.53102	7.49607e-05
540.166	1.53132	7.47813e-05
540.474	1.53132	7.46143e-05
540.819	1.53294	7.44464e-05
541.112	1.53398	7.42941e-05
541.434	1.53472	7.4142e-05
541.773	1.53634	7.39972e-05
542.109	1.53753	7.38263e-05
542.43	1.53738	7.36885e-05
542.762	1.53871	7.35551e-05
543.078	1.54063	7.34333e-05
543.392	1.54255	7.3317e-05
543.72	1.54314	7.32087e-05
544.076	1.54432	7.30894e-05
544.383	1.54565	7.29863e-05
544.71	1.54683	7.28869e-05
545.037	1.54742	7.27946e-05
545.375	1.54772	7.2716e-05
545.717	1.5489	7.26282e-05
546.081	1.55053	7.25759e-05
546.405	1.55156	7.25097e-05
546.746	1.55186	7.2452e-05
547.078	1.5526	7.23991e-05
547.418	1.55333	7.23617e-05
547.742	1.55333	7.23288e-05
548.071	1.55363	7.2302e-05
548.396	1.55466	7.22723e-05
548.722	1.5554	7.22791e-05
549.046	1.55599	7.22691e-05
549.395	1.55629	7.22602e-05
549.714	1.55747	7.22636e-05
550.039	1.55865	7.22763e-05
550.362	1.56028	7.22841e-05
550.66	1.56146	7.23053e-05
550.907	1.56294	7.23095e-05
551.354	1.56383	7.23207e-05
551.688	1.56486	7.23374e-05
552.01	1.5653	7.23484e-05
552.306	1.56708	7.23835e-05
552.674	1.56841	7.24201e-05
552.986	1.56988	7.24612e-05
553.306	1.57092	7.25107e-05
553.624	1.57225	7.25591e-05
553.943	1.57328	7.26156e-05
554.267	1.57476	7.26718e-05
554.577	1.57653	7.27374e-05
554.922	1.57771	7.28118e-05
555.267	1.57845	7.28849e-05
555.596	1.57919	7.29675e-05
555.943	1.58052	7.30515e-05
556.267	1.58156	7.31383e-05
556.593	1.58333	7.32366e-05
556.931	1.58466	7.33309e-05
557.269	1.58599	7.34396e-05
557.62	1.58761	7.35557e-05
557.905	1.58894	7.36624e-05
558.258	1.59072	7.37844e-05
558.588	1.59101	7.39071e-05
558.9	1.59234	7.40315e-05
559.239	1.59352	7.41661e-05
559.566	1.59441	7.43013e-05
559.828	1.59515	7.43983e-05
560.185	1.59589	7.45592e-05
560.54	1.59604	7.4721e-05
560.886	1.59618	7.48853e-05
561.219	1.59825	7.50454e-05
561.529	1.59929	7.51943e-05
561.863	1.60032	7.53605e-05
562.223	1.60165	7.55494e-05
562.524	1.60209	7.57055e-05
562.873	1.60239	7.58941e-05
563.21	1.60298	7.60752e-05
563.525	1.60357	7.62482e-05
563.829	1.60475	7.6413e-05
564.184	1.6052	7.66149e-05
564.525	1.60579	7.68109e-05
564.843	1.60697	7.6992e-05
565.185	1.6083	7.71933e-05
565.505	1.60904	7.73794e-05
565.85	1.61066	7.75812e-05
566.146	1.61125	7.77565e-05
566.497	1.61214	7.79635e-05
566.871	1.61288	7.81874e-05
567.19	1.61436	7.83759e-05
567.52	1.61554	7.8572e-05
567.833	1.61672	7.8759e-05
568.155	1.61879	7.89494e-05
568.493	1.61968	7.91505e-05
568.772	1.6213	7.93152e-05
569.14	1.62263	7.95298e-05
569.451	1.62367	7.97109e-05
569.765	1.62485	7.98918e-05
570.087	1.62632	8.00758e-05
570.424	1.62765	8.0266e-05
570.749	1.62825	8.04468e-05
571.059	1.62943	8.06161e-05
571.398	1.63017	8.08011e-05
571.716	1.6312	8.09701e-05
572.042	1.63253	8.11405e-05
572.389	1.63416	8.13205e-05
572.707	1.63637	8.14805e-05
573.037	1.63829	8.16419e-05
573.343	1.64021	8.17855e-05
573.657	1.64228	8.19326e-05
573.967	1.64376	8.20735e-05
574.306	1.64553	8.22273e-05
574.657	1.64716	8.23848e-05
574.928	1.64819	8.24883e-05
575.259	1.64908	8.262e-05
575.551	1.65026	8.27296e-05
575.835	1.65144	8.28441e-05
576.08	1.65248	8.29512e-05
576.325	1.65263	8.30364e-05
576.64	1.65425	8.31394e-05
576.977	1.65558	8.32568e-05
577.297	1.65661	8.3358e-05
577.613	1.65661	8.34526e-05
577.962	1.65809	8.35646e-05
578.315	1.65942	8.36676e-05
578.697	1.66119	8.37757e-05
579.028	1.66179	8.3863e-05
579.393	1.66297	8.39514e-05
579.797	1.66415	8.40356e-05
580.165	1.66518	8.41154e-05
580.542	1.66637	8.41967e-05
580.903	1.66784	8.42673e-05
581.265	1.66932	8.4348e-05
581.639	1.66991	8.44348e-05
581.99	1.6705	8.45099e-05
582.352	1.67154	8.45915e-05
582.66	1.67213	8.46572e-05
583.074	1.67361	8.47374e-05
583.413	1.67553	8.48016e-05
583.767	1.67671	8.48706e-05
584.115	1.67804	8.49329e-05
584.487	1.67996	8.49952e-05
584.825	1.68114	8.50564e-05
585.174	1.68262	8.51226e-05
585.485	1.68439	8.51793e-05
585.806	1.68513	8.52356e-05
586.116	1.68661	8.52926e-05
586.374	1.68809	8.53487e-05
586.696	1.68927	8.53906e-05
587.044	1.6903	8.54434e-05
587.362	1.69178	8.54813e-05
587.703	1.69311	8.55135e-05
588.017	1.69473	8.55442e-05
588.349	1.69636	8.55666e-05
588.658	1.69769	8.55897e-05
588.992	1.69991	8.55975e-05
589.347	1.70079	8.56031e-05
589.667	1.70197	8.56113e-05
590.017	1.70375	8.55992e-05
590.341	1.70611	8.5593e-05
590.666	1.70744	8.55734e-05
591.031	1.70936	8.55307e-05
591.336	1.71084	8.55083e-05
591.698	1.71187	8.54531e-05
592.063	1.7135	8.53909e-05
592.414	1.71527	8.53062e-05
592.752	1.71705	8.52398e-05
593.092	1.71823	8.51574e-05
593.442	1.71956	8.5069e-05
593.787	1.72133	8.49787e-05
594.153	1.72222	8.48834e-05
594.48	1.72443	8.47734e-05
594.816	1.72562	8.46645e-05
595.121	1.72635	8.45467e-05
595.454	1.72754	8.44136e-05
595.778	1.72857	8.42944e-05
596.086	1.73049	8.41639e-05
596.412	1.73138	8.40158e-05
596.772	1.73286	8.3863e-05
597.105	1.73492	8.37074e-05
597.424	1.73551	8.35508e-05
597.782	1.73699	8.33907e-05
598.101	1.73803	8.32299e-05
598.423	1.73862	8.30647e-05
598.764	1.7401	8.28874e-05
599.12	1.74128	8.27047e-05
599.435	1.74261	8.25381e-05
599.772	1.74394	8.23589e-05
600.12	1.74512	8.21823e-05
600.453	1.7463	8.20067e-05
600.78	1.74734	8.18286e-05
601.114	1.74837	8.16564e-05
601.44	1.74867	8.14839e-05
601.809	1.74896	8.12992e-05
602.083	1.75029	8.11551e-05
602.432	1.75162	8.09825e-05
602.763	1.75206	8.08186e-05
603.103	1.75369	8.06536e-05
603.442	1.75561	8.04877e-05
603.744	1.75679	8.03441e-05
604.09	1.75842	8.01784e-05
604.407	1.75989	8.00308e-05
604.721	1.76004	7.98866e-05
605.046	1.76152	7.97406e-05
605.378	1.76314	7.95942e-05
605.672	1.76433	7.94677e-05
606.007	1.76447	7.93246e-05
606.332	1.76551	7.91879e-05
606.643	1.76595	7.90584e-05
606.974	1.76728	7.89213e-05
607.318	1.76876	7.87853e-05
607.663	1.77009	7.86432e-05
607.981	1.77068	7.85251e-05
608.305	1.77171	7.84e-05
608.625	1.77334	7.82768e-05
608.937	1.77408	7.81577e-05
609.293	1.77585	7.80245e-05
609.652	1.77733	7.78927e-05
609.986	1.77866	7.77655e-05
610.332	1.78014	7.76405e-05
610.66	1.78102	7.75248e-05
611.022	1.78235	7.74114e-05
611.344	1.78368	7.73016e-05
611.681	1.7859	7.71864e-05
612.022	1.78708	7.70774e-05
612.333	1.789	7.69732e-05
612.677	1.78959	7.68599e-05
613.038	1.79107	7.6747e-05
613.367	1.79255	7.66296e-05
613.719	1.79417	7.65275e-05
614.031	1.79521	7.64189e-05
614.391	1.79654	7.63006e-05
614.75	1.79787	7.61951e-05
615.067	1.79875	7.60896e-05
615.414	1.80082	7.5991e-05
615.739	1.8026	7.58945e-05
616.064	1.80378	7.58e-05
616.395	1.80555	7.5724e-05
616.714	1.80599	7.56471e-05
617.002	1.80644	7.55954e-05
617.314	1.80718	7.5523e-05
617.696	1.80762	7.54207e-05
618.035	1.80806	7.53443e-05
618.355	1.80851	7.52772e-05
618.697	1.80895	7.52042e-05
618.986	1.80895	7.51461e-05
619.313	1.80954	7.50794e-05
619.632	1.80954	7.50132e-05
619.939	1.81057	7.49569e-05
620.269	1.81087	7.4901e-05
620.629	1.8119	7.48501e-05
620.931	1.81279	7.48102e-05
621.263	1.81353	7.47628e-05
621.617	1.81442	7.47149e-05
621.975	1.81545	7.46668e-05
622.294	1.81678	7.46338e-05
622.63	1.81722	7.4597e-05
622.963	1.81826	7.45609e-05
623.327	1.81914	7.45232e-05
623.663	1.82018	7.44968e-05
624.017	1.82018	7.44691e-05
624.345	1.82136	7.44529e-05
624.677	1.82254	7.44377e-05
625.006	1.82299	7.44257e-05
625.319	1.82372	7.44172e-05
625.664	1.82431	7.44037e-05
625.975	1.82505	7.43952e-05
626.277	1.82609	7.43801e-05
626.63	1.82801	7.43714e-05
626.949	1.82934	7.43627e-05
627.281	1.83052	7.43582e-05
627.605	1.83229	7.43541e-05
627.94	1.83259	7.43514e-05
628.263	1.83303	7.43489e-05
628.575	1.83451	7.43442e-05
628.914	1.83495	7.43481e-05
629.224	1.83584	7.43489e-05
629.552	1.83658	7.43564e-05
629.905	1.83835	7.43652e-05
630.192	1.84012	7.43677e-05
630.508	1.84042	7.43766e-05
630.861	1.84219	7.43892e-05
631.19	1.84367	7.43966e-05
631.531	1.84589	7.44089e-05
631.872	1.84736	7.44228e-05
632.178	1.84825	7.44304e-05
632.51	1.85047	7.44445e-05
632.847	1.8515	7.4459e-05
633.206	1.85342	7.44745e-05
633.563	1.8549	7.44891e-05
633.896	1.85579	7.4503e-05
634.253	1.85682	7.45174e-05
634.579	1.8583	7.45297e-05
634.924	1.86051	7.45425e-05
635.296	1.86214	7.45545e-05
635.624	1.86362	7.45653e-05
635.982	1.8645	7.4574e-05
636.322	1.86657	7.45849e-05
636.636	1.86716	7.45886e-05
636.963	1.8679	7.45965e-05
637.282	1.86938	7.46024e-05
637.593	1.87027	7.46092e-05
637.945	1.87071	7.46085e-05
638.224	1.87263	7.46114e-05
638.614	1.87352	7.45992e-05
638.949	1.87455	7.45884e-05
639.29	1.87588	7.4572e-05
639.601	1.87751	7.45627e-05
639.956	1.87839	7.45397e-05
640.283	1.87928	7.45111e-05
640.623	1.88031	7.44857e-05
640.94	1.8812	7.44626e-05
641.27	1.88238	7.44265e-05
641.591	1.88342	7.43972e-05
641.937	1.88416	7.4357e-05
642.241	1.88489	7.43339e-05
642.607	1.88696	7.42645e-05
642.938	1.88741	7.42105e-05
643.255	1.88814	7.41575e-05
643.605	1.88859	7.40766e-05
643.97	1.88933	7.40064e-05
644.296	1.89036	7.39408e-05
644.612	1.89184	7.38739e-05
644.964	1.89361	7.37819e-05
645.298	1.89479	7.36884e-05
645.643	1.89568	7.36139e-05
645.993	1.89627	7.35013e-05
646.296	1.89775	7.33877e-05
646.671	1.89878	7.32593e-05
647.003	1.89996	7.31483e-05
647.325	1.901	7.30111e-05
647.632	1.90218	7.28705e-05
647.96	1.90277	7.27238e-05
648.26	1.90395	7.26043e-05
648.607	1.90484	7.24193e-05
648.923	1.90514	7.2274e-05
649.255	1.90632	7.21051e-05
649.56	1.9078	7.19386e-05
649.846	1.90868	7.1793e-05
650.16	1.90986	7.16077e-05
650.499	1.91119	7.1392e-05
650.861	1.91238	7.11513e-05
651.187	1.91341	7.09351e-05
651.549	1.91444	7.06736e-05
651.869	1.91622	7.04533e-05
652.187	1.91814	7.02454e-05
652.522	1.91991	7.00087e-05
652.855	1.92198	6.97678e-05
653.191	1.92361	6.95201e-05
653.521	1.9242	6.9277e-05
653.894	1.92582	6.89962e-05
654.195	1.92686	6.87758e-05
654.538	1.92833	6.85168e-05
654.849	1.92937	6.82854e-05
655.196	1.9307	6.80257e-05
655.521	1.93085	6.77795e-05
655.863	1.93188	6.7521e-05
656.2	1.9338	6.72668e-05
656.531	1.93528	6.7017e-05
656.883	1.9369	6.675e-05
657.216	1.93749	6.64969e-05
657.527	1.93823	6.6261e-05
657.853	1.93927	6.60137e-05
658.193	1.94015	6.57563e-05
658.527	1.94134	6.55029e-05
658.89	1.94222	6.52301e-05
659.248	1.94311	6.49618e-05
659.607	1.94429	6.46933e-05
659.959	1.94473	6.44326e-05
660.296	1.94547	6.41814e-05
660.622	1.94695	6.39406e-05
660.959	1.94754	6.3694e-05
661.286	1.94828	6.34521e-05
661.601	1.95005	6.32217e-05
661.897	1.95168	6.30041e-05
662.273	1.95257	6.2732e-05
662.608	1.95404	6.24889e-05
662.94	1.95478	6.22497e-05
663.259	1.95567	6.20198e-05
663.596	1.9567	6.17776e-05
663.942	1.9567	6.15306e-05
664.259	1.95774	6.13032e-05
664.587	1.95862	6.10684e-05
664.927	1.95921	6.08261e-05
665.269	1.95966	6.05818e-05
665.6	1.96025	6.03476e-05
665.892	1.96143	6.01395e-05
666.196	1.96187	5.99214e-05
666.538	1.96232	5.96734e-05
666.829	1.96276	5.94611e-05
667.154	1.96379	5.92219e-05
667.495	1.96483	5.8968e-05
667.853	1.96557	5.86994e-05
668.211	1.96645	5.84287e-05
668.549	1.9669	5.81707e-05
668.897	1.96778	5.79037e-05
669.234	1.96808	5.76432e-05
669.579	1.96852	5.73743e-05
669.903	1.96926	5.71203e-05
670.239	1.96985	5.6856e-05
670.558	1.9703	5.66036e-05
670.916	1.97103	5.63194e-05
671.23	1.97148	5.6069e-05
671.597	1.97207	5.57756e-05
671.924	1.97296	5.55131e-05
672.295	1.97369	5.52142e-05
[truncated: 82 more rows]
